# Supplementary material for: In-Depth Proteomic Characterization of Classical and Non-Classical Monocyte Subsets
Source: Proteomes. 2018 Feb 5;6(1):8. doi: 10.3390/proteomes6010008 (PMC5874767; doi:10.3390/proteomes6010008)
Supplement: Supplementary file 1 [file proteomes-06-00008-s001.zip]

Archive with 7 entries (6 files):
- Supplementary Tables.xlsx
- __MACOSX/
- __MACOSX/._Supplementary Tables.xlsx
- Figure S1.pdf
- __MACOSX/._Figure S1.pdf
- Figure S2.pdf
- __MACOSX/._Figure S2.pdf
