# Supplementary material for: In-Depth Proteomic Characterization of Classical and Non-Classical Monocyte Subsets
Source: Proteomes. 2018 Feb 5;6(1):8. doi: 10.3390/proteomes6010008 (PMC5874767; doi:10.3390/proteomes6010008)
Supplement: Supplementary file 1 [file proteomes-06-00008-s001.zip › Supplementary Tables.xlsx]

## Sheet: Legend
	Table S1	Experimental procedures and mass spectrometry settings used in each laboratory.
	Table S2	List of identified proteins. The logaritmic transformation of the NSAF values are shown. Some protperties of the proteins are also displayed.
	Table S3	Set of proteins that have been quantified. These are proteins identified in 7 or more samples of a cell type. The NSAF data have been normalized by the the median of each sample. The logarithmic transformation is indicated. The average values for each cell type are shown both in log(NSAF/Med) and in ppm (parts per million). As reference, the ppm values of a monocyte and liver datasets from PaxDB …
	Table S4	Pearson correlation coefficient among samples datasets. The coefficients are colored according to their values, being red the lower and green the higher values, respectively. The shaded cells show the number data pairs used in the correlation. The diagonal values correspond to the number of proteins that have been quantified in the indicated dataset. The average of the coefficients of some datase…
	Table S5	List of differential proteins. The CD14/CD16 abundance ratio was calculated and transformed to base 2 logarithm. This ratio was calculated either from the average abundance of each cell type or from the average of each patient ratio. The STRING name and annotation is also indicated to allow protein identification in the figures with the functional data.
	Table S6	Results of the STRING functional analysis of proteins significantly overexpressed in CD14 (shaded in orange) and CD16 (shaded in green monocytes.
	Table S7	Results of the DAVID functional analysis of proteins significantly overexpressed in CD14 (shaded in orange) and CD16 (shaded in green monocytes.

## Sheet: Table S1
		LAB5	LAB2	LAB3	LAB4	LAB1
SDS/PAGE	µg	20	20	20	20	20
	% Acrylamide	12	12	Any kD (Bio-Rad)	12.5	12.5
	staining	Colloidal Coomassie Blue			Colloidal Coomassie Blue
	Slices	10	10	10	10	10
Protein digestion		Shevchenko A, Jensen ON, Podtelejnikov AV, Sagliocco F, Wilm M, Vorm O, et al. Linking genome and proteome by mass spectrometry: large-scale identification of yeast proteins from two dimensional gels. Proc Natl Acad Sci U S A. 93: 14440-14445 (1996).
	Cleaning step	none		Homemade SCX Stage TIP (3M Empore)	none	none
Chromatography
	nanoHPLC	Eksigent 1D Plus	Eksigent 1D Plus	nanoLC Ultra system (Eksigent)	EASY-nLC 1000 (Thermo Scientific)	nanoUPLC
	flow rate (nl/min)	300		250		300
	Trap Column	3 μm size C18-CL, 350 μm diameter × 0.5 mmlong; Eksigent Technologies	Thermo Acclaim PepMap 100 µm I.D. × 2 cm, 5 µm particle size	C18, 0.1 x 20 mm, 5 µm particle size (NanoSeparations)	Nano Trap Acclaim PepMap100 C18, 3 µm, 100Å, 75 µm i.d. x 2 cm	nanoACQUITY UPLC 2G-V/M Trap Symmetry 5 μm particle size, 180 μm × 20 mm C18 column, Waters Corp., Milford/MA, USA
	column	3 μm particles size C18-CL, 75 μm diameter × 12 cm	C18 Waters nanoACQUITY UPLC 75 µm I.D. × 15 cm, 1.7 µm particle size	ReproSil-Pur C18-AQ beads, 75 μm x 50 cm, 2.4 μm particle size (Dr. Maisch), heated to 45°C	Acclaim PepMap RSLC C18, 2 µm, 100 Å, 50 µm i.d. x 15 cm (Thermo Scientific)	nanoACQUITY UPLC BEH 1.7 μm, 130 Å, 75 μm × 250 mm C18 column (Waters Corp., Milford/MA, USA)
		long, Nikkyo Technos Co®, Tokyo, Japan
Fraction loaded	x µl injected of Y µl digestion			10 µl injected of 30 µl digestion		2.5 µl injected of 5 µl digestion
Gradient	Buffer A	0.1 % FA	0.1 % FA	0.1 % FA, 4 % ACN	0.1 % FA	0.1 % FA
	Buffer B	0.1 % FA in ACN	0.1 % FA in ACN	0.1 % FA in ACN	0.1 % FA in ACN	0.1 % FA in ACN
	Step1	0 min, 5 % B	0 min, 4.8 % B	0 min, 2 % B	0 min, 2 % B	0 min, 2 % B
	Step2	5 min, 5 % B	5 min, 4.8 % B	2 min, 2 % B	120 min, 40 % B	120 min, 40 % B
	Step3	120 min, 35% B	110 min, 30 % B	103 min, 33.3 % B	122 min, 100% B
	Step4	130 min, 65 % B	120 min, 40 % B	113 min, 98 % B	134 min, 100% B
	Step5	131 min, 95 % B	125 min, 90 % B	120 min, 2 % B
	Step6	135 min, 95% B	130 min, 90 % B
	Step7	136 min, 5 % B	132 min, 4.8 % B
	Step8	150 min, 5 % B	150 min, 4.8 % B
Mass spectrometry
	Instrument	5600 TripleTOF (AB Sciex)	5600 TripleTOF (AB Sciex)	QqTOF Impact (Bruker)	QExactive (Thermo Scientific)	LTQ Velos (Themo)
	Acquisition mode	DDA	DDA	DDA	DDA	DDA
	Spray voltage	2.8 kV		1.35 kV	1.9 kV	2.20 kV
Survey MS scan
	m/z range	350-1250	350-1250	80-1600	300-1850	400-1600
	Acquisition time	250 ms	250 ms	2.5 Hz	120 ms	FTMS Max Ion Time: 500ms
	resolution			55000 (m/z 1222)	70000	30000
Selection Criteria
	Precursor selection	UNIT	UNIT	2 m/z (isolation width)	2 m/z	Most intense ion
	Charge selection	2(+)-5(+)	2(+)-5(+)	>2(+)	>1(+)	Enabled: +2 +3 +4 // Rejected: +1
	Intensity selection	70 counts	70 counts	500 counts	3e6 (maximum AGC target)	500
	# of precursors	50	15	20	10	20
	dynamic exclusion	15 s	30 s	60 s	30 s	ENABLED: repeat count 1, repeat duration 15.00, exclusion list size 500, exclusion duration 90.00, exclusion mass width relative to mass 10 ppm
	Fragmentation mode	CID	CID	CID	HCD	CID
MSMS Scan
	Acquisition time	50 ms	100 ms	200 ms	120 ms	100 ms
	m/z range	100-1500	100-1500	80-1600	200-2000	100-2000
	Resolution			22000 (m/z 1222)	17500	0.5 Da

## Sheet: Table S2
LAB	LAB1	LAB1	LAB1	LAB2	LAB2	LAB3	LAB3	LAB4	LAB4	LAB5	LAB5	LAB1	LAB1	LAB1	LAB2	LAB2	LAB3	LAB3	LAB4	LAB4	LAB4	LAB5	LAB5	log(NSAF)
Patient	P1	P2	P3	P4	P5	P6	P7	P9	P10	P11	P12	P1	P2	P3	P4	P5	P6	P7	P8	P9	P10	P11	P12
Cell type	CD14	CD14	CD14	CD14	CD14	CD14	CD14	CD14	CD14	CD14	CD14	CD16	CD16	CD16	CD16	CD16	CD16	CD16	CD16	CD16	CD16	CD16	CD16
NextProt ID	LAB1_P1_CD14	LAB1_P2_CD14	LAB1_P3_CD14	LAB2_P4_CD14	LAB2_P5_CD14	LAB3_P6_CD14	LAB3_P7_CD14	LAB4_P9_CD14	LAB4_P10_CD14	LAB5_P11_CD14	LAB5_P12_CD14	LAB1_P1_CD16	LAB1_P2_CD16	LAB1_P3_CD16	LAB2_P4_CD16	LAB2_P5_CD16	LAB3_P6_CD16	LAB3_P7_CD16	LAB4_P8_CD16	LAB4_P9_CD16	LAB4_P10_CD16	LAB5_P11_CD16	LAB5_P12_CD16	# Samples	# CD14	# CD16	UniProt ID	UniProt ACC	kDa	Description	Chromosome	GeneName	ProteinEvidence (PE)	Missing	Used for Quantitation
NX_P82664	NA	NA	NA	NA	-4.46963	-4.23468	NA	-4.33659	NA	-4.3907	-4.04036	NA	NA	NA	NA	NA	NA	NA	NA	NA	NA	NA	NA	5	5	0	RT10_HUMAN	P82664	22.999	28S ribosomal protein S10, mitochondrial (MRP-S10) (S10mt) (Mitochondrial small ribosomal subunit protein uS10m)	6	MRPS10	protein level (PE1)	0	0
NX_Q14156	-4.98387	NA	-5.10646	NA	NA	-4.84583	NA	-4.77165	NA	-5.00185	NA	NA	NA	NA	NA	NA	NA	NA	NA	NA	NA	NA	NA	5	5	0	EFR3A_HUMAN	Q14156	92.924	Protein EFR3 homolog A (Protein EFR3-like)	8	EFR3A	protein level (PE1)	0	0
NX_Q7Z4H3	NA	NA	-4.20072	-4.57603	-4.17503	NA	NA	NA	NA	-3.79508	-4.64885	NA	NA	NA	NA	NA	NA	NA	NA	NA	NA	NA	NA	5	5	0	HDDC2_HUMAN	Q7Z4H3	23.39	HD domain-containing protein 2 (Hepatitis C virus NS5A-transactivated protein 2) (HCV NS5A-transactivated protein 2)	6	HDDC2	protein level (PE1)	0	0
NX_O00399	NA	NA	-4.47087	-4.54515	-3.96806	NA	NA	NA	NA	NA	-4.31695	NA	NA	NA	NA	NA	NA	NA	NA	NA	NA	NA	NA	4	4	0	DCTN6_HUMAN	O00399	20.747	Dynactin subunit 6 (Dynactin subunit p27) (Protein WS-3)	8	DCTN6	protein level (PE1)	0	0
NX_O15078	NA	NA	NA	NA	NA	-5.02473	-5.38497	NA	NA	-5.48178	-5.7335	NA	NA	NA	NA	NA	NA	NA	NA	NA	NA	NA	NA	4	4	0	CE290_HUMAN	O15078	290.386	Centrosomal protein of 290 kDa (Cep290) (Bardet-Biedl syndrome 14 protein) (Cancer/testis antigen 87) (CT87) (Nephrocystin-6) (Tumor antigen se2-2)	12	CEP290	protein level (PE1)	0	0
NX_P14621	NA	NA	-3.71063	NA	-4.16206	NA	NA	-4.33006	NA	NA	-3.7328	NA	NA	NA	NA	NA	NA	NA	NA	NA	NA	NA	NA	4	4	0	ACYP2_HUMAN	P14621	11.14	Acylphosphatase-2 (EC 3.6.1.7) (Acylphosphatase, muscle type isozyme) (Acylphosphate phosphohydrolase 2)	2	ACYP2	protein level (PE1)	0	0
NX_P78330	NA	NA	-4.24327	-4.01652	-4.51861	NA	NA	NA	NA	-4.13866	NA	NA	NA	NA	NA	NA	NA	NA	NA	NA	NA	NA	NA	4	4	0	SERB_HUMAN	P78330	25.008	Phosphoserine phosphatase (PSP) (PSPase) (EC 3.1.3.3) (L-3-phosphoserine phosphatase) (O-phosphoserine phosphohydrolase)	7	PSPH	protein level (PE1)	0	0
NX_Q13085	NA	NA	-5.26141	NA	NA	NA	NA	-5.70476	NA	-5.45784	-5.70955	NA	NA	NA	NA	NA	NA	NA	NA	NA	NA	NA	NA	4	4	0	ACACA_HUMAN	Q13085	265.554	Acetyl-CoA carboxylase 1 (ACC1) (EC 6.4.1.2) (ACC-alpha) [Includes: Biotin carboxylase (EC 6.3.4.14)]	17	ACACA	protein level (PE1)	0	0
NX_Q14409	NA	NA	-4.93484	-4.70809	NA	NA	-4.73342	NA	NA	NA	-5.08195	NA	NA	NA	NA	NA	NA	NA	NA	NA	NA	NA	NA	4	4	0	GLPK3_HUMAN	Q14409	60.598	Glycerol kinase 3 (GK 3) (Glycerokinase 3) (EC 2.7.1.30) (ATP:glycerol 3-phosphotransferase 3) (Glycerol kinase 3 pseudogene) (Glycerol kinase, testis specific 1)	4	GK3P	protein level (PE1)	0	0
NX_Q16656	-4.47007	NA	NA	-4.36591	NA	-4.63305	NA	NA	NA	NA	-5.04079	NA	NA	NA	NA	NA	NA	NA	NA	NA	NA	NA	NA	4	4	0	NRF1_HUMAN	Q16656	53.541	Nuclear respiratory factor 1 (NRF-1) (Alpha palindromic-binding protein) (Alpha-pal)	7	NRF1	protein level (PE1)	0	0
NX_Q9H1B7	-4.49332	NA	-4.61591	NA	NA	-4.53137	NA	NA	NA	NA	-4.93911	NA	NA	NA	NA	NA	NA	NA	NA	NA	NA	NA	NA	4	4	0	I2BPL_HUMAN	Q9H1B7	82.659	Interferon regulatory factor 2-binding protein-like (Enhanced at puberty protein 1)	14	IRF2BPL	protein level (PE1)	0	0
NX_Q9NRR5	-4.24635	NA	-4.97099	NA	NA	NA	-4.76957	NA	NA	NA	-4.81707	NA	NA	NA	NA	NA	NA	NA	NA	NA	NA	NA	NA	4	4	0	UBQL4_HUMAN	Q9NRR5	63.853	Ubiquilin-4 (Ataxin-1 interacting ubiquitin-like protein) (A1Up) (Ataxin-1 ubiquitin-like-interacting protein A1U) (Connexin43-interacting protein of 75 kDa) (CIP75)	1	UBQLN4	protein level (PE1)	0	0
NX_Q9NYR9	NA	NA	-4.47315	-4.2464	NA	NA	NA	NA	NA	-3.89142	-3.92129	NA	NA	NA	NA	NA	NA	NA	NA	NA	NA	NA	NA	4	4	0	KBRS2_HUMAN	Q9NYR9	21.508	NF-kappa-B inhibitor-interacting Ras-like protein 2 (I-kappa-B-interacting Ras-like protein 2) (Kappa B-Ras protein 2) (KappaB-Ras2)	17	NKIRAS2	protein level (PE1)	0	0
NX_P28370	NA	NA	NA	NA	NA	NA	NA	NA	NA	NA	NA	-4.8989	NA	NA	NA	-4.9902	-4.69495	-5.07065	NA	NA	NA	NA	NA	4	0	4	SMCA1_HUMAN	P28370	122.605	Probable global transcription activator SNF2L1 (EC 3.6.4.-) (ATP-dependent helicase SMARCA1) (Nucleosome-remodeling factor subunit SNF2L) (SWI/SNF-related matrix-associated actin-dependent regulator of chromatin subfamily A member 1)	X	SMARCA1	protein level (PE1)	0	0
NX_Q6P1J9	NA	NA	NA	NA	NA	NA	NA	NA	NA	NA	NA	-4.60116	-4.08164	-4.73494	NA	NA	NA	NA	NA	NA	NA	NA	-5.15519	4	0	4	CDC73_HUMAN	Q6P1J9	60.577	Parafibromin (Cell division cycle protein 73 homolog) (Hyperparathyroidism 2 protein)	1	CDC73	protein level (PE1)	0	0
NX_Q969S9	NA	NA	NA	NA	NA	NA	NA	NA	NA	NA	NA	-4.29048	-4.42418	NA	-5.09943	NA	-4.73974	NA	NA	NA	NA	NA	NA	4	0	4	RRF2M_HUMAN	Q969S9	86.601	Ribosome-releasing factor 2, mitochondrial (RRF2mt) (Elongation factor G 2, mitochondrial) (EF-G2mt) (mEF-G 2) (Elongation factor G2) (hEFG2)	5	GFM2	protein level (PE1)	0	0
NX_Q9UBN7	NA	NA	NA	NA	NA	NA	NA	NA	NA	NA	NA	-4.96064	-4.91825	NA	NA	NA	-5.23381	NA	NA	-5.20756	NA	NA	NA	4	0	4	HDAC6_HUMAN	Q9UBN7	131.419	Histone deacetylase 6 (HD6) (EC 3.5.1.98)	X	HDAC6	protein level (PE1)	0	0
NX_Q9UKU0	NA	NA	NA	NA	NA	NA	NA	NA	NA	NA	NA	NA	NA	-4.37595	NA	-4.81059	-4.39041	NA	NA	NA	NA	NA	-4.9723	4	0	4	ACSL6_HUMAN	Q9UKU0	77.752	Long-chain-fatty-acid--CoA ligase 6 (EC 6.2.1.3) (Long-chain acyl-CoA synthetase 6) (LACS 6)	5	ACSL6	protein level (PE1)	0	0
NX_A5A3E0	-3.12781	-2.7089	-2.88507	-3.02135	-2.93777	-3.02337	-3.14129	-2.7918	-2.71284	-2.99834	-3.17473	-2.90315	-2.81976	-2.68907	-3.04897	-2.94569	-3.02531	-3.1397	-2.5526	-2.78703	-2.75994	-3.04085	-3.12106	23	11	12	POTEF_HUMAN	A5A3E0	121.445	POTE ankyrin domain family member F (ANKRD26-like family C member 1B) (Chimeric POTE-actin protein)	2	POTEF	protein level (PE1)	0	1
NX_A5YKK6	-4.06517	-4.49267	-4.10556	-4.60085	-4.94022	-5.30733	-4.4123	-4.80718	-4.90649	-4.56026	-4.51095	-3.89018	-4.90849	-4.54059	-4.62949	-4.38896	-4.52508	-4.46942	-4.81402	-4.72067	-4.54213	-4.86241	-4.76455	23	11	12	CNOT1_HUMAN	A5YKK6	266.939	CCR4-NOT transcription complex subunit 1 (CCR4-associated factor 1) (Negative regulator of transcription subunit 1 homolog) (NOT1H) (hNOT1)	16	CNOT1	protein level (PE1)	0	1
NX_A6NHL2	-3.57274	-3.46513	-3.54042	-3.76961	-4.2137	-3.73572	-3.94106	-3.90458	-4.17998	-3.89174	-3.87461	-3.62231	-3.22773	-3.2442	-3.85722	-4.13957	-3.5433	-3.99818	-4.30935	-4.29519	-3.97052	-3.88062	-3.93331	23	11	12	TBAL3_HUMAN	A6NHL2	49.909	Tubulin alpha chain-like 3	10	TUBAL3	protein level (PE1)	0	1
NX_A6NMY6	-2.7305	-2.71761	-2.4996	-2.61762	-2.59626	-2.61042	-2.57641	-2.62658	-2.74558	-2.55325	-2.65458	-2.84996	-3.28469	-2.62096	-2.5858	-2.8348	-2.53021	-2.48811	-2.96837	-2.50396	-2.81567	-2.57585	-2.77561	23	11	12	AXA2L_HUMAN	A6NMY6	38.659	Putative annexin A2-like protein (Annexin A2 pseudogene 2) (Lipocortin II pseudogene)	9	ANXA2P2	uncertain (PE5)	0	1
NX_A6NNZ2	-2.95349	-2.50894	-3.00699	-2.57933	-2.72391	-3.1475	-2.92207	-2.89191	-3.07537	-2.67419	-3.14151	-2.85135	-2.66814	-2.6238	-2.873	-2.49913	-2.91013	-3.28022	-2.88143	-2.9191	-2.66137	-2.87867	-2.65753	23	11	12	TBB8L_HUMAN	A6NNZ2	49.573	Tubulin beta-8 chain-like protein LOC260334	18	-	protein level (PE1)	0	1
NX_A8MTJ3	-3.47241	-3.12176	-3.69973	-3.36825	-3.51131	-3.17946	-3.15949	-3.48549	-3.8578	-3.59512	-4.11008	-4.42506	-3.38267	-3.1609	-3.50162	-3.47497	-3.46779	-3.69372	-3.43087	-3.82688	-3.46001	-3.73453	-3.70035	23	11	12	GNAT3_HUMAN	A8MTJ3	40.357	Guanine nucleotide-binding protein G(t) subunit alpha-3 (Gustducin alpha-3 chain)	7	GNAT3	protein level (PE1)	0	1
NX_B0I1T2	-3.66231	-3.55054	-3.64356	-4.23275	-3.56139	-4.03614	-3.76799	-3.45568	-3.73676	-3.89114	-3.53406	-3.73768	-3.54039	-3.54047	-3.87321	-3.64267	-3.63847	-3.77681	-3.47279	-3.66833	-3.46646	-3.71616	-3.47881	23	11	12	MYO1G_HUMAN	B0I1T2	116.442	Unconventional myosin-Ig [Cleaved into: Minor histocompatibility antigen HA-2 (mHag HA-2)]	7	MYO1G	protein level (PE1)	0	1
NX_B2RXH8	-3.25764	-3.5837	-3.14047	-3.1892	-3.25309	-3.35696	-3.37838	-3.72211	-3.57155	-3.21195	-3.34369	-3.16684	-3.3463	-3.52247	-3.25978	-3.55917	-3.66186	-3.23593	-4.30298	-3.44372	-3.78805	-3.07261	-3.66652	23	11	12	HNRC2_HUMAN	B2RXH8	32.072	Heterogeneous nuclear ribonucleoprotein C-like 2 (hnRNP C-like-2)	1	HNRNPCL2	protein level (PE1)	0	1
NX_B5ME19	-3.53912	-3.98086	-3.7059	-3.70883	-3.78495	-3.89243	-4.34958	-4.0401	-4.12362	-4.2703	-3.93844	-3.49458	-3.84038	-4.27182	-3.89008	-3.90712	-3.83143	-4.00876	-4.39912	-3.96998	-4.04805	-3.76626	-3.95968	23	11	12	EIFCL_HUMAN	B5ME19	105.473	Eukaryotic translation initiation factor 3 subunit C-like protein	16	EIF3CL	transcript level (PE2)	1	1
NX_B7ZW38	-3.17467	-3.48679	-3.10268	-3.17696	-3.23536	-3.35696	-3.37838	-3.72211	-3.57155	-3.21195	-3.31473	-3.11248	-3.25915	-3.52247	-3.25978	-3.55917	-3.66186	-3.23593	-4.30298	-3.44372	-3.78805	-3.07261	-3.66652	23	11	12	HNRC3_HUMAN	B7ZW38	32.029	Heterogeneous nuclear ribonucleoprotein C-like 3	1	HNRNPCL3	transcript level (PE2)	1	1
NX_E9PAV3	-4.34578	-4.55941	-4.39582	-4.6298	-4.63898	-4.64707	-4.3541	-4.3968	-4.72336	-4.29121	-4.57769	-4.23946	-4.54926	-4.54933	-4.74738	-4.63179	-4.23643	-4.25151	-4.67663	-4.66247	-4.44253	-4.54893	-4.70635	23	11	12	NACAM_HUMAN	E9PAV3	205.422	Nascent polypeptide-associated complex subunit alpha, muscle-specific form (Alpha-NAC, muscle-specific form) (skNAC)	12	NACA	protein level (PE1)	0	1
NX_O00116	-3.98467	-3.53711	-3.86421	-4.6075	-4.03041	-4.74971	-4.20686	-4.3745	-4.826	-4.42861	-4.55539	-4.09223	-4.04984	-4.1291	-4.72509	-4.13237	-4.18931	-4.38892	-4.65433	-4.94121	-4.68348	-4.52663	-4.1022	23	11	12	ADAS_HUMAN	O00116	72.912	Alkyldihydroxyacetonephosphate synthase, peroxisomal (Alkyl-DHAP synthase) (EC 2.5.1.26) (Aging-associated gene 5 protein) (Alkylglycerone-phosphate synthase)	2	AGPS	protein level (PE1)	0	1
NX_O00148	-3.19481	-3.30792	-3.30403	-3.12598	-3.29171	-3.78376	-3.39067	-3.00107	-3.31598	-3.39572	-3.3262	-3.10855	-3.76513	-3.9413	-3.23626	-3.36734	-3.39945	-3.47412	-3.65362	-3.23489	-3.30535	-3.33884	-3.35296	23	11	12	DX39A_HUMAN	O00148	49.13	ATP-dependent RNA helicase DDX39A (EC 3.6.4.13) (DEAD box protein 39) (Nuclear RNA helicase URH49)	19	DDX39A	protein level (PE1)	0	1
NX_O00160	-3.43804	-3.45846	-3.58927	-4.40391	-3.48276	-3.76797	-3.51278	-3.52993	-3.87228	-3.95202	-3.91743	-3.63791	-3.59552	-3.48224	-4.16931	-3.63689	-3.54638	-3.33254	-3.40689	-3.76564	-3.34356	-3.84592	-3.36011	23	11	12	MYO1F_HUMAN	O00160	124.844	Unconventional myosin-If (Myosin-Ie)	19	MYO1F	protein level (PE1)	0	1
NX_O00182	-3.61976	-3.42402	-3.5119	-3.81663	-3.31872	-3.78274	-3.84195	-3.70856	-3.7129	-3.63774	-3.6107	-3.64814	-3.26996	-3.21765	-3.52767	-3.45689	-3.49534	-3.75294	-3.54124	-3.59403	-3.71651	-3.27336	-3.77621	23	11	12	LEG9_HUMAN	O00182	39.518	Galectin-9 (Gal-9) (Ecalectin) (Tumor antigen HOM-HD-21)	17	LGALS9	protein level (PE1)	0	1
NX_O00194	-3.62984	-3.75631	-3.68547	-3.65061	-3.65979	-3.57097	-3.63018	-3.89473	-3.74417	-3.34678	-3.53155	-3.51555	-3.69501	-3.39405	-3.70125	-3.4929	-3.34156	-3.6873	-3.87354	-4.46144	-3.80577	-3.6209	-3.56444	23	11	12	RB27B_HUMAN	O00194	24.608	Ras-related protein Rab-27B (C25KG)	18	RAB27B	protein level (PE1)	0	1
NX_O00231	-3.46439	-3.86708	-3.61331	-3.66126	-3.75035	-3.5568	-3.36073	-3.68099	-3.78798	-3.80973	-3.62211	-3.15895	-3.68083	-4.03309	-3.93011	-3.66325	-3.43212	-3.55918	-3.9843	-3.79405	-3.8885	-3.90775	-3.46435	23	11	12	PSD11_HUMAN	O00231	47.464	26S proteasome non-ATPase regulatory subunit 11 (26S proteasome regulatory subunit RPN6) (26S proteasome regulatory subunit S9) (26S proteasome regulatory subunit p44.5)	17	PSMD11	protein level (PE1)	0	1
NX_O00232	-3.82541	-4.07682	-3.64696	-4.02227	-3.9223	-3.89148	-3.60827	-3.69236	-3.82164	-4.14441	-3.74292	-3.21281	-4.01551	-3.62741	-4.16788	-3.78123	-3.55293	-3.75253	-3.71692	-3.93685	-3.78385	-3.84449	-3.76685	23	11	12	PSD12_HUMAN	O00232	52.904	26S proteasome non-ATPase regulatory subunit 12 (26S proteasome regulatory subunit RPN5) (26S proteasome regulatory subunit p55)	17	PSMD12	protein level (PE1)	0	1
NX_O00299	-3.02018	-2.5446	-2.7888	-2.88499	-2.85825	-2.89853	-2.70061	-2.79217	-2.73657	-2.73713	-2.82361	-2.87787	-3.10175	-2.52263	-2.91781	-2.81156	-2.51841	-2.72226	-2.79488	-2.66615	-2.74212	-2.79669	-2.69817	23	11	12	CLIC1_HUMAN	O00299	26.923	Chloride intracellular channel protein 1 (Chloride channel ABP) (Nuclear chloride ion channel 27) (NCC27) (Regulatory nuclear chloride ion channel protein) (hRNCC)	6	CLIC1	protein level (PE1)	0	1
NX_O00303	-3.13084	-3.57259	-3.84169	-3.67294	-4.24198	-3.63905	-3.42942	-3.48916	-3.71534	-3.64018	-3.8505	-3.25264	-3.78428	-3.86354	-3.76056	-3.49884	-3.47145	-3.75538	-3.36759	-3.59647	-3.46368	-3.6968	-3.3917	23	11	12	EIF3F_HUMAN	O00303	37.564	Eukaryotic translation initiation factor 3 subunit F (eIF3f) (Deubiquitinating enzyme eIF3f) (EC 3.4.19.12) (Eukaryotic translation initiation factor 3 subunit 5) (eIF-3-epsilon) (eIF3 p47)	11	EIF3F	protein level (PE1)	0	1
NX_O00410	-3.49695	-4.15703	-3.80096	-4.16048	-4.16524	-3.57375	-3.82678	-4.01291	-4.04798	-3.80549	-4.0177	-3.42491	-4.57285	-4.05005	-4.403	-3.71753	-3.77447	-3.70781	-3.9469	-4.2601	-3.79151	-3.81076	-3.69945	23	11	12	IPO5_HUMAN	O00410	123.63	Importin-5 (Imp5) (Importin subunit beta-3) (Karyopherin beta-3) (Ran-binding protein 5) (RanBP5)	13	IPO5	protein level (PE1)	0	1
NX_O00429	-3.89502	-4.58577	-3.54048	-3.64192	-3.6531	-3.79836	-3.41041	-4.08736	-4.39753	-4.00014	-3.54334	-3.31158	-3.9224	-4.3996	-3.84432	-3.85651	-3.56895	-3.65942	-4.5269	-3.84373	-4.4311	-3.84829	-3.84982	23	11	12	DNM1L_HUMAN	O00429	81.877	Dynamin-1-like protein (EC 3.6.5.5) (Dnm1p/Vps1p-like protein) (DVLP) (Dynamin family member proline-rich carboxyl-terminal domain less) (Dymple) (Dynamin-like protein) (Dynamin-like protein 4) (Dynamin-like protein IV) (HdynIV) (Dynamin-related protein 1)	12	DNM1L	protein level (PE1)	0	1
NX_O00571	-3.849	-3.63666	-3.55058	-3.72553	-3.55592	-4.45131	-3.69761	-3.43928	-3.43069	-3.477	-3.77987	-3.44165	-3.80943	-3.50848	-3.9148	-3.74682	-3.47873	-3.91443	-3.34521	-3.60141	-3.33393	-3.96499	-3.73244	23	11	12	DDX3X_HUMAN	O00571	73.243	ATP-dependent RNA helicase DDX3X (EC 3.6.4.13) (DEAD box protein 3, X-chromosomal) (DEAD box, X isoform) (Helicase-like protein 2) (HLP2)	X	DDX3X	protein level (PE1)	0	1
NX_O00602	-3.46881	-2.88968	-3.75109	-3.39941	-3.67965	-3.74573	-3.54967	-3.40049	-3.74284	-3.16936	-3.64832	-4.08825	-4.04586	-2.84182	-3.67971	-3.52633	-3.21529	-3.56103	-3.30793	-3.38092	-3.31777	-3.4683	-3.15799	23	11	12	FCN1_HUMAN	O00602	35.078	Ficolin-1 (Collagen/fibrinogen domain-containing protein 1) (Ficolin-A) (Ficolin-alpha) (M-ficolin)	9	FCN1	protein level (PE1)	0	1
NX_O00754	-3.81901	-3.49319	-4.71975	-4.36806	-4.39303	-4.93623	-3.91626	-3.90781	-4.71149	-4.01308	-4.56582	-4.03571	-4.3613	-4.01459	-4.73552	-4.06902	-4.11259	-4.4505	-3.88662	-4.28263	-3.61473	-4.34518	-4.17958	23	11	12	MA2B1_HUMAN	O00754	113.744	Lysosomal alpha-mannosidase (Laman) (EC 3.2.1.24) (Lysosomal acid alpha-mannosidase) (Mannosidase alpha class 2B member 1) (Mannosidase alpha-B) [Cleaved into: Lysosomal alpha-mannosidase A peptide; Lysosomal alpha-mannosidase B peptide; Lysosomal alpha-mannosidase C peptide; Lysosomal alpha-mannosidase D peptide; Lysosomal alpha-mannosidase E peptide]	19	MAN2B1	protein level (PE1)	0	1
NX_O14818	-3.23353	-3.41437	-3.3313	-3.3821	-3.11372	-3.32593	-3.12987	-3.33094	-3.1981	-3.08402	-3.10021	-3.27051	-3.92709	-3.92717	-3.34707	-3.45872	-3.03854	-3.32832	-3.83262	-3.31331	-3.56073	-3.23756	-3.44434	23	11	12	PSA7_HUMAN	O14818	27.887	Proteasome subunit alpha type-7 (EC 3.4.25.1) (Proteasome subunit RC6-1) (Proteasome subunit XAPC7)	20	PSMA7	protein level (PE1)	0	1
NX_O14950	-3.07461	-2.84047	-3.25155	-3.10399	-3.04023	-3.68989	-3.38113	-3.49077	-3.54433	-3.14694	-3.25253	-3.0702	-2.99002	-3.20398	-2.99626	-3.08894	-3.18064	-3.43824	-3.41842	-3.45542	-3.28787	-3.07863	-3.41036	23	11	12	ML12B_HUMAN	O14950	19.779	Myosin regulatory light chain 12B (MLC-2A) (MLC-2) (Myosin regulatory light chain 2-B, smooth muscle isoform) (Myosin regulatory light chain 20 kDa) (MLC20) (Myosin regulatory light chain MRLC2) (SHUJUN-1)	18	MYL12B	protein level (PE1)	0	1
NX_O14980	-3.59417	-4.44765	-3.94315	-3.97397	-4.02013	-4.05818	-3.76521	-3.74097	-3.95838	-4.16305	-4.59086	-3.49088	-4.2614	-4.26148	-4.03356	-3.7667	-3.94857	-3.99842	-4.26384	-3.97668	-3.99195	-4.10138	-4.01273	23	11	12	XPO1_HUMAN	O14980	123.386	Exportin-1 (Exp1) (Chromosome region maintenance 1 protein homolog)	2	XPO1	protein level (PE1)	0	1
NX_O15143	-3.25986	-3.51128	-3.46163	-3.25716	-3.0127	-3.32593	-3.41511	-3.14154	-3.08695	-3.40278	-3.05851	-3.4466	-3.10318	-3.62614	-3.06243	-3.28263	-3.10699	-3.31732	-3.32747	-3.03076	-3.20534	-3.17629	-3.30167	23	11	12	ARC1B_HUMAN	O15143	40.95	Actin-related protein 2/3 complex subunit 1B (Arp2/3 complex 41 kDa subunit) (p41-ARC)	7	ARPC1B	protein level (PE1)	0	1
NX_O15144	-2.97845	-3.59395	-3.01602	-3.14146	-3.03077	-3.45436	-3.1456	-2.74336	-2.72902	-3.05948	-3.06816	-3.50808	-3.83367	-3.20821	-2.96901	-3.21403	-2.99289	-3.12699	-2.75094	-2.71361	-2.74577	-3.20025	-2.98814	23	11	12	ARPC2_HUMAN	O15144	34.333	Actin-related protein 2/3 complex subunit 2 (Arp2/3 complex 34 kDa subunit) (p34-ARC)	2	ARPC2	protein level (PE1)	0	1
NX_O15145	-3.11583	-3.12421	-3.0446	-3.06966	-2.96969	-3.1819	-2.98584	-3.20464	-3.30395	-2.81941	-2.7701	-3.08509	-3.30594	-3.30602	-2.83506	-3.26354	-2.81987	-2.91802	-3.48447	-3.25946	-3.37531	-2.87965	-3.14904	23	11	12	ARPC3_HUMAN	O15145	20.547	Actin-related protein 2/3 complex subunit 3 (Arp2/3 complex 21 kDa subunit) (p21-ARC)	12	ARPC3	protein level (PE1)	0	1
NX_O43143	-3.85595	-3.8411	-3.81373	-4.05282	-3.76577	-3.98675	-3.68694	-3.66659	-3.54641	-4.2889	-3.98432	-3.77643	-3.83095	-3.67976	-4.10826	-3.84654	-3.42635	-3.55024	-3.59035	-3.7929	-3.57529	-4.2408	-3.697	23	11	12	DHX15_HUMAN	O43143	90.933	Pre-mRNA-splicing factor ATP-dependent RNA helicase DHX15 (EC 3.6.4.13) (ATP-dependent RNA helicase #46) (DEAH box protein 15)	4	DHX15	protein level (PE1)	0	1
NX_O43390	-3.47299	-3.52029	-3.42532	-3.54929	-3.34458	-3.77864	-3.39416	-3.64447	-3.72999	-3.39755	-3.25981	-3.31574	-3.52113	-3.5808	-3.77884	-3.55128	-3.34858	-3.469	-3.8246	-3.58196	-3.82156	-3.55557	-3.59804	23	11	12	HNRPR_HUMAN	O43390	70.943	Heterogeneous nuclear ribonucleoprotein R (hnRNP R)	1	HNRNPR	protein level (PE1)	0	1
NX_O43707	-2.83872	-2.86549	-2.93153	-3.04694	-3.07673	-3.15064	-2.90489	-2.88571	-3.09806	-2.93308	-3.13142	-2.65089	-3.20213	-2.74405	-3.30409	-2.91615	-2.90735	-2.99449	-2.75423	-2.98908	-2.76031	-2.93553	-2.88447	23	11	12	ACTN4_HUMAN	O43707	104.854	Alpha-actinin-4 (Non-muscle alpha-actinin 4)	19	ACTN4	protein level (PE1)	0	1
NX_O60234	-3.7447	-3.17221	-3.23046	-3.05696	-3.14263	-2.56526	-2.82076	-3.14429	-3.46109	-3.09367	-2.98636	-3.32938	-3.3839	-2.78192	-3.24623	-3.21656	-2.9591	-2.80216	-3.17548	-3.32103	-3.20463	-2.99539	-3.11999	23	11	12	GMFG_HUMAN	O60234	16.801	Glia maturation factor gamma (GMF-gamma)	19	GMFG	protein level (PE1)	0	1
NX_O60506	-3.41686	-3.51338	-3.46809	-3.59849	-3.39272	-3.94782	-3.52991	-3.69755	-3.80226	-3.4196	-3.45247	-3.52442	-3.78306	-3.48211	-3.74711	-3.5314	-3.42521	-3.49988	-3.93163	-3.77134	-3.91938	-3.70126	-3.50858	23	11	12	HNRPQ_HUMAN	O60506	69.603	Heterogeneous nuclear ribonucleoprotein Q (hnRNP Q) (Glycine- and tyrosine-rich RNA-binding protein) (GRY-RBP) (NS1-associated protein 1) (Synaptotagmin-binding, cytoplasmic RNA-interacting protein)	6	SYNCRIP	protein level (PE1)	0	1
NX_O60603	-3.48673	-3.21526	-3.7854	-3.8385	-4.01935	-3.62168	-3.62974	-3.51274	-4.30003	-3.6201	-3.95479	-3.72898	-3.5519	-3.82498	-4.06081	-3.56065	-3.7648	-3.5997	-3.48739	-3.93811	-3.50429	-3.66487	-3.49191	23	11	12	TLR2_HUMAN	O60603	89.838	Toll-like receptor 2 (Toll/interleukin-1 receptor-like protein 4) (CD antigen CD282)	4	TLR2	protein level (PE1)	0	1
NX_O60610	-3.55077	-3.97828	-4.01785	-4.02846	-3.87298	-4.19087	-3.86473	-3.60641	-4.11226	-4.0159	-4.59861	-3.77643	-3.93816	-3.93824	-4.2332	-3.81657	-3.87351	-3.60823	-3.79447	-4.02335	-3.55476	-4.17607	-3.73525	23	11	12	DIAP1_HUMAN	O60610	141.347	Protein diaphanous homolog 1 (Diaphanous-related formin-1) (DRF1)	5	DIAPH1	protein level (PE1)	0	1
NX_O60664	-2.98274	-3.65741	-3.13941	-3.60286	-3.4817	-4.56897	-4.02612	-3.89274	-3.94629	-3.27784	-3.40851	-3.11561	-3.42977	-3.05627	-3.54435	-3.28263	-4.3096	-4.6853	-3.66069	-3.64653	-3.80377	-3.4806	-3.22874	23	11	12	PLIN3_HUMAN	O60664	47.075	Perilipin-3 (47 kDa mannose 6-phosphate receptor-binding protein) (47 kDa MPR-binding protein) (Cargo selection protein TIP47) (Mannose-6-phosphate receptor-binding protein 1) (Placental protein 17) (PP17)	19	PLIN3	protein level (PE1)	0	1
NX_O60749	-3.27955	-3.832	-3.3758	-3.45009	-3.50139	-3.80155	-3.70586	-3.70717	-3.72294	-4.20061	-3.60723	-3.14407	-3.27009	-3.42398	-3.4759	-3.58562	-3.60913	-3.6838	-3.64819	-3.51593	-3.60269	-3.53897	-3.73029	23	11	12	SNX2_HUMAN	O60749	58.471	Sorting nexin-2 (Transformation-related gene 9 protein) (TRG-9)	5	SNX2	protein level (PE1)	0	1
NX_O60763	-3.40925	-3.44679	-3.76032	-3.92736	-4.03566	-4.06956	-4.12877	-3.88624	-4.21279	-3.9915	-4.00018	-3.41208	-3.53809	-3.54586	-3.96062	-3.57947	-4.01847	-3.68856	-3.77789	-3.78393	-3.7023	-3.77076	-3.77981	23	11	12	USO1_HUMAN	O60763	107.895	General vesicular transport factor p115 (Protein USO1 homolog) (Transcytosis-associated protein) (TAP) (Vesicle-docking protein)	4	USO1	protein level (PE1)	0	1
NX_O60812	-3.17467	-3.48679	-3.10268	-3.17696	-3.23536	-3.35696	-3.37838	-3.72211	-3.57155	-3.21195	-3.30094	-3.11248	-3.25915	-3.52247	-3.25978	-3.55917	-3.66186	-3.23593	-4.30298	-3.44372	-3.78805	-3.07261	-3.66652	23	11	12	HNRC1_HUMAN	O60812	32.142	Heterogeneous nuclear ribonucleoprotein C-like 1 (hnRNP C-like-1) (hnRNP core protein C-like 1)	1	HNRNPCL1	protein level (PE1)	0	1
NX_O60814	-2.51669	-2.5405	-2.50009	-2.52792	-2.42795	-1.91128	-2.58592	-3.01982	-2.2886	-2.36833	-2.39038	-2.51403	-2.07072	-2.61885	-2.45093	-2.56942	-2.64754	-2.15696	-3.00706	-2.45992	-2.72258	-2.33166	-2.80619	23	11	12	H2B1K_HUMAN	O60814	13.89	Histone H2B type 1-K (H2B K) (HIRA-interacting protein 1)	6	HIST1H2BK	protein level (PE1)	0	1
NX_O60826	-3.63635	-3.81719	-4.03514	-4.21857	-4.06061	-4.42772	-4.00981	-4.17745	-4.32792	-4.58374	-3.77476	-3.77024	-4.15382	-4.80711	-4.30619	-4.02426	-4.1014	-4.36796	-4.03132	-4.44313	-4.06046	-4.20465	-4.18597	23	11	12	CCD22_HUMAN	O60826	70.756	Coiled-coil domain-containing protein 22	X	CCDC22	protein level (PE1)	0	1
NX_O75083	-3.20855	-3.17914	-2.98336	-3.293	-3.07384	-3.15765	-2.92191	-3.06382	-3.28509	-3.3385	-3.05724	-3.14002	-2.90014	-3.17953	-3.31826	-3.25152	-2.88249	-2.89076	-3.25685	-3.22421	-3.12921	-3.00421	-3.17915	23	11	12	WDR1_HUMAN	O75083	66.194	WD repeat-containing protein 1 (Actin-interacting protein 1) (AIP1) (NORI-1)	4	WDR1	protein level (PE1)	0	1
NX_O75306	-3.73511	-3.6855	-4.15873	-4.02889	-4.13304	-4.59706	-3.95731	-3.6198	-3.71911	-4.27597	-3.96341	-3.50025	-4.02213	-4.1983	-4.09532	-4.15582	-3.96972	-4.41236	-3.52397	-3.67462	-3.50964	-4.24905	-3.94955	23	11	12	NDUS2_HUMAN	O75306	52.546	NADH dehydrogenase [ubiquinone] iron-sulfur protein 2, mitochondrial (EC 1.6.5.3) (EC 1.6.99.3) (Complex I-49kD) (CI-49kD) (NADH-ubiquinone oxidoreductase 49 kDa subunit)	1	NDUFS2	protein level (PE1)	0	1
NX_O75323	-4.22487	-3.87422	-4.04642	-4.0238	-4.14567	-3.91073	-3.96994	-3.8877	-3.61904	-4.54387	-3.51684	-4.0314	-3.24864	-3.86415	-3.62286	-4.1227	-3.82745	-3.90212	-3.74841	-3.80119	-3.92368	-3.94292	-4.1875	23	11	12	NIPS2_HUMAN	O75323	33.743	Protein NipSnap homolog 2 (NipSnap2) (Glioblastoma-amplified sequence)	7	GBAS	protein level (PE1)	0	1
NX_O75367	-3.43595	-3.03416	-3.50739	-3.22416	-3.322	-3.38808	-3.19951	-3.49	-3.87934	-3.57887	-3.16158	-3.66845	-3.14894	-3.58038	-3.21023	-3.34757	-3.24266	-2.93711	-3.86258	-3.91537	-3.65764	-3.32471	-3.37739	23	11	12	H2AY_HUMAN	O75367	39.617	Core histone macro-H2A.1 (Histone macroH2A1) (mH2A1) (Histone H2A.y) (H2A/y) (Medulloblastoma antigen MU-MB-50.205)	5	H2AFY	protein level (PE1)	0	1
NX_O75368	-2.82541	-3.47476	-3.10289	-3.36906	-3.10939	-2.84226	-3.0476	-3.27739	-3.58755	-2.91396	-2.96476	-2.97872	-3.58955	-3.1125	-3.06067	-3.12117	-3.16475	-2.99077	-3.2398	-3.22564	-3.3201	-2.75107	-3.20825	23	11	12	SH3L1_HUMAN	O75368	12.774	SH3 domain-binding glutamic acid-rich-like protein	X	SH3BGRL	protein level (PE1)	0	1
NX_O75369	-3.56576	-3.6718	-3.82209	-3.5779	-3.9005	-4.56864	-3.59309	-3.97888	-4.38168	-4.24754	-4.06433	-3.86	-4.34589	-3.94803	-3.7311	-3.70597	-3.73203	-3.81967	-4.25142	-4.33417	-4.06307	-4.25841	-3.91091	23	11	12	FLNB_HUMAN	O75369	278.164	Filamin-B (FLN-B) (ABP-278) (ABP-280 homolog) (Actin-binding-like protein) (Beta-filamin) (Filamin homolog 1) (Fh1) (Filamin-3) (Thyroid autoantigen) (Truncated actin-binding protein) (Truncated ABP)	3	FLNB	protein level (PE1)	0	1
NX_O75390	-3.29076	-3.15682	-3.55947	-3.48763	-3.43688	-3.69678	-3.35805	-3.45875	-3.59697	-3.64195	-3.59264	-3.54445	-3.65696	-3.35601	-3.57525	-3.35699	-3.40265	-3.54011	-3.4631	-3.49034	-3.47294	-3.57516	-3.34261	23	11	12	CISY_HUMAN	O75390	51.712	Citrate synthase, mitochondrial (EC 2.3.3.1) (Citrate (Si)-synthase)	12	CS	protein level (PE1)	0	1
NX_O75477	-3.65436	-3.05384	-3.73119	-4.02732	-3.80242	-4.16953	-3.38364	-3.51178	-4.06972	-3.51264	-4.57727	-3.71617	-3.4185	-3.31847	-3.96881	-3.50644	-3.32658	-3.74179	-3.56227	-3.8839	-3.55923	-3.87951	-3.52202	23	11	12	ERLN1_HUMAN	O75477	38.926	Erlin-1 (Endoplasmic reticulum lipid raft-associated protein 1) (Protein KE04) (Stomatin-prohibitin-flotillin-HflC/K domain-containing protein 1) (SPFH domain-containing protein 1)	10	ERLIN1	protein level (PE1)	0	1
NX_O75489	-3.41195	-2.9644	-3.57233	-3.57406	-3.35758	-3.50799	-3.5672	-3.29363	-3.19892	-3.14738	-3.34585	-3.51951	-3.41018	-3.43144	-3.55031	-3.73575	-3.24862	-3.46942	-3.17853	-3.31413	-3.15652	-3.32838	-3.33319	23	11	12	NDUS3_HUMAN	O75489	30.242	NADH dehydrogenase [ubiquinone] iron-sulfur protein 3, mitochondrial (EC 1.6.5.3) (EC 1.6.99.3) (Complex I-30kD) (CI-30kD) (NADH-ubiquinone oxidoreductase 30 kDa subunit)	11	NDUFS3	protein level (PE1)	0	1
NX_O75643	-3.71789	-4.1454	-3.81415	-4.29497	-4.21728	-4.21969	-3.8579	-3.82518	-4.01515	-4.41711	-4.17746	-3.7585	-3.84105	-4.33944	-4.4961	-4.12087	-3.97368	-3.93025	-3.96159	-4.00542	-3.65078	-4.2141	-4.00383	23	11	12	U520_HUMAN	O75643	244.508	U5 small nuclear ribonucleoprotein 200 kDa helicase (EC 3.6.4.13) (Activating signal cointegrator 1 complex subunit 3-like 1) (BRR2 homolog) (U5 snRNP-specific 200 kDa protein) (U5-200KD)	2	SNRNP200	protein level (PE1)	0	1
NX_O75955	-3.23756	-3.00689	-3.67642	-3.69271	-4.1948	-4.56191	-3.417	-3.42079	-4.33717	-3.81485	-4.36759	-3.3304	-3.86204	-3.40982	-3.99322	-3.66837	-3.38172	-3.77515	-3.68839	-4.27629	-3.75532	-4.03781	-3.49233	23	11	12	FLOT1_HUMAN	O75955	47.355	Flotillin-1	6	FLOT1	protein level (PE1)	0	1
NX_O94905	-3.34446	-2.75773	-3.44356	-3.9515	-3.74239	-3.98456	-3.17847	-3.38751	-3.63488	-3.57631	-4.26736	-3.62811	-3.24993	-3.04868	-3.95994	-3.47637	-3.29922	-3.49883	-3.28713	-3.574	-3.35406	-3.71573	-3.51314	23	11	12	ERLN2_HUMAN	O94905	37.84	Erlin-2 (Endoplasmic reticulum lipid raft-associated protein 2) (Stomatin-prohibitin-flotillin-HflC/K domain-containing protein 2) (SPFH domain-containing protein 2)	8	ERLIN2	protein level (PE1)	0	1
NX_O95466	-3.55462	-3.48153	-3.52594	-3.71673	-3.82761	-4.27391	-3.856	-3.66825	-3.96998	-3.58483	-3.78955	-3.42609	-3.3837	-3.72901	-3.85134	-3.65657	-3.77565	-3.81045	-3.8168	-3.73301	-3.82746	-3.69544	-3.52701	23	11	12	FMNL1_HUMAN	O95466	121.854	Formin-like protein 1 (CLL-associated antigen KW-13) (Leukocyte formin)	17	FMNL1	protein level (PE1)	0	1
NX_O95571	-3.69621	-3.08233	-3.8188	-3.46711	-3.66817	-3.73426	-3.61738	-3.46051	-3.29866	-3.41316	-3.38233	-3.67884	-3.23851	-3.30073	-3.61272	-3.89507	-3.34995	-3.97552	-3.36588	-3.48642	-3.24889	-3.81221	-3.45472	23	11	12	ETHE1_HUMAN	O95571	27.873	Persulfide dioxygenase ETHE1, mitochondrial (EC 1.13.11.18) (Ethylmalonic encephalopathy protein 1) (Hepatoma subtracted clone one protein) (Sulfur dioxygenase ETHE1)	19	ETHE1	protein level (PE1)	0	1
NX_O95678	-3.69674	-3.22959	-3.57154	-3.68533	-3.56516	-2.75356	-2.93251	-2.98216	-2.44357	-3.41369	-3.24153	-3.77211	-3.05631	-3.44996	-3.94904	-3.75427	-3.07747	-2.96289	-2.67689	-2.66547	-2.78358	-3.19429	-3.5278	23	11	12	K2C75_HUMAN	O95678	59.56	Keratin, type II cytoskeletal 75 (Cytokeratin-75) (CK-75) (Keratin-6 hair follicle) (hK6hf) (Keratin-75) (K75) (Type II keratin-K6hf) (Type-II keratin Kb18)	12	KRT75	protein level (PE1)	0	1
NX_O95716	-3.17953	-2.85521	-3.07016	-2.94409	-3.12666	-3.27193	-3.15505	-2.86196	-2.98649	-2.87165	-3.09988	-3.31342	-2.99802	-2.84513	-3.10118	-3.06477	-2.77367	-3.04583	-2.8648	-2.87236	-2.79915	-3.06358	-3.02236	23	11	12	RAB3D_HUMAN	O95716	24.267	Ras-related protein Rab-3D	19	RAB3D	protein level (PE1)	0	1
NX_O95831	-3.77781	-3.66125	-3.59937	-3.82341	-3.83995	-3.94079	-3.54771	-3.72395	-4.31811	-4.02987	-3.78426	-3.62213	-3.50719	-3.71812	-3.91617	-3.87976	-3.73257	-3.88103	-4.14645	-4.06534	-4.10864	-3.65077	-3.74044	23	11	12	AIFM1_HUMAN	O95831	66.901	Apoptosis-inducing factor 1, mitochondrial (EC 1.1.1.-) (Programmed cell death protein 8)	X	AIFM1	protein level (PE1)	0	1
NX_P00338	-2.82724	-2.77763	-2.9351	-2.70475	-2.76849	-3.1304	-2.71249	-2.46463	-2.74358	-2.73358	-3.02151	-3.19308	-3.31342	-2.8067	-2.89018	-2.83049	-2.70189	-3.02488	-2.86589	-2.63128	-2.64999	-2.89375	-3.04815	23	11	12	LDHA_HUMAN	P00338	36.689	L-lactate dehydrogenase A chain (LDH-A) (EC 1.1.1.27) (Cell proliferation-inducing gene 19 protein) (LDH muscle subunit) (LDH-M) (Renal carcinoma antigen NY-REN-59)	11	LDHA	protein level (PE1)	0	1
NX_P00367	-3.0758	-2.79342	-3.23978	-3.78259	-3.1727	-3.37709	-3.06523	-3.33287	-3.30725	-3.55539	-3.47307	-3.00991	-3.13315	-3.18827	-3.52316	-3.31605	-3.02664	-3.13169	-3.4688	-3.43825	-3.33313	-3.45504	-3.29592	23	11	12	DHE3_HUMAN	P00367	61.398	Glutamate dehydrogenase 1, mitochondrial (GDH 1) (EC 1.4.1.3)	10	GLUD1	protein level (PE1)	0	1
NX_P00387	-3.64501	-3.89642	-3.29047	-3.66579	-3.69075	-3.93293	-3.62416	-3.22193	-3.78737	-3.61183	-3.67166	-3.50953	-3.61327	-3.78944	-3.84136	-3.63301	-3.54862	-3.68128	-3.50176	-3.42545	-3.49872	-3.6227	-3.49369	23	11	12	NB5R3_HUMAN	P00387	34.235	NADH-cytochrome b5 reductase 3 (B5R) (Cytochrome b5 reductase) (EC 1.6.2.2) (Diaphorase-1) [Cleaved into: NADH-cytochrome b5 reductase 3 membrane-bound form; NADH-cytochrome b5 reductase 3 soluble form]	22	CYB5R3	protein level (PE1)	0	1
NX_P00403	-3.06383	-3.17182	-3.5939	-3.05422	-3.48106	-2.67472	-2.96651	-3.64906	-3.40955	-2.88723	-3.39422	-2.97681	-3.11052	-3.41162	-3.08679	-3.3022	-3.16284	-2.95668	-3.34704	-3.39982	-3.37618	-2.8788	-3.309	23	11	12	COX2_HUMAN	P00403	25.565	Cytochrome c oxidase subunit 2 (Cytochrome c oxidase polypeptide II)	MT	MT-CO2	protein level (PE1)	0	1
NX_P00488	-3.14165	-3.32813	-3.27848	-3.48746	-3.29058	-3.49496	-2.91569	-3.27466	-3.69619	-3.36095	-3.62395	-3.37884	-3.85308	-3.17538	-3.72998	-3.12858	-3.10526	-3.22213	-3.21632	-3.70874	-3.20472	-3.49374	-3.56222	23	11	12	F13A_HUMAN	P00488	83.267	Coagulation factor XIII A chain (Coagulation factor XIIIa) (EC 2.3.2.13) (Protein-glutamine gamma-glutamyltransferase A chain) (Transglutaminase A chain)	6	F13A1	protein level (PE1)	0	1
NX_P00491	-3.08327	-2.97567	-3.10895	-3.01973	-3.22939	-3.35099	-3.08986	-3.00293	-2.97731	-2.87631	-3.28161	-3.25778	-3.69251	-2.76317	-3.07772	-3.01328	-2.91116	-3.16629	-2.89907	-3.00409	-2.8713	-3.14128	-3.06492	23	11	12	PNPH_HUMAN	P00491	32.118	Purine nucleoside phosphorylase (PNP) (EC 2.4.2.1) (Inosine phosphorylase) (Inosine-guanosine phosphorylase)	14	PNP	protein level (PE1)	0	1
NX_P00492	-3.2319	-3.58022	-3.35448	-3.22465	-3.46349	-3.42484	-3.37491	-3.21049	-3.44314	-2.9346	-3.21528	-3.36942	-4.17213	-3.44521	-3.16614	-3.4929	-3.14527	-3.6873	-3.87354	-3.55835	-3.60165	-3.10901	-3.30616	23	11	12	HPRT_HUMAN	P00492	24.579	Hypoxanthine-guanine phosphoribosyltransferase (HGPRT) (HGPRTase) (EC 2.4.2.8)	X	HPRT1	protein level (PE1)	0	1
NX_P00505	-3.62382	-2.97214	-3.62146	-3.53814	-3.75851	-4.08783	-3.62416	-3.62547	-3.73815	-3.39876	-3.7966	-3.60644	-3.56405	-3.49718	-3.76218	-3.94762	-3.46048	-3.72704	-4.46958	-3.85336	-3.72057	-3.58855	-3.6322	23	11	12	AATM_HUMAN	P00505	47.518	Aspartate aminotransferase, mitochondrial (mAspAT) (EC 2.6.1.1) (EC 2.6.1.7) (Fatty acid-binding protein) (FABP-1) (Glutamate oxaloacetate transaminase 2) (Kynurenine aminotransferase 4) (Kynurenine aminotransferase IV) (Kynurenine--oxoglutarate transaminase 4) (Kynurenine--oxoglutarate transaminase IV) (Plasma membrane-associated fatty acid-binding protein) (FABPpm) (Transaminase A)	16	GOT2	protein level (PE1)	0	1
NX_P00558	-2.48015	-2.63145	-2.60006	-2.77595	-2.72211	-2.64853	-2.4805	-2.6601	-2.78281	-2.69904	-2.72131	-2.58238	-3.67566	-2.36046	-2.7946	-2.64301	-2.45762	-2.52807	-2.67809	-2.75189	-2.66915	-2.59884	-2.52261	23	11	12	PGK1_HUMAN	P00558	44.615	Phosphoglycerate kinase 1 (EC 2.7.2.3) (Cell migration-inducing gene 10 protein) (Primer recognition protein 2) (PRP 2)	X	PGK1	protein level (PE1)	0	1
NX_P01009	-3.07792	-3.03903	-3.60917	-3.52585	-3.64148	-3.85369	-3.28965	-3.47848	-3.92998	-3.56256	-3.35834	-3.15481	-3.3409	-3.78592	-3.74988	-3.50935	-3.33905	-3.52286	-3.39659	-3.89906	-3.67351	-3.55143	-3.17046	23	11	12	A1AT_HUMAN	P01009	46.737	Alpha-1-antitrypsin (Alpha-1 protease inhibitor) (Alpha-1-antiproteinase) (Serpin A1) [Cleaved into: Short peptide from AAT (SPAAT)]	14	SERPINA1	protein level (PE1)	0	1
NX_P01889	-3.42412	-2.97657	-3.24567	-3.74593	-3.52102	-3.79122	-3.5494	-3.47816	-3.31121	-3.60482	-3.55551	-3.32083	-3.09135	-3.13719	-3.62047	-3.3647	-3.66655	-3.90755	-3.54972	-3.47757	-3.29363	-3.70284	-3.24845	23	11	12	1B07_HUMAN	P01889	40.46	HLA class I histocompatibility antigen, B-7 alpha chain (MHC class I antigen B*7)	6	HLA-B	protein level (PE1)	0	1
NX_P01891	-3.21685	-2.93876	-3.47566	-4.12972	-3.36699	-3.49378	-3.32254	-3.37821	-3.66697	-3.53586	-3.62276	-3.39696	-3.28202	-3.31686	-4.07121	-3.28661	-3.2344	-3.43401	-3.44416	-3.57133	-3.49812	-3.49255	-3.37961	23	11	12	1A68_HUMAN	P01891	40.909	HLA class I histocompatibility antigen, A-68 alpha chain (Aw-68) (HLA class I histocompatibility antigen, A-28 alpha chain) (MHC class I antigen A*68)	6	HLA-A	protein level (PE1)	0	1
NX_P01892	-3.20046	-2.93876	-3.57832	-4.12972	-3.42769	-3.45238	-3.32254	-3.29466	-3.72496	-3.57062	-3.48654	-3.43835	-3.28202	-3.39604	-4.07121	-3.2992	-3.16746	-3.35483	-3.44416	-3.48115	-3.52445	-3.51737	-3.2442	23	11	12	1A02_HUMAN	P01892	40.922	HLA class I histocompatibility antigen, A-2 alpha chain (MHC class I antigen A*2)	6	HLA-A	protein level (PE1)	0	1
NX_P01893	-3.24803	-3.2362	-3.5467	-3.92202	-3.64596	-4.01307	-3.77125	-3.44598	-3.42035	-3.86806	-3.94369	-3.35559	-3.21629	-3.42242	-3.98845	-3.42916	-3.86284	-4.1294	-3.51976	-3.53556	-3.23363	-3.89914	-3.66659	23	11	12	HLAH_HUMAN	P01893	40.892	Putative HLA class I histocompatibility antigen, alpha chain H (HLA-12.4) (HLA-AR) (MHC class I antigen H)	6	HLA-H	uncertain (PE5)	0	1
NX_P02042	-1.78048	-2.52448	-2.33413	-1.58246	-1.75396	-3.2537	-2.95389	-3.5475	-3.32999	-2.01428	-2.86309	-1.98268	-1.90408	-2.56437	-1.42533	-1.5712	-2.86939	-3.17374	-3.19051	-3.51215	-3.85648	-1.91988	-2.91618	23	11	12	HBD_HUMAN	P02042	16.055	Hemoglobin subunit delta (Delta-globin) (Hemoglobin delta chain)	11	HBD	protein level (PE1)	0	1
NX_P02100	-2.30743	-3.18724	-3.21331	-2.07199	-2.25457	-4.0988	-4.15801	-4.20071	-3.57303	-2.79243	-3.72839	-2.37128	-2.3882	-3.13577	-1.83865	-2.13468	-3.61758	-3.9141	-3.7024	-3.81318	-4.3336	-2.75079	-3.75232	23	11	12	HBE_HUMAN	P02100	16.203	Hemoglobin subunit epsilon (Epsilon-globin) (Hemoglobin epsilon chain)	11	HBE1	protein level (PE1)	0	1
NX_P02533	-3.34553	-2.71159	-2.96297	-3.39627	-3.2069	-2.30007	-2.57122	-2.78565	-2.22081	-3.27009	-2.96784	-3.24897	-2.6751	-3.04033	-3.65138	-3.37413	-2.65586	-2.60781	-2.49302	-2.43709	-2.56606	-2.91499	-3.11727	23	11	12	K1C14_HUMAN	P02533	51.561	Keratin, type I cytoskeletal 14 (Cytokeratin-14) (CK-14) (Keratin-14) (K14)	17	KRT14	protein level (PE1)	0	1
NX_P02538	-3.4406	-3.00777	-3.11089	-3.49917	-3.37364	-2.43479	-2.69276	-2.6401	-2.141	-3.17603	-2.97323	-3.58595	-2.82152	-3.15906	-3.84523	-3.45147	-2.72442	-2.65608	-2.36597	-2.31555	-2.43612	-2.833	-3.20366	23	11	12	K2C6A_HUMAN	P02538	60.045	Keratin, type II cytoskeletal 6A (Cytokeratin-6A) (CK-6A) (Cytokeratin-6D) (CK-6D) (Keratin-6A) (K6A) (Type-II keratin Kb6) (allergen Hom s 5)	12	KRT6A	protein level (PE1)	0	1
NX_P02671	-4.10396	-3.54246	-3.36621	-4.30083	-3.74222	-3.82761	-4.15006	-4.27195	-4.34323	-4.5479	-3.91501	-4.11461	-3.69201	-3.51599	-4.66829	-3.90488	-3.51855	-4.28636	-4.12041	-4.28235	-4.32565	-4.52099	-4.11235	23	11	12	FIBA_HUMAN	P02671	94.973	Fibrinogen alpha chain [Cleaved into: Fibrinopeptide A; Fibrinogen alpha chain]	4	FGA	protein level (PE1)	0	1
NX_P02679	-3.38321	-3.4719	-3.20476	-4.14435	-3.4608	-3.44145	-3.28507	-3.6895	-3.88572	-3.96545	-3.81923	-3.57792	-4.18874	-3.17458	-4.01889	-3.39301	-3.21427	-3.66252	-3.71406	-3.77908	-3.67625	-4.06348	-3.56768	23	11	12	FIBG_HUMAN	P02679	51.512	Fibrinogen gamma chain	4	FGG	protein level (PE1)	0	1
NX_P02768	-3.15518	-2.38623	-2.89755	-2.71656	-2.10409	-2.84104	-2.8615	-2.62768	-2.32552	-2.96364	-2.70224	-2.5815	-2.37525	-3.1924	-2.35302	-2.91313	-2.72702	-2.56761	-2.76947	-2.54398	-2.64987	-2.70063	-2.96674	23	11	12	ALBU_HUMAN	P02768	69.367	Serum albumin	4	ALB	protein level (PE1)	0	1
NX_P03989	-3.26651	-3.04715	-3.33585	-3.67898	-3.54905	-4.01307	-3.59516	-3.61438	-3.42035	-3.56703	-3.64266	-3.39338	-3.16193	-3.17061	-3.65265	-3.34998	-3.92979	-3.90755	-3.61667	-3.68169	-3.40277	-3.74424	-3.28984	23	11	12	1B27_HUMAN	P03989	40.428	HLA class I histocompatibility antigen, B-27 alpha chain (MHC class I antigen B*27)	6	HLA-B	protein level (PE1)	0	1
NX_P04040	-2.75792	-2.80723	-3.03311	-2.9629	-3.0687	-3.4772	-2.90633	-2.91011	-3.1168	-2.94009	-3.18597	-2.8903	-3.44154	-2.78226	-3.18151	-2.91465	-2.9168	-3.09752	-2.94514	-2.9583	-2.76424	-3.01524	-2.95325	23	11	12	CATA_HUMAN	P04040	59.756	Catalase (EC 1.11.1.6)	11	CAT	protein level (PE1)	0	1
NX_P04075	-2.81772	-2.63654	-2.49794	-2.69078	-2.61026	-2.59496	-2.42469	-2.46256	-2.95609	-2.55519	-2.62848	-2.86896	-3.54967	-2.39196	-2.84471	-2.63359	-2.44788	-2.68463	-2.67293	-2.7756	-2.71878	-2.7735	-2.59675	23	11	12	ALDOA_HUMAN	P04075	39.42	Fructose-bisphosphate aldolase A (EC 4.1.2.13) (Lung cancer antigen NY-LU-1) (Muscle-type aldolase)	16	ALDOA	protein level (PE1)	0	1
NX_P04083	-2.76351	-2.55039	-2.90512	-2.73359	-2.72323	-3.00816	-2.66054	-2.55753	-2.74751	-2.51937	-2.72296	-3.00016	-3.11747	-2.56665	-2.85487	-2.73558	-2.69267	-2.71766	-2.80115	-2.74298	-2.79154	-2.716	-2.64903	23	11	12	ANXA1_HUMAN	P04083	38.714	Annexin A1 (Annexin I) (Annexin-1) (Calpactin II) (Calpactin-2) (Chromobindin-9) (Lipocortin I) (Phospholipase A2 inhibitory protein) (p35)	9	ANXA1	protein level (PE1)	0	1
NX_P04179	-3.41588	-3.16215	-3.36238	-3.46662	-3.4336	-3.80071	-3.38281	-3.90263	-3.65515	-3.28773	-3.10579	-3.18102	-2.90127	-3.24225	-3.29897	-3.5008	-3.41641	-3.61601	-3.78452	-3.62423	-4.2116	-3.27661	-3.4977	23	11	12	SODM_HUMAN	P04179	24.75	Superoxide dismutase [Mn], mitochondrial (EC 1.15.1.1)	6	SOD2	protein level (PE1)	0	1
NX_P04222	-3.78791	-3.13624	-3.55148	-3.82988	-3.40769	-3.79599	-3.51278	-3.29585	-3.52986	-3.69675	-4.05761	-3.4853	-3.14188	-3.57332	-3.69219	-3.31336	-3.63353	-3.76619	-3.26926	-3.48234	-3.40754	-3.66983	-3.61337	23	11	12	1C03_HUMAN	P04222	40.861	HLA class I histocompatibility antigen, Cw-3 alpha chain (MHC class I antigen Cw*3)	6	HLA-C	protein level (PE1)	0	1
NX_P04259	-3.37365	-2.95165	-3.08007	-3.32748	-3.29446	-2.35643	-2.63817	-2.5874	-2.10584	-3.07536	-2.92024	-3.39689	-2.75244	-3.03684	-3.63695	-3.4286	-2.69369	-2.61725	-2.29735	-2.25621	-2.39773	-2.80009	-3.15607	23	11	12	K2C6B_HUMAN	P04259	60.067	Keratin, type II cytoskeletal 6B (Cytokeratin-6B) (CK-6B) (Keratin-6B) (K6B) (Type-II keratin Kb10)	12	KRT6B	protein level (PE1)	0	1
NX_P04264	-2.83702	-2.32912	-2.76296	-2.8474	-2.7712	-1.85956	-2.14157	-2.10232	-1.61471	-2.52164	-2.34261	-2.70268	-2.22926	-2.53092	-3.04365	-2.92499	-2.2497	-2.17096	-1.82644	-1.76484	-1.95027	-2.44175	-2.63801	23	11	12	K2C1_HUMAN	P04264	66.039	Keratin, type II cytoskeletal 1 (67 kDa cytokeratin) (Cytokeratin-1) (CK-1) (Hair alpha protein) (Keratin-1) (K1) (Type-II keratin Kb1)	12	KRT1	protein level (PE1)	0	1
NX_P04350	-2.56158	-2.23273	-2.49511	-2.44544	-2.52601	-2.61038	-2.38281	-2.61259	-2.77434	-2.40651	-2.73375	-2.44426	-2.32572	-2.33708	-2.70298	-2.34757	-2.433	-2.65777	-2.63839	-2.64979	-2.41921	-2.59738	-2.35239	23	11	12	TBB4A_HUMAN	P04350	49.586	Tubulin beta-4A chain (Tubulin 5 beta) (Tubulin beta-4 chain)	19	TUBB4A	protein level (PE1)	0	1
NX_P04406	-2.56519	-2.61046	-2.29065	-2.38151	-2.45595	-2.33926	-2.27519	-2.02442	-2.41554	-2.23054	-2.38139	-2.74789	-2.51987	-2.50146	-2.48742	-2.51697	-2.27288	-2.36067	-2.68446	-2.25533	-2.58752	-2.49047	-2.12584	23	11	12	G3P_HUMAN	P04406	36.053	Glyceraldehyde-3-phosphate dehydrogenase (GAPDH) (EC 1.2.1.12) (Peptidyl-cysteine S-nitrosylase GAPDH) (EC 2.6.99.-)	12	GAPDH	protein level (PE1)	0	1
NX_P04439	-3.16943	-2.91945	-3.49914	-3.87445	-3.33078	-3.59069	-3.32254	-3.22462	-3.26903	-3.57062	-3.64624	-3.32441	-3.01575	-3.39604	-3.99203	-3.2179	-3.38931	-3.43401	-3.3984	-3.43	-3.12651	-3.5437	-3.50103	23	11	12	1A03_HUMAN	P04439	40.841	HLA class I histocompatibility antigen, A-3 alpha chain (MHC class I antigen A*3)	6	HLA-A	protein level (PE1)	0	1
NX_P04632	-3.35154	-3.24393	-3.10174	-3.35211	-3.29353	-4.05859	-3.51574	-3.34759	-3.13487	-2.85288	-2.89813	-3.22501	-3.78468	-2.85819	-3.45993	-3.44125	-3.08601	-3.43455	-3.1503	-3.13614	-3.16305	-3.15127	-2.96614	23	11	12	CPNS1_HUMAN	P04632	28.316	Calpain small subunit 1 (CSS1) (Calcium-activated neutral proteinase small subunit) (CANP small subunit) (Calcium-dependent protease small subunit) (CDPS) (Calcium-dependent protease small subunit 1) (Calpain regulatory subunit)	19	CAPNS1	protein level (PE1)	0	1
NX_P04839	-3.57013	-3.09455	-3.44284	-3.22988	-3.37824	-3.73312	-3.19027	-3.11258	-3.58755	-3.18062	-3.49304	-3.30972	-3.09818	-3.30332	-3.54879	-3.2839	-3.49013	-3.2239	-3.13714	-3.31065	-3.08331	-3.18553	-3.2617	23	11	12	CY24B_HUMAN	P04839	65.336	Cytochrome b-245 heavy chain (EC 1.-.-.-) (CGD91-phox) (Cytochrome b(558) subunit beta) (Cytochrome b558 subunit beta) (Heme-binding membrane glycoprotein gp91phox) (NADPH oxidase 2) (Neutrophil cytochrome b 91 kDa polypeptide) (Superoxide-generating NADPH oxidase heavy chain subunit) (gp91-1) (gp91-phox) (p22 phagocyte B-cytochrome)	X	CYBB	protein level (PE1)	0	1
NX_P04843	-3.12033	-2.92229	-3.36252	-3.23668	-3.41814	-4.11261	-3.04961	-3.11329	-3.58684	-3.09254	-3.39814	-3.26131	-3.36159	-3.21325	-3.41129	-3.1325	-3.05161	-3.28693	-3.1569	-3.37469	-3.06866	-3.0879	-3.21765	23	11	12	RPN1_HUMAN	P04843	68.569	Dolichyl-diphosphooligosaccharide--protein glycosyltransferase subunit 1 (Dolichyl-diphosphooligosaccharide--protein glycosyltransferase 67 kDa subunit) (Ribophorin I) (RPN-I) (Ribophorin-1)	3	RPN1	protein level (PE1)	0	1
NX_P04844	-3.04349	-3.08755	-3.40108	-3.7654	-3.58625	-4.12945	-3.3136	-3.08913	-3.48558	-3.28548	-3.53719	-3.17094	-3.27197	-3.18662	-4.10483	-3.35242	-3.29605	-3.61739	-3.00775	-3.35481	-2.9094	-3.42926	-3.20894	23	11	12	RPN2_HUMAN	P04844	69.284	Dolichyl-diphosphooligosaccharide--protein glycosyltransferase subunit 2 (Dolichyl-diphosphooligosaccharide--protein glycosyltransferase 63 kDa subunit) (RIBIIR) (Ribophorin II) (RPN-II) (Ribophorin-2)	20	RPN2	protein level (PE1)	0	1
NX_P04899	-2.79368	-2.52875	-2.90984	-3.02424	-2.95323	-2.91351	-2.5366	-2.72629	-3.06664	-2.8384	-3.05694	-3.22217	-2.89254	-2.61559	-3.17833	-2.89434	-2.54717	-2.84216	-2.69614	-2.90978	-2.6596	-2.97233	-2.66857	23	11	12	GNAI2_HUMAN	P04899	40.451	Guanine nucleotide-binding protein G(i) subunit alpha-2 (Adenylate cyclase-inhibiting G alpha protein)	3	GNAI2	protein level (PE1)	0	1
NX_P05023	-3.28007	-2.95061	-3.82178	-3.7448	-4.13491	-4.16321	-3.40951	-3.72105	-3.9037	-3.84211	-4.04807	-3.54351	-3.54252	-3.51457	-4.13858	-3.65502	-3.76117	-3.75666	-3.69986	-3.90241	-3.76118	-3.40301	-3.87177	23	11	12	AT1A1_HUMAN	P05023	112.896	Sodium/potassium-transporting ATPase subunit alpha-1 (Na(+)/K(+) ATPase alpha-1 subunit) (EC 3.6.3.9) (Sodium pump subunit alpha-1)	1	ATP1A1	protein level (PE1)	0	1
NX_P05091	-2.80989	-2.50296	-3.1896	-2.95051	-3.10907	-3.13982	-2.80656	-3.05669	-3.39904	-3.14779	-3.34514	-2.84919	-2.96738	-2.77885	-3.18102	-3.00875	-2.8896	-2.98315	-2.92121	-3.28017	-3.06023	-3.22692	-2.9704	23	11	12	ALDH2_HUMAN	P05091	56.381	Aldehyde dehydrogenase, mitochondrial (EC 1.2.1.3) (ALDH class 2) (ALDH-E2) (ALDHI)	12	ALDH2	protein level (PE1)	0	1
NX_P05106	-3.71078	-3.41129	-3.46539	-3.95881	-3.64798	-3.52698	-3.50701	-3.83301	-4.0592	-4.13894	-4.08962	-3.8695	-3.31522	-3.05511	-4.10442	-3.60861	-3.23285	-3.49718	-3.6023	-4.17441	-3.66487	-3.85161	-3.78256	23	11	12	ITB3_HUMAN	P05106	87.058	Integrin beta-3 (Platelet membrane glycoprotein IIIa) (GPIIIa) (CD antigen CD61)	17	ITGB3	protein level (PE1)	0	1
NX_P05107	-3.07464	-2.65057	-3.42483	-3.01879	-3.11786	-3.05398	-2.97353	-2.95554	-3.33739	-3.17409	-3.18772	-3.10878	-2.93427	-2.82758	-3.19619	-2.8848	-2.98594	-3.03065	-2.73751	-3.20957	-2.77574	-3.15238	-2.75136	23	11	12	ITB2_HUMAN	P05107	84.782	Integrin beta-2 (Cell surface adhesion glycoproteins LFA-1/CR3/p150,95 subunit beta) (Complement receptor C3 subunit beta) (CD antigen CD18)	21	ITGB2	protein level (PE1)	0	1
NX_P05109	-2.1572	-2.21025	-2.34105	-1.93822	-2.07801	-1.83927	-2.13963	-1.75884	-2.05197	-2.37475	-2.39922	-2.7306	-2.84791	-1.54216	-2.07946	-1.92301	-2.07632	-2.07181	-1.64322	-1.86875	-1.88925	-2.27895	-1.87095	23	11	12	S10A8_HUMAN	P05109	10.835	Protein S100-A8 (Calgranulin-A) (Calprotectin L1L subunit) (Cystic fibrosis antigen) (CFAG) (Leukocyte L1 complex light chain) (Migration inhibitory factor-related protein 8) (MRP-8) (p8) (S100 calcium-binding protein A8) (Urinary stone protein band A)	1	S100A8	protein level (PE1)	0	1
NX_P05141	-3.14581	-3.01701	-3.3046	-2.73202	-2.86979	-3.62755	-2.84166	-3.0093	-3.30589	-2.76933	-2.92134	-3.2711	-2.73969	-3.22878	-2.70898	-3.16282	-3.19209	-2.82306	-3.56996	-3.12007	-3.56132	-2.74067	-3.21412	23	11	12	ADT2_HUMAN	P05141	32.852	ADP/ATP translocase 2 (ADP,ATP carrier protein 2) (ADP,ATP carrier protein, fibroblast isoform) (Adenine nucleotide translocator 2) (ANT 2) (Solute carrier family 25 member 5) [Cleaved into: ADP/ATP translocase 2, N-terminally processed]	X	SLC25A5	protein level (PE1)	0	1
NX_P05164	-2.7295	-2.34801	-2.91505	-2.6658	-2.94516	-3.20158	-2.75905	-2.93707	-2.85874	-2.68551	-2.81344	-2.82394	-2.73734	-2.41661	-2.97624	-2.5642	-2.68895	-2.9377	-2.57793	-2.79648	-2.58055	-3.17687	-2.48601	23	11	12	PERM_HUMAN	P05164	83.869	Myeloperoxidase (MPO) (EC 1.11.2.2) [Cleaved into: Myeloperoxidase; 89 kDa myeloperoxidase; 84 kDa myeloperoxidase; Myeloperoxidase light chain; Myeloperoxidase heavy chain]	17	MPO	protein level (PE1)	0	1
NX_P05388	-3.26956	-3.106	-3.17466	-3.08622	-3.13601	-3.22842	-2.83854	-3.2227	-3.3627	-3.00878	-3.15904	-3.33573	-3.38049	-3.00575	-3.21759	-3.16739	-2.95132	-2.98067	-3.52425	-3.47791	-3.38859	-3.28865	-3.07383	23	11	12	RLA0_HUMAN	P05388	34.274	60S acidic ribosomal protein P0 (60S ribosomal protein L10E) (Large ribosomal subunit protein uL10)	12	RPLP0	protein level (PE1)	0	1
NX_P05534	-3.20046	-2.88324	-3.49914	-3.87445	-3.3863	-3.64868	-3.3769	-3.29466	-3.36594	-3.57062	-3.67107	-3.39696	-3.01575	-3.39604	-3.99203	-3.26248	-3.45625	-3.53092	-3.46898	-3.53914	-3.21006	-3.5437	-3.44832	23	11	12	1A24_HUMAN	P05534	40.689	HLA class I histocompatibility antigen, A-24 alpha chain (Aw-24) (HLA class I histocompatibility antigen, A-9 alpha chain) (MHC class I antigen A*24)	6	HLA-A	protein level (PE1)	0	1
NX_P05787	-3.52303	-3.14756	-3.34458	-3.41887	-3.29407	-2.78936	-3.14316	-2.64546	-2.25715	-3.54101	-2.97785	-3.65692	-3.02626	-3.48967	-3.51163	-3.44719	-3.10079	-3.14069	-2.36019	-2.29638	-2.52595	-3.23601	-3.45129	23	11	12	K2C8_HUMAN	P05787	53.704	Keratin, type II cytoskeletal 8 (Cytokeratin-8) (CK-8) (Keratin-8) (K8) (Type-II keratin Kb8)	12	KRT8	protein level (PE1)	0	1
NX_P06241	-3.54423	-3.74989	-3.62106	-3.54922	-3.59537	-4.0594	-3.60673	-4.0644	-4.13568	-3.86324	-3.92307	-3.52685	-3.86468	-3.66063	-3.49071	-3.52124	-3.70312	-3.8747	-3.86711	-4.25089	-3.75013	-3.76938	-3.79835	23	11	12	FYN_HUMAN	P06241	60.762	Tyrosine-protein kinase Fyn (EC 2.7.10.2) (Proto-oncogene Syn) (Proto-oncogene c-Fyn) (Src-like kinase) (SLK) (p59-Fyn)	6	FYN	protein level (PE1)	0	1
NX_P06396	-3.24673	-3.49815	-3.28598	-3.36721	-3.26724	-3.71075	-3.15151	-3.31382	-3.69686	-3.27314	-3.64137	-3.37133	-3.61293	-3.30099	-3.59595	-3.32909	-3.13935	-3.10217	-3.82623	-3.45988	-3.51542	-3.34634	-3.50376	23	11	12	GELS_HUMAN	P06396	85.698	Gelsolin (AGEL) (Actin-depolymerizing factor) (ADF) (Brevin)	9	GSN	protein level (PE1)	0	1
NX_P06576	-2.47912	-2.20935	-2.50564	-2.94453	-2.69955	-2.77412	-2.53517	-2.56933	-2.71419	-2.67424	-2.75305	-2.4628	-2.61761	-2.39285	-2.95362	-2.72467	-2.52438	-2.67436	-2.30429	-2.61344	-2.33464	-2.74167	-2.58185	23	11	12	ATPB_HUMAN	P06576	56.56	ATP synthase subunit beta, mitochondrial (EC 3.6.3.14)	12	ATP5B	protein level (PE1)	0	1
NX_P06733	-2.13183	-2.40213	-2.07297	-2.57145	-2.37095	-2.27894	-2.13403	-1.81871	-2.40222	-2.12621	-1.88645	-1.98592	-3.29507	-2.03243	-2.75196	-2.3744	-2.22206	-2.25073	-2.23555	-2.11702	-2.12799	-2.43032	-1.75499	23	11	12	ENOA_HUMAN	P06733	47.169	Alpha-enolase (EC 4.2.1.11) (2-phospho-D-glycerate hydro-lyase) (C-myc promoter-binding protein) (Enolase 1) (MBP-1) (MPB-1) (Non-neural enolase) (NNE) (Phosphopyruvate hydratase) (Plasminogen-binding protein)	1	ENO1	protein level (PE1)	0	1
NX_P06737	-3.35396	-3.56759	-3.62864	-3.74713	-3.66295	-3.81797	-3.74249	-3.55474	-3.85647	-4.01539	-3.80471	-3.69	-3.9834	-3.40625	-3.8805	-3.51503	-3.54564	-3.74525	-3.70329	-4.05086	-3.52596	-4.21032	-3.51289	23	11	12	PYGL_HUMAN	P06737	97.149	Glycogen phosphorylase, liver form (EC 2.4.1.1)	14	PYGL	protein level (PE1)	0	1
NX_P06744	-2.89189	-3.06758	-3.03566	-3.13797	-3.10015	-3.50203	-2.91778	-2.97047	-3.27728	-2.94205	-3.32998	-3.03163	-3.73521	-2.96408	-3.44937	-3.06078	-2.97159	-3.07017	-3.03251	-3.12143	-3.02082	-3.28871	-2.99204	23	11	12	G6PI_HUMAN	P06744	63.147	Glucose-6-phosphate isomerase (GPI) (EC 5.3.1.9) (Autocrine motility factor) (AMF) (Neuroleukin) (NLK) (Phosphoglucose isomerase) (PGI) (Phosphohexose isomerase) (PHI) (Sperm antigen 36) (SA-36)	19	GPI	protein level (PE1)	0	1
NX_P06753	-2.96807	-2.55048	-3.07876	-2.9017	-2.94003	-2.93917	-3.29941	-3.1558	-2.98549	-2.67312	-3.07806	-3.12679	-2.92679	-3.04971	-2.91455	-2.854	-2.8798	-3.07129	-2.90179	-2.97576	-3.05292	-2.82746	-2.99285	23	11	12	TPM3_HUMAN	P06753	32.95	Tropomyosin alpha-3 chain (Gamma-tropomyosin) (Tropomyosin-3) (Tropomyosin-5) (hTM5)	1	TPM3	protein level (PE1)	0	1
NX_P06899	-2.56784	-2.5405	-2.51434	-2.54723	-2.44073	-1.91791	-2.67609	-3.03686	-2.33729	-2.40255	-2.38269	-2.51403	-2.09519	-2.61885	-2.50208	-2.58343	-2.73109	-2.21368	-3.19612	-2.50735	-2.7615	-2.33166	-2.75232	23	11	12	H2B1J_HUMAN	P06899	13.904	Histone H2B type 1-J (Histone H2B.1) (Histone H2B.r) (H2B/r)	6	HIST1H2BJ	protein level (PE1)	0	1
NX_P07195	-2.80795	-2.72412	-2.9755	-2.78582	-2.94981	-3.0935	-2.72911	-2.84957	-3.02637	-2.91228	-3.04343	-3.28586	-3.40318	-2.77016	-3.02407	-2.7751	-2.68621	-3.09444	-3.00767	-2.92245	-2.85118	-3.09649	-2.76915	23	11	12	LDHB_HUMAN	P07195	36.638	L-lactate dehydrogenase B chain (LDH-B) (EC 1.1.1.27) (LDH heart subunit) (LDH-H) (Renal carcinoma antigen NY-REN-46)	12	LDHB	protein level (PE1)	0	1
NX_P07203	-3.26308	-2.85029	-3.26916	-2.92068	-3.01153	-3.93795	-3.04292	-3.34089	-3.27387	-3.13973	-2.86857	-3.40541	-2.88589	-2.70455	-2.97132	-3.12873	-3.02537	-3.51021	-3.40324	-3.38908	-3.35983	-3.26258	-3.11435	23	11	12	GPX1_HUMAN	P07203	22.088	Glutathione peroxidase 1 (GPx-1) (GSHPx-1) (EC 1.11.1.9) (Cellular glutathione peroxidase)	3	GPX1	protein level (PE1)	0	1
NX_P07237	-2.77107	-2.47051	-2.88938	-2.73674	-2.95848	-3.29492	-2.63965	-2.8124	-3.18215	-2.78477	-3.18176	-2.93847	-2.98323	-2.63652	-3.01613	-2.61253	-2.70588	-2.96835	-2.65267	-3.12127	-2.64943	-2.98291	-2.7995	23	11	12	PDIA1_HUMAN	P07237	57.116	Protein disulfide-isomerase (PDI) (EC 5.3.4.1) (Cellular thyroid hormone-binding protein) (Prolyl 4-hydroxylase subunit beta) (p55)	17	P4HB	protein level (PE1)	0	1
NX_P07339	-3.3834	-2.82863	-3.44529	-3.21854	-3.4389	-3.40025	-3.03739	-3.12978	-3.39222	-3.08962	-3.39782	-3.49096	-3.36939	-2.77964	-3.26648	-3.33922	-2.92528	-3.2825	-3.22056	-3.19381	-3.19011	-3.25636	-3.04068	23	11	12	CATD_HUMAN	P07339	44.552	Cathepsin D (EC 3.4.23.5) [Cleaved into: Cathepsin D light chain; Cathepsin D heavy chain]	11	CTSD	protein level (PE1)	0	1
NX_P07355	-2.57854	-2.5009	-2.3403	-2.4934	-2.46363	-2.47941	-2.46782	-2.47369	-2.48875	-2.35054	-2.48561	-2.58019	-3.18778	-2.46086	-2.48282	-2.68132	-2.41462	-2.39049	-2.77524	-2.35433	-2.61369	-2.4061	-2.60812	23	11	12	ANXA2_HUMAN	P07355	38.604	Annexin A2 (Annexin II) (Annexin-2) (Calpactin I heavy chain) (Calpactin-1 heavy chain) (Chromobindin-8) (Lipocortin II) (Placental anticoagulant protein IV) (PAP-IV) (Protein I) (p36)	15	ANXA2	protein level (PE1)	0	1
NX_P07437	-2.38045	-2.14879	-2.3223	-2.36111	-2.40727	-2.39417	-2.23324	-2.42914	-2.60593	-2.24634	-2.55847	-2.27547	-2.21624	-2.26629	-2.61472	-2.24367	-2.2781	-2.45967	-2.45007	-2.4759	-2.29912	-2.41961	-2.2437	23	11	12	TBB5_HUMAN	P07437	49.671	Tubulin beta chain (Tubulin beta-5 chain)	6	TUBB	protein level (PE1)	0	1
NX_P07737	-2.32917	-2.20226	-2.08539	-2.53171	-2.30824	-1.93773	-2.07992	-2.07232	-2.32782	-2.48545	-2.02295	-2.1191	-2.74935	-1.98571	-2.19265	-2.24426	-2.05481	-2.08673	-1.9866	-1.98355	-2.2052	-2.20781	-1.82112	23	11	12	PROF1_HUMAN	P07737	15.054	Profilin-1 (Epididymis tissue protein Li 184a) (Profilin I)	17	PFN1	protein level (PE1)	0	1
NX_P07900	-2.74092	-2.81255	-2.7142	-2.76356	-2.77809	-2.82287	-2.62732	-2.68706	-3.01495	-2.92263	-2.91818	-2.67239	-2.84692	-2.75378	-2.91706	-2.80862	-2.60381	-2.68961	-2.90823	-2.63919	-2.66344	-2.76674	-2.86486	23	11	12	HS90A_HUMAN	P07900	84.66	Heat shock protein HSP 90-alpha (Heat shock 86 kDa) (HSP 86) (HSP86) (Lipopolysaccharide-associated protein 2) (LAP-2) (LPS-associated protein 2) (Renal carcinoma antigen NY-REN-38)	14	HSP90AA1	protein level (PE1)	0	1
NX_P07910	-2.89249	-3.35951	-2.86492	-2.86563	-2.94458	-2.76399	-2.90821	-3.43994	-3.09555	-2.73438	-3.0054	-2.96384	-2.97697	-3.41638	-2.93774	-3.22263	-3.11644	-2.82596	-3.84471	-3.07722	-3.42155	-2.76277	-3.33604	23	11	12	HNRPC_HUMAN	P07910	33.67	Heterogeneous nuclear ribonucleoproteins C1/C2 (hnRNP C1/C2)	14	HNRNPC	protein level (PE1)	0	1
NX_P07947	-3.62824	-3.75472	-3.56519	-3.5388	-3.62248	-4.06422	-3.49505	-4.02783	-4.0436	-3.86806	-3.99484	-3.56947	-3.8695	-3.56855	-3.48029	-3.57183	-3.60528	-3.78261	-3.96885	-4.25572	-3.99799	-3.74424	-3.78469	23	11	12	YES_HUMAN	P07947	60.801	Tyrosine-protein kinase Yes (EC 2.7.10.2) (Proto-oncogene c-Yes) (p61-Yes)	18	YES1	protein level (PE1)	0	1
NX_P07948	-3.23473	-2.88409	-3.13053	-3.40747	-3.15142	-3.26054	-3.1559	-3.44164	-3.41601	-3.68283	-3.30813	-2.98327	-3.06582	-3.01154	-3.21819	-3.26166	-3.22503	-3.26572	-3.54538	-3.34089	-3.42839	-3.29274	-3.29427	23	11	12	LYN_HUMAN	P07948	58.574	Tyrosine-protein kinase Lyn (EC 2.7.10.2) (Lck/Yes-related novel protein tyrosine kinase) (V-yes-1 Yamaguchi sarcoma viral related oncogene homolog) (p53Lyn) (p56Lyn)	8	LYN	protein level (PE1)	0	1
NX_P07951	-3.52285	-3.26912	-3.49931	-3.28835	-3.29753	-3.43056	-3.74504	-3.58363	-3.4197	-3.14289	-3.56209	-4.02835	-3.50884	-3.42177	-3.31879	-3.17764	-3.26013	-3.54689	-3.28943	-3.37218	-3.38915	-3.22387	-3.48548	23	11	12	TPM2_HUMAN	P07951	32.851	Tropomyosin beta chain (Beta-tropomyosin) (Tropomyosin-2)	9	TPM2	protein level (PE1)	0	1
NX_P07954	-3.34574	-3.01148	-3.50175	-3.67294	-3.69791	-3.46296	-3.28329	-3.66179	-4.01637	-3.84084	-3.8707	-3.37951	-3.54124	-3.63823	-3.73937	-3.49884	-3.40965	-3.39365	-3.48298	-3.92746	-3.66973	-3.85171	-3.60619	23	11	12	FUMH_HUMAN	P07954	54.637	Fumarate hydratase, mitochondrial (Fumarase) (EC 4.2.1.2)	1	FH	protein level (PE1)	0	1
NX_P07996	-3.46562	-3.15361	-3.23911	-3.57116	-3.50222	-3.20033	-3.23281	-3.27228	-3.7972	-3.49294	-3.5749	-3.7138	-3.13101	-3.2147	-3.77093	-3.38719	-3.03273	-3.30308	-3.66126	-3.63486	-3.75734	-3.45437	-3.67874	23	11	12	TSP1_HUMAN	P07996	129.383	Thrombospondin-1	15	THBS1	protein level (PE1)	0	1
NX_P08133	-2.61199	-2.85671	-2.87091	-2.83196	-2.97741	-3.32813	-2.77732	-2.68388	-3.07236	-2.72519	-3.05329	-3.04132	-4.18457	-2.89834	-3.19081	-2.73279	-2.75714	-3.09768	-2.72963	-2.88654	-2.47842	-2.95285	-2.62973	23	11	12	ANXA6_HUMAN	P08133	75.873	Annexin A6 (67 kDa calelectrin) (Annexin VI) (Annexin-6) (Calphobindin-II) (CPB-II) (Chromobindin-20) (Lipocortin VI) (Protein III) (p68) (p70)	5	ANXA6	protein level (PE1)	0	1
NX_P08238	-2.72787	-2.77929	-2.75519	-2.7282	-2.74513	-2.76592	-2.5694	-2.63426	-2.91327	-2.90192	-2.86855	-2.67889	-2.72028	-2.72345	-2.89444	-2.76829	-2.55565	-2.63571	-2.80375	-2.5711	-2.58827	-2.76881	-2.83499	23	11	12	HS90B_HUMAN	P08238	83.264	Heat shock protein HSP 90-beta (HSP 90) (Heat shock 84 kDa) (HSP 84) (HSP84)	6	HSP90AB1	protein level (PE1)	0	1
NX_P08514	-3.42339	-3.28835	-3.20441	-3.67023	-3.57026	-3.19222	-3.40525	-3.81956	-3.74563	-3.56005	-3.87872	-3.4777	-3.25922	-3.08694	-3.82657	-3.39851	-3.18358	-3.47336	-3.57397	-3.70823	-3.52014	-3.69699	-3.64737	23	11	12	ITA2B_HUMAN	P08514	113.377	Integrin alpha-IIb (GPalpha IIb) (GPIIb) (Platelet membrane glycoprotein IIb) (CD antigen CD41) [Cleaved into: Integrin alpha-IIb heavy chain; Integrin alpha-IIb light chain, form 1; Integrin alpha-IIb light chain, form 2]	17	ITGA2B	protein level (PE1)	0	1
NX_P08571	-2.88769	-2.9707	-3.56203	-3.22765	-3.56437	-4.02839	-3.05958	-3.14503	-4.28077	-3.02807	-3.70913	-3.274	-3.80564	-2.78453	-3.78192	-2.9791	-3.11048	-3.62184	-2.97878	-3.61783	-2.99212	-3.98141	-2.97883	23	11	12	CD14_HUMAN	P08571	40.076	Monocyte differentiation antigen CD14 (Myeloid cell-specific leucine-rich glycoprotein) (CD antigen CD14) [Cleaved into: Monocyte differentiation antigen CD14, urinary form; Monocyte differentiation antigen CD14, membrane-bound form]	5	CD14	protein level (PE1)	0	1
NX_P08575	-3.30975	-3.04884	-3.34361	-3.44718	-3.33232	-4.04676	-3.22516	-3.18963	-3.33066	-3.54957	-3.34391	-3.22049	-3.1101	-3.27386	-3.48432	-3.3969	-3.43844	-3.26546	-3.2032	-3.26977	-3.19877	-3.11047	-3.46983	23	11	12	PTPRC_HUMAN	P08575	147.254	Receptor-type tyrosine-protein phosphatase C (EC 3.1.3.48) (Leukocyte common antigen) (L-CA) (T200) (CD antigen CD45)	1	PTPRC	protein level (PE1)	0	1
NX_P08631	-3.29915	-3.20942	-3.25989	-3.44332	-3.31921	-3.29074	-3.19317	-3.35644	-3.31378	-3.50746	-3.26087	-3.06557	-3.12329	-3.26843	-3.34909	-3.32662	-3.25744	-3.25028	-3.26706	-3.39681	-3.26402	-3.14309	-3.33154	23	11	12	HCK_HUMAN	P08631	59.6	Tyrosine-protein kinase HCK (EC 2.7.10.2) (Hematopoietic cell kinase) (Hemopoietic cell kinase) (p59-HCK/p60-HCK) (p59Hck) (p61Hck)	20	HCK	protein level (PE1)	0	1
NX_P08670	-2.11055	-2.15939	-1.95148	-2.24815	-2.07515	-2.34945	-2.23912	-2.15278	-2.23999	-2.19479	-2.01241	-2.00162	-2.01351	-1.91181	-2.25096	-2.14159	-2.24359	-2.26749	-1.94339	-2.08294	-2.09827	-2.16461	-2.06026	23	11	12	VIME_HUMAN	P08670	53.652	Vimentin	10	VIM	protein level (PE1)	0	1
NX_P08727	-3.59241	-3.01992	-3.71499	-3.4371	-3.51322	-2.54232	-2.92066	-3.11694	-2.56451	-3.64817	-3.47889	-3.43673	-3.00437	-3.57051	-3.5795	-3.82906	-2.92522	-2.84369	-2.77541	-2.766	-2.94227	-3.28244	-3.56976	23	11	12	K1C19_HUMAN	P08727	44.106	Keratin, type I cytoskeletal 19 (Cytokeratin-19) (CK-19) (Keratin-19) (K19)	17	KRT19	protein level (PE1)	0	1
NX_P08729	-3.56461	-3.13479	-3.43193	-3.46045	-3.34624	-2.8318	-3.08208	-2.75763	-2.45883	-3.61255	-2.98101	-3.64414	-3.01348	-3.50492	-3.53664	-3.5082	-3.20762	-3.21383	-2.4542	-2.43432	-2.63333	-3.31263	-3.44806	23	11	12	K2C7_HUMAN	P08729	51.386	Keratin, type II cytoskeletal 7 (Cytokeratin-7) (CK-7) (Keratin-7) (K7) (Sarcolectin) (Type-II keratin Kb7)	12	KRT7	protein level (PE1)	0	1
NX_P08754	-3.20356	-2.82073	-3.37939	-3.17195	-3.22407	-3.15827	-2.8495	-3.04458	-3.38068	-3.23857	-3.68411	-3.94794	-3.23655	-2.92538	-3.2945	-3.13615	-2.87216	-3.16545	-3.06289	-3.32956	-3.02509	-3.39211	-3.07601	23	11	12	GNAI3_HUMAN	P08754	40.532	Guanine nucleotide-binding protein G(k) subunit alpha (G(i) alpha-3)	1	GNAI3	protein level (PE1)	0	1
NX_P08758	-2.75514	-3.37894	-2.57341	-2.67118	-2.60339	-2.89256	-2.71051	-2.68121	-2.42656	-2.39126	-2.65968	-2.67364	-3.8617	-2.91293	-2.59577	-2.7607	-2.59748	-2.63388	-2.71287	-2.35397	-2.50708	-2.47584	-2.63205	23	11	12	ANXA5_HUMAN	P08758	35.937	Annexin A5 (Anchorin CII) (Annexin V) (Annexin-5) (Calphobindin I) (CBP-I) (Endonexin II) (Lipocortin V) (Placental anticoagulant protein 4) (PP4) (Placental anticoagulant protein I) (PAP-I) (Thromboplastin inhibitor) (Vascular anticoagulant-alpha) (VAC-alpha)	4	ANXA5	protein level (PE1)	0	1
NX_P08779	-3.44336	-2.83745	-2.93756	-3.40978	-3.27309	-2.35349	-2.66556	-2.88544	-2.34219	-3.28525	-3.0456	-3.32047	-2.70235	-3.00346	-3.6523	-3.42474	-2.67488	-2.60873	-2.64174	-2.57512	-2.66505	-2.88267	-3.14117	23	11	12	K1C16_HUMAN	P08779	51.268	Keratin, type I cytoskeletal 16 (Cytokeratin-16) (CK-16) (Keratin-16) (K16)	17	KRT16	protein level (PE1)	0	1
NX_P08865	-2.99528	-2.88768	-3.13046	-3.11297	-3.11774	-3.17086	-3.09879	-3.38928	-3.77862	-2.98913	-3.27757	-3.19976	-3.4004	-3.13724	-3.24635	-3.09476	-3.06275	-3.26236	-3.43087	-3.38868	-3.43198	-3.13684	-3.21868	23	11	12	RSSA_HUMAN	P08865	32.854	40S ribosomal protein SA (37 kDa laminin receptor precursor) (37LRP) (37/67 kDa laminin receptor) (LRP/LR) (67 kDa laminin receptor) (67LR) (Colon carcinoma laminin-binding protein) (Laminin receptor 1) (LamR) (Laminin-binding protein precursor p40) (LBP/p40) (Multidrug resistance-associated protein MGr1-Ag) (NEM/1CHD4) (Small ribosomal subunit protein uS2)	3	RPSA	protein level (PE1)	0	1
NX_P09104	-3.12724	-3.21025	-2.68039	-3.58167	-3.16047	-2.79812	-2.75895	-2.19088	-2.80016	-2.48196	-2.13348	-2.98207	-4.17013	-2.95713	-3.73144	-3.49091	-2.90591	-2.91445	-2.88814	-2.48172	-2.61344	-2.98417	-2.26482	23	11	12	ENOG_HUMAN	P09104	47.269	Gamma-enolase (EC 4.2.1.11) (2-phospho-D-glycerate hydro-lyase) (Enolase 2) (Neural enolase) (Neuron-specific enolase) (NSE)	12	ENO2	protein level (PE1)	0	1
NX_P09211	-2.86027	-2.74008	-2.48091	-2.66434	-2.76437	-2.33462	-2.68966	-2.67438	-2.82484	-2.51763	-2.56802	-2.75112	-3.31079	-2.63309	-2.73077	-2.72729	-2.71558	-2.57069	-2.73508	-2.81173	-2.63117	-2.70157	-2.55642	23	11	12	GSTP1_HUMAN	P09211	23.356	Glutathione S-transferase P (EC 2.5.1.18) (GST class-pi) (GSTP1-1)	11	GSTP1	protein level (PE1)	0	1
NX_P09382	-2.85744	-3.24716	-2.53712	-2.98176	-3.06631	-2.50551	-2.57696	-3.00236	-2.99198	-2.74072	-2.65664	-3.05215	-3.18585	-3.53811	-2.8611	-2.93633	-2.572	-2.44575	-2.98872	-2.82195	-2.88164	-2.55999	-2.25724	23	11	12	LEG1_HUMAN	P09382	14.716	Galectin-1 (Gal-1) (14 kDa laminin-binding protein) (HLBP14) (14 kDa lectin) (Beta-galactoside-binding lectin L-14-I) (Galaptin) (HBL) (HPL) (Lactose-binding lectin 1) (Lectin galactoside-binding soluble 1) (Putative MAPK-activating protein PM12) (S-Lac lectin 1)	22	LGALS1	protein level (PE1)	0	1
NX_P09467	-3.42236	-3.40271	-3.24391	-3.49429	-3.26398	-3.55731	-3.08825	-3.05043	-3.25793	-3.15403	-3.27708	-3.25885	-4.36259	-3.76061	-3.48153	-3.27879	-3.09837	-3.215	-3.48996	-3.27168	-3.29726	-3.26729	-3.0782	23	11	12	F16P1_HUMAN	P09467	36.842	Fructose-1,6-bisphosphatase 1 (FBPase 1) (EC 3.1.3.11) (D-fructose-1,6-bisphosphate 1-phosphohydrolase 1) (Liver FBPase)	9	FBP1	protein level (PE1)	0	1
NX_P09471	-3.47241	-3.15395	-3.62718	-3.31025	-3.4144	-3.17946	-3.03455	-3.24996	-3.77862	-3.49038	-3.93398	-4.42506	-3.42843	-3.19712	-3.45586	-3.32603	-3.13003	-3.34154	-3.18099	-3.5928	-3.30031	-3.62059	-3.4109	23	11	12	GNAO_HUMAN	P09471	40.051	Guanine nucleotide-binding protein G(o) subunit alpha	16	GNAO1	protein level (PE1)	0	1
NX_P09493	-3.44367	-3.02608	-3.56625	-3.27256	-3.29753	-3.15435	-3.54092	-3.6738	-3.285	-3.16061	-3.51379	-3.72732	-3.33275	-3.28707	-3.31879	-3.15351	-3.18758	-3.355	-3.33518	-3.43017	-3.44351	-3.22387	-3.45205	23	11	12	TPM1_HUMAN	P09493	32.709	Tropomyosin alpha-1 chain (Alpha-tropomyosin) (Tropomyosin-1)	15	TPM1	protein level (PE1)	0	1
NX_P09525	-3.17538	-3.52371	-3.26454	-3.30779	-3.25525	-3.03733	-3.23921	-3.19477	-3.11362	-2.9192	-3.15282	-3.1494	-3.86034	-3.30951	-3.01271	-3.26703	-3.07324	-3.12024	-3.52699	-3.04699	-3.22291	-2.97332	-3.33183	23	11	12	ANXA4_HUMAN	P09525	35.883	Annexin A4 (35-beta calcimedin) (Annexin IV) (Annexin-4) (Carbohydrate-binding protein p33/p41) (Chromobindin-4) (Endonexin I) (Lipocortin IV) (P32.5) (PP4-X) (Placental anticoagulant protein II) (PAP-II) (Protein II)	2	ANXA4	protein level (PE1)	0	1
NX_P09622	-3.87316	-3.52252	-3.55641	-3.57518	-3.66903	-3.73511	-3.44214	-3.60978	-3.86939	-3.53895	-3.59878	-3.40669	-3.46121	-3.63738	-3.68416	-3.97511	-3.44098	-3.67535	-4.06571	-3.7883	-3.91876	-3.63697	-3.77509	23	11	12	DLDH_HUMAN	P09622	54.177	Dihydrolipoyl dehydrogenase, mitochondrial (EC 1.8.1.4) (Dihydrolipoamide dehydrogenase) (Glycine cleavage system L protein)	7	DLD	protein level (PE1)	0	1
NX_P09651	-3.36132	-3.59046	-3.20636	-3.0376	-3.04678	-3.54778	-3.21881	-2.64729	-2.83012	-2.86566	-3.08369	-3.49236	-3.29027	-3.27935	-3.12522	-3.13136	-3.01221	-3.1712	-3.10562	-2.69352	-2.85033	-2.91722	-3.09216	23	11	12	ROA1_HUMAN	P09651	38.747	Heterogeneous nuclear ribonucleoprotein A1 (hnRNP A1) (Helix-destabilizing protein) (Single-strand RNA-binding protein) (hnRNP core protein A1) [Cleaved into: Heterogeneous nuclear ribonucleoprotein A1, N-terminally processed]	12	HNRNPA1	protein level (PE1)	0	1
NX_P09960	-2.81025	-3.08996	-2.94073	-3.27429	-2.80634	-3.17346	-2.79901	-2.86279	-2.9809	-3.39643	-2.8286	-2.7276	-3.66547	-2.89279	-3.18102	-2.96101	-2.91824	-2.84263	-2.88575	-2.77548	-2.80931	-2.99844	-2.95607	23	11	12	LKHA4_HUMAN	P09960	69.285	Leukotriene A-4 hydrolase (LTA-4 hydrolase) (EC 3.3.2.6) (Leukotriene A(4) hydrolase)	12	LTA4H	protein level (PE1)	0	1
NX_P09972	-4.02857	-3.27999	-3.431	-3.54875	-3.23617	-3.21383	-3.27304	-3.35146	-3.8699	-3.25067	-3.6962	-3.73819	-4.39477	-3.19073	-3.76899	-3.21671	-3.15403	-3.46278	-3.28327	-3.47996	-3.49693	-3.4456	-3.26693	23	11	12	ALDOC_HUMAN	P09972	39.456	Fructose-bisphosphate aldolase C (EC 4.1.2.13) (Brain-type aldolase)	17	ALDOC	protein level (PE1)	0	1
NX_P0CG38	-3.38494	-2.99442	-3.10958	-3.14247	-3.07073	-3.19204	-3.22276	-2.93287	-2.84328	-3.19984	-3.36203	-3.28422	-3.11689	-2.90453	-3.15651	-3.07449	-3.14722	-3.22189	-2.66612	-2.90153	-2.85923	-3.19575	-3.32797	23	11	12	POTEI_HUMAN	P0CG38	121.282	POTE ankyrin domain family member I	2	POTEI	protein level (PE1)	0	1
NX_P0CG39	-3.40449	-3.01081	-3.17893	-3.20705	-3.12955	-3.26644	-3.29932	-2.94922	-2.8656	-3.34783	-3.63114	-3.38711	-3.10951	-2.92567	-3.24182	-3.1323	-3.21604	-3.33161	-2.65918	-2.90873	-2.87713	-3.38218	-3.48251	23	11	12	POTEJ_HUMAN	P0CG39	117.39	POTE ankyrin domain family member J	2	POTEJ	protein level (PE1)	0	1
NX_P0CG47	-2.69697	-3.23363	-2.97217	-2.69174	-2.88281	-2.9691	-2.64296	-2.83094	-2.84909	-3.10492	-2.66563	-3.03178	-2.87129	-3.02725	-2.96567	-2.98477	-2.76088	-2.65177	-2.62191	-2.75854	-2.73372	-2.92212	-2.70003	23	11	12	UBB_HUMAN	P0CG47	25.762	Polyubiquitin-B [Cleaved into: Ubiquitin]	17	UBB	protein level (PE1)	0	1
NX_P0CG48	-3.17283	-3.70948	-3.44802	-3.16759	-3.35867	-3.44495	-3.11882	-3.3068	-3.32495	-3.58078	-3.14149	-3.50763	-3.34714	-3.50311	-3.44152	-3.46063	-3.23674	-3.12763	-3.09777	-3.23439	-3.20958	-3.39797	-3.17589	23	11	12	UBC_HUMAN	P0CG48	77.039	Polyubiquitin-C [Cleaved into: Ubiquitin]	12	UBC	protein level (PE1)	0	1
NX_P0DMR1	-3.17467	-3.48679	-3.10268	-3.17696	-3.23536	-3.35696	-3.37838	-3.72211	-3.57155	-3.21195	-3.31473	-3.11248	-3.25915	-3.52247	-3.25978	-3.55917	-3.66186	-3.23593	-4.30298	-3.44372	-3.78805	-3.07261	-3.66652	23	11	12	HNRC4_HUMAN	P0DMR1	32.029	Heterogeneous nuclear ribonucleoprotein C-like 4	1	HNRNPCL4	homology (PE3)	1	1
NX_P0DMV8	-2.89412	-2.89228	-2.85909	-2.903	-2.83027	-3.09489	-2.88374	-2.89331	-3.16142	-3.03703	-3.0669	-2.80786	-3.4944	-2.86246	-2.96167	-3.05821	-2.83552	-2.7341	-3.09274	-2.94307	-3.20971	-2.93548	-3.05511	23	11	12	HS71A_HUMAN	P0DMV8	70.052	Heat shock 70 kDa protein 1A (Heat shock 70 kDa protein 1) (HSP70-1) (HSP70.1)	6	HSPA1A	protein level (PE1)	0	1
NX_P0DMV9	-2.89412	-2.89228	-2.85909	-2.903	-2.83027	-3.09489	-2.88374	-2.89331	-3.16142	-3.03703	-3.0669	-2.80786	-3.4944	-2.86246	-2.96167	-3.05821	-2.83552	-2.7341	-3.09274	-2.94307	-3.20971	-2.93548	-3.05511	23	11	12	HS71B_HUMAN	P0DMV9	70.052	Heat shock 70 kDa protein 1B (Heat shock 70 kDa protein 2) (HSP70-2) (HSP70.2)	6	HSPA1B	protein level (PE1)	0	1
NX_P10314	-3.25161	-2.83402	-3.45338	-4.05054	-3.44997	-3.71562	-3.3769	-3.36524	-3.61582	-3.57062	-3.64624	-3.59326	-3.21987	-3.29338	-4.07121	-3.26248	-3.45625	-3.49616	-3.25227	-3.50918	-3.42754	-3.51737	-3.44832	23	11	12	1A32_HUMAN	P10314	41.048	HLA class I histocompatibility antigen, A-32 alpha chain (MHC class I antigen A*32)	6	HLA-A	protein level (PE1)	0	1
NX_P10316	-3.20046	-2.93876	-3.47566	-4.12972	-3.36699	-3.45238	-3.27423	-3.30566	-3.66697	-3.53586	-3.53979	-3.39696	-3.28202	-3.31686	-4.07121	-3.28661	-3.15522	-3.35483	-3.44416	-3.50918	-3.49812	-3.49255	-3.2442	23	11	12	1A69_HUMAN	P10316	40.977	HLA class I histocompatibility antigen, A-69 alpha chain (Aw-69) (HLA class I histocompatibility antigen, A-28 alpha chain) (MHC class I antigen A*69)	6	HLA-A	protein level (PE1)	0	1
NX_P10319	-3.21327	-2.86262	-3.42861	-3.62099	-3.36341	-3.79122	-3.37331	-3.15277	-3.42035	-3.47012	-3.5969	-3.39338	-3.04996	-3.24633	-3.59051	-3.24731	-3.594	-3.52734	-3.21873	-3.40293	-3.38257	-3.46548	-3.37602	23	11	12	1B58_HUMAN	P10319	40.337	HLA class I histocompatibility antigen, B-58 alpha chain (Bw-58) (MHC class I antigen B*58)	6	HLA-B	protein level (PE1)	0	1
NX_P10321	-3.21804	-2.98134	-3.39387	-3.92679	-3.52579	-3.64987	-3.65109	-3.59688	-3.39516	-3.65099	-3.82352	-3.39815	-3.25102	-3.31805	-3.65743	-3.35475	-3.50859	-3.83314	-3.70062	-3.51037	-3.49931	-3.54489	-3.4621	23	11	12	1C07_HUMAN	P10321	40.649	HLA class I histocompatibility antigen, Cw-7 alpha chain (MHC class I antigen Cw*7)	6	HLA-C	protein level (PE1)	0	1
NX_P10644	-3.47436	-4.29981	-3.47201	-3.89308	-3.42514	-4.03529	-3.66853	-3.25259	-3.35825	-3.66843	-3.36385	-3.31086	-3.81254	-4.28974	-3.48778	-3.89507	-3.68877	-3.58734	-4.24094	-3.30596	-3.70581	-3.36851	-3.89708	23	11	12	KAP0_HUMAN	P10644	42.982	cAMP-dependent protein kinase type I-alpha regulatory subunit (Tissue-specific extinguisher 1) (TSE1)	17	PRKAR1A	protein level (PE1)	0	1
NX_P10809	-2.73426	-2.50391	-2.91685	-3.09514	-2.9608	-3.06639	-2.66967	-2.98537	-3.20962	-2.89142	-2.96066	-2.74773	-2.81367	-2.76367	-3.25004	-2.96209	-2.81048	-2.92515	-2.92681	-3.12526	-3.0671	-2.83647	-2.93783	23	11	12	CH60_HUMAN	P10809	61.055	60 kDa heat shock protein, mitochondrial (EC 3.6.4.9) (60 kDa chaperonin) (Chaperonin 60) (CPN60) (Heat shock protein 60) (HSP-60) (Hsp60) (HuCHA60) (Mitochondrial matrix protein P1) (P60 lymphocyte protein)	2	HSPD1	protein level (PE1)	0	1
NX_P11021	-2.86392	-2.66523	-2.86157	-2.86449	-2.8851	-3.09385	-2.87177	-2.88049	-3.26704	-2.96357	-3.051	-2.82241	-2.65802	-2.95036	-3.07898	-3.02327	-2.86444	-2.79893	-3.22032	-3.01948	-3.1306	-2.86757	-3.06099	23	11	12	GRP78_HUMAN	P11021	72.333	78 kDa glucose-regulated protein (GRP-78) (Endoplasmic reticulum lumenal Ca(2+)-binding protein grp78) (Heat shock 70 kDa protein 5) (Immunoglobulin heavy chain-binding protein) (BiP)	9	HSPA5	protein level (PE1)	0	1
NX_P11142	-2.69792	-2.84788	-2.70788	-2.7866	-2.75135	-2.94932	-2.69034	-2.59078	-2.93151	-2.92002	-2.99717	-2.77248	-3.22893	-2.69622	-2.84786	-2.93874	-2.66943	-2.57929	-3.02829	-2.73455	-2.98974	-2.84963	-2.98026	23	11	12	HSP7C_HUMAN	P11142	70.898	Heat shock cognate 71 kDa protein (Heat shock 70 kDa protein 8) (Lipopolysaccharide-associated protein 1) (LAP-1) (LPS-associated protein 1)	11	HSPA8	protein level (PE1)	0	1
NX_P11177	-3.58323	-3.16004	-3.57112	-3.82149	-4.02255	-4.18555	-3.6427	-3.77558	-3.65977	-3.41215	-3.53259	-3.38976	-3.48568	-3.56493	-3.64904	-3.82348	-3.5582	-3.56151	-3.99326	-3.77498	-3.87628	-3.5365	-3.49383	23	11	12	ODPB_HUMAN	P11177	39.233	Pyruvate dehydrogenase E1 component subunit beta, mitochondrial (PDHE1-B) (EC 1.2.4.1)	3	PDHB	protein level (PE1)	0	1
NX_P11215	-2.98486	-2.78911	-3.5546	-3.34558	-3.78072	-4.08985	-3.16005	-3.08201	-3.60682	-3.26247	-3.46618	-3.2843	-3.40376	-3.07566	-3.8714	-3.11765	-3.2422	-3.6179	-2.96306	-3.39204	-2.99985	-3.52271	-3.06504	23	11	12	ITAM_HUMAN	P11215	127.179	Integrin alpha-M (CD11 antigen-like family member B) (CR-3 alpha chain) (Cell surface glycoprotein MAC-1 subunit alpha) (Leukocyte adhesion receptor MO1) (Neutrophil adherence receptor) (CD antigen CD11b)	16	ITGAM	protein level (PE1)	0	1
NX_P11216	-3.79124	-4.16759	-3.72	-4.07828	-3.8135	-3.68122	-3.91652	-3.65819	-3.72948	-4.16824	-3.65227	-3.84765	-4.15744	-4.09057	-3.95763	-3.83249	-3.84461	-3.74319	-3.74075	-3.93486	-3.79108	-4.15711	-3.69317	23	11	12	PYGB_HUMAN	P11216	96.696	Glycogen phosphorylase, brain form (EC 2.4.1.1)	20	PYGB	protein level (PE1)	0	1
NX_P11279	-3.51358	-3.22508	-3.77086	-3.54411	-3.64044	-4.25059	-3.91186	-3.80844	-3.72482	-3.53155	-3.91797	-3.24092	-3.49956	-3.5508	-3.59758	-3.68441	-3.92427	-3.8898	-3.43506	-3.84003	-3.44399	-3.57522	-3.58784	23	11	12	LAMP1_HUMAN	P11279	44.882	Lysosome-associated membrane glycoprotein 1 (LAMP-1) (Lysosome-associated membrane protein 1) (CD107 antigen-like family member A) (CD antigen CD107a)	13	LAMP1	protein level (PE1)	0	1
NX_P11310	-3.46336	-3.6442	-3.8164	-3.74455	-3.67677	-3.71067	-3.5358	-3.84477	-3.8539	-4.10973	-3.78741	-3.50034	-3.61286	-3.93515	-3.98707	-3.57045	-3.49476	-3.67209	-3.68224	-4.04829	-3.83632	-3.90672	-3.46332	23	11	12	ACADM_HUMAN	P11310	46.588	Medium-chain specific acyl-CoA dehydrogenase, mitochondrial (MCAD) (EC 1.3.8.7)	1	ACADM	protein level (PE1)	0	1
NX_P11413	-3.01049	-3.17542	-3.35986	-3.35496	-3.31004	-3.38802	-3.08972	-2.96705	-3.17551	-3.26784	-3.48283	-3.20766	-4.54548	-3.20313	-3.33991	-3.11687	-3.03497	-3.25447	-2.82776	-3.05664	-2.75424	-3.42021	-3.02464	23	11	12	G6PD_HUMAN	P11413	59.257	Glucose-6-phosphate 1-dehydrogenase (G6PD) (EC 1.1.1.49)	X	G6PD	protein level (PE1)	0	1
NX_P11488	-3.46747	-3.11683	-3.69479	-3.36331	-3.50638	-3.17452	-3.15455	-3.48056	-3.85287	-3.59018	-4.10514	-4.42013	-3.37774	-3.15597	-3.49669	-3.47003	-3.46285	-3.68879	-3.42593	-3.82195	-3.45508	-3.7296	-3.69541	23	11	12	GNAT1_HUMAN	P11488	40.041	Guanine nucleotide-binding protein G(t) subunit alpha-1 (Transducin alpha-1 chain)	3	GNAT1	protein level (PE1)	0	1
NX_P11586	-3.56322	-3.51361	-3.51947	-3.4243	-3.53518	-3.69817	-3.37044	-3.84284	-4.02434	-3.7159	-3.96761	-3.36975	-3.34208	-3.77653	-3.64722	-3.58599	-3.62868	-3.60365	-4.63083	-3.9177	-4.29199	-3.63783	-3.82113	23	11	12	C1TC_HUMAN	P11586	101.559	C-1-tetrahydrofolate synthase, cytoplasmic (C1-THF synthase) [Cleaved into: C-1-tetrahydrofolate synthase, cytoplasmic, N-terminally processed] [Includes: Methylenetetrahydrofolate dehydrogenase (EC 1.5.1.5); Methenyltetrahydrofolate cyclohydrolase (EC 3.5.4.9); Formyltetrahydrofolate synthetase (EC 6.3.4.3)]	14	MTHFD1	protein level (PE1)	0	1
NX_P11678	-4.02075	-3.49401	-4.09218	-3.65831	-3.87461	-4.18373	-3.61455	-3.95828	-3.90783	-3.94181	-4.23929	-4.25325	-3.84288	-3.66003	-4.10795	-3.48923	-3.66112	-3.82294	-3.43514	-3.67626	-3.45238	-4.19474	-3.65094	23	11	12	PERE_HUMAN	P11678	81.04	Eosinophil peroxidase (EPO) (EC 1.11.1.7) [Cleaved into: Eosinophil peroxidase light chain; Eosinophil peroxidase heavy chain]	17	EPX	protein level (PE1)	0	1
NX_P12235	-3.26499	-3.15171	-3.55239	-2.97719	-3.07244	-3.45146	-3.00251	-3.11845	-3.30589	-2.97066	-3.09744	-3.44719	-2.94616	-3.33793	-2.94174	-3.44158	-3.19209	-2.87857	-3.70827	-3.16583	-3.73741	-2.98765	-3.36025	23	11	12	ADT1_HUMAN	P12235	33.064	ADP/ATP translocase 1 (ADP,ATP carrier protein 1) (ADP,ATP carrier protein, heart/skeletal muscle isoform T1) (Adenine nucleotide translocator 1) (ANT 1) (Solute carrier family 25 member 4)	4	SLC25A4	protein level (PE1)	0	1
NX_P12236	-3.18202	-3.07916	-3.38758	-2.79123	-2.92464	-3.4057	-2.87385	-3.03779	-3.27787	-2.76933	-2.94421	-3.17419	-2.77641	-3.27994	-2.77902	-3.23746	-3.1183	-2.82306	-3.61136	-3.10583	-3.68625	-2.78468	-3.18831	23	11	12	ADT3_HUMAN	P12236	32.866	ADP/ATP translocase 3 (ADP,ATP carrier protein 3) (ADP,ATP carrier protein, isoform T2) (ANT 2) (Adenine nucleotide translocator 3) (ANT 3) (Solute carrier family 25 member 6) [Cleaved into: ADP/ATP translocase 3, N-terminally processed]	X	SLC25A6	protein level (PE1)	0	1
NX_P12268	-3.50174	-3.58475	-3.8239	-3.61564	-3.59864	-3.94348	-3.44639	-3.68366	-4.24161	-3.68453	-3.93624	-3.50784	-4.2436	-4.11874	-3.87746	-3.59914	-3.51777	-3.80453	-4.003	-4.13497	-4.27518	-3.9934	-3.55	23	11	12	IMDH2_HUMAN	P12268	55.805	Inosine-5'-monophosphate dehydrogenase 2 (IMP dehydrogenase 2) (IMPD 2) (IMPDH 2) (EC 1.1.1.205) (IMPDH-II)	3	IMPDH2	protein level (PE1)	0	1
NX_P12270	-3.6506	-3.50129	-3.79473	-4.0378	-4.23886	-4.70289	-3.917	-4.08464	-4.23511	-4.34703	-3.79361	-3.68132	-3.77577	-3.71121	-4.23893	-3.77262	-4.14249	-4.09906	-3.87713	-4.26599	-3.95996	-3.73945	-3.88975	23	11	12	TPR_HUMAN	P12270	267.293	Nucleoprotein TPR (Megator) (NPC-associated intranuclear protein) (Translocated promoter region protein)	1	TPR	protein level (PE1)	0	1
NX_P12814	-2.89279	-2.75544	-2.7659	-3.12686	-3.09561	-3.08946	-2.93674	-2.88685	-3.07732	-2.98097	-3.2602	-2.60112	-3.03585	-2.63387	-3.42586	-2.94691	-2.86155	-2.89781	-2.72015	-3.00889	-2.70503	-3.04599	-2.91508	23	11	12	ACTN1_HUMAN	P12814	103.058	Alpha-actinin-1 (Alpha-actinin cytoskeletal isoform) (F-actin cross-linking protein) (Non-muscle alpha-actinin-1)	14	ACTN1	protein level (PE1)	0	1
NX_P12956	-3.33563	-4.20248	-3.33328	-3.68929	-3.31758	-3.51198	-3.57119	-3.52798	-3.56194	-3.54991	-3.17445	-3.70644	-3.36302	-3.89137	-3.71375	-3.44022	-3.47145	-3.28836	-3.80781	-3.82842	-3.77481	-3.55517	-3.30623	23	11	12	XRCC6_HUMAN	P12956	69.843	X-ray repair cross-complementing protein 6 (EC 3.6.4.-) (EC 4.2.99.-) (5'-deoxyribose-5-phosphate lyase Ku70) (5'-dRP lyase Ku70) (70 kDa subunit of Ku antigen) (ATP-dependent DNA helicase 2 subunit 1) (ATP-dependent DNA helicase II 70 kDa subunit) (CTC box-binding factor 75 kDa subunit) (CTC75) (CTCBF) (DNA repair protein XRCC6) (Lupus Ku autoantigen protein p70) (Ku70) (Thyroid-lupus autoantige…	22	XRCC6	protein level (PE1)	0	1
NX_P13010	-3.34298	-3.28237	-3.25045	-3.17667	-3.0767	-3.29084	-3.16501	-2.97105	-3.11641	-3.25305	-3.12455	-3.13851	-3.20682	-3.49414	-3.18591	-3.30039	-3.31477	-3.28907	-3.60371	-2.98749	-3.29043	-3.08625	-3.1874	23	11	12	XRCC5_HUMAN	P13010	82.705	X-ray repair cross-complementing protein 5 (EC 3.6.4.-) (86 kDa subunit of Ku antigen) (ATP-dependent DNA helicase 2 subunit 2) (ATP-dependent DNA helicase II 80 kDa subunit) (CTC box-binding factor 85 kDa subunit) (CTC85) (CTCBF) (DNA repair protein XRCC5) (Ku80) (Ku86) (Lupus Ku autoantigen protein p86) (Nuclear factor IV) (Thyroid-lupus autoantigen) (TLAA) (X-ray repair complementing defective…	2	XRCC5	protein level (PE1)	0	1
NX_P13073	-3.39433	-2.99253	-3.21588	-3.21553	-3.28037	-3.68225	-3.31549	-3.30704	-3.39056	-3.16927	-2.93364	-3.80292	-3.15847	-3.63567	-3.32183	-3.38233	-3.37712	-3.32146	-3.58687	-3.50577	-3.35277	-3.01548	-3.19559	23	11	12	COX41_HUMAN	P13073	19.577	Cytochrome c oxidase subunit 4 isoform 1, mitochondrial (Cytochrome c oxidase polypeptide IV) (Cytochrome c oxidase subunit IV isoform 1) (COX IV-1)	16	COX4I1	protein level (PE1)	0	1
NX_P13473	-3.64092	-3.33167	-3.9598	-3.49897	-3.73782	-3.94221	-3.64924	-3.37901	-3.77546	-3.6589	-4.17386	-3.58576	-4.44646	-4.1455	-3.74149	-3.67705	-3.85893	-3.75751	-3.25856	-3.73576	-3.19928	-4.09934	-4.08864	23	11	12	LAMP2_HUMAN	P13473	44.961	Lysosome-associated membrane glycoprotein 2 (LAMP-2) (Lysosome-associated membrane protein 2) (CD107 antigen-like family member B) (LGP-96) (CD antigen CD107b)	X	LAMP2	protein level (PE1)	0	1
NX_P13489	-3.13117	-2.98465	-2.9163	-3.18974	-2.87589	-3.11806	-2.79107	-2.92994	-2.93111	-2.95187	-2.97354	-3.0926	-3.21862	-2.74412	-3.32752	-2.9109	-2.80433	-2.97115	-2.72529	-2.96714	-2.88059	-2.89499	-2.81505	23	11	12	RINI_HUMAN	P13489	49.973	Ribonuclease inhibitor (Placental ribonuclease inhibitor) (Placental RNase inhibitor) (Ribonuclease/angiogenin inhibitor 1) (RAI)	11	RNH1	protein level (PE1)	0	1
NX_P13637	-3.51884	-3.34429	-4.11854	-4.15807	-4.69492	-4.63606	-3.88236	-4.08476	-4.31441	-4.24802	-4.30344	-3.92743	-3.93619	-3.86932	-4.73638	-3.97297	-4.2006	-4.27527	-4.02881	-4.28349	-4.2688	-3.7932	-4.11349	23	11	12	AT1A3_HUMAN	P13637	111.749	Sodium/potassium-transporting ATPase subunit alpha-3 (Na(+)/K(+) ATPase alpha-3 subunit) (EC 3.6.3.9) (Na(+)/K(+) ATPase alpha(III) subunit) (Sodium pump subunit alpha-3)	19	ATP1A3	protein level (PE1)	0	1
NX_P13639	-3.14569	-3.25444	-3.00833	-3.03852	-2.97281	-2.95649	-2.81024	-2.79809	-3.22525	-2.89714	-3.00789	-2.87003	-3.53671	-3.11082	-3.16365	-3.05266	-2.79492	-2.86736	-3.16754	-3.00339	-2.95989	-3.02211	-2.86804	23	11	12	EF2_HUMAN	P13639	95.338	Elongation factor 2 (EF-2)	19	EEF2	protein level (PE1)	0	1
NX_P13645	-2.8817	-2.46827	-2.84794	-2.97211	-2.7993	-1.97691	-2.29621	-2.09609	-1.61733	-2.85392	-2.45242	-2.79738	-2.45396	-2.78503	-3.20345	-3.07576	-2.32794	-2.30368	-1.8762	-1.75299	-1.96985	-2.60952	-2.74015	23	11	12	K1C10_HUMAN	P13645	58.827	Keratin, type I cytoskeletal 10 (Cytokeratin-10) (CK-10) (Keratin-10) (K10)	17	KRT10	protein level (PE1)	0	1
NX_P13646	-3.52628	-3.01803	-3.34783	-3.72315	-3.62318	-2.8215	-2.99835	-3.18911	-2.76015	-3.79413	-3.48157	-3.49553	-3.00318	-3.59152	-3.86876	-3.88786	-3.15689	-3.04592	-2.91151	-2.89735	-2.99464	-3.54536	-3.58582	23	11	12	K1C13_HUMAN	P13646	49.588	Keratin, type I cytoskeletal 13 (Cytokeratin-13) (CK-13) (Keratin-13) (K13)	17	KRT13	protein level (PE1)	0	1
NX_P13647	-3.56163	-2.97123	-3.18482	-3.50577	-3.36908	-2.55005	-2.70847	-2.66123	-2.13715	-3.26729	-3.03453	-3.60552	-2.81213	-3.31829	-3.83261	-3.47104	-2.81628	-2.76176	-2.36145	-2.33273	-2.4978	-2.95206	-3.36844	23	11	12	K2C5_HUMAN	P13647	62.378	Keratin, type II cytoskeletal 5 (58 kDa cytokeratin) (Cytokeratin-5) (CK-5) (Keratin-5) (K5) (Type-II keratin Kb5)	12	KRT5	protein level (PE1)	0	1
NX_P13667	-3.17152	-2.80417	-3.16917	-3.28357	-3.51359	-3.69965	-3.26878	-3.45379	-3.81733	-3.69295	-3.58058	-3.06237	-2.7859	-3.357	-3.374	-3.42474	-3.30558	-3.55634	-3.90531	-3.8186	-3.72057	-3.40402	-3.89724	23	11	12	PDIA4_HUMAN	P13667	72.932	Protein disulfide-isomerase A4 (EC 5.3.4.1) (Endoplasmic reticulum resident protein 70) (ER protein 70) (ERp70) (Endoplasmic reticulum resident protein 72) (ER protein 72) (ERp-72) (ERp72)	7	PDIA4	protein level (PE1)	0	1
NX_P13746	-3.18467	-2.91945	-3.49914	-3.87445	-3.33078	-3.59069	-3.32254	-3.24351	-3.31479	-3.57062	-3.67107	-3.32441	-3.01575	-3.39604	-3.99203	-3.2179	-3.38931	-3.43401	-3.3984	-3.43	-3.14879	-3.5437	-3.50103	23	11	12	1A11_HUMAN	P13746	40.937	HLA class I histocompatibility antigen, A-11 alpha chain (MHC class I antigen A*11)	6	HLA-A	protein level (PE1)	0	1
NX_P13747	-3.84526	-3.67071	-3.63206	-4.12131	-3.81722	-4.18434	-3.84561	-3.71222	-3.71655	-4.03933	-3.93886	-3.52685	-3.34616	-3.60948	-4.0628	-3.70833	-3.92497	-4.12457	-3.99205	-3.72262	-3.51604	-4.04044	-3.60377	23	11	12	HLAE_HUMAN	P13747	40.157	HLA class I histocompatibility antigen, alpha chain E (MHC class I antigen E)	6	HLA-E	protein level (PE1)	0	1
NX_P13796	-2.36029	-2.30131	-2.23047	-2.42319	-2.35517	-2.65687	-2.30509	-2.21262	-2.34414	-2.45181	-2.423	-2.29131	-3.09946	-2.1539	-2.57702	-2.31361	-2.35211	-2.4026	-2.11883	-2.19027	-2.05721	-2.41342	-2.37124	23	11	12	PLSL_HUMAN	P13796	70.288	Plastin-2 (L-plastin) (LC64P) (Lymphocyte cytosolic protein 1) (LCP-1)	13	LCP1	protein level (PE1)	0	1
NX_P13797	-3.30067	-3.05583	-3.06718	-3.02042	-2.98805	-3.4086	-2.93878	-2.67589	-2.86759	-3.23364	-3.5365	-3.13133	-3.67877	-2.89537	-3.18116	-2.89164	-2.9618	-3.02761	-2.57287	-2.74048	-2.59641	-3.25248	-3.34295	23	11	12	PLST_HUMAN	P13797	70.811	Plastin-3 (T-plastin)	X	PLS3	protein level (PE1)	0	1
NX_P13798	-3.33198	-3.40731	-4.05663	-3.7507	-3.80049	-4.01784	-3.62476	-3.96849	-4.09413	-4.04893	-3.82352	-3.66139	-4.39715	-3.69826	-3.86828	-3.61439	-3.59877	-3.73623	-3.85552	-4.28852	-3.72976	-3.70762	-3.68183	23	11	12	ACPH_HUMAN	P13798	81.225	Acylamino-acid-releasing enzyme (AARE) (EC 3.4.19.1) (Acyl-peptide hydrolase) (APH) (Acylaminoacyl-peptidase) (Oxidized protein hydrolase) (OPH)	3	APEH	protein level (PE1)	0	1
NX_P13804	-3.23025	-2.74997	-3.41353	-3.23254	-3.30866	-3.07372	-2.95684	-3.27709	-3.35412	-3.14755	-3.25961	-3.44426	-3.07736	-2.96408	-3.33239	-3.25935	-2.97271	-3.09313	-3.40431	-3.39015	-3.40997	-3.27661	-3.10745	23	11	12	ETFA_HUMAN	P13804	35.08	Electron transfer flavoprotein subunit alpha, mitochondrial (Alpha-ETF)	15	ETFA	protein level (PE1)	0	1
NX_P13929	-2.98274	-3.21025	-2.56953	-3.52368	-3.09635	-2.87878	-2.78934	-2.20107	-2.80641	-2.46493	-2.11399	-2.8701	-4.47116	-2.78401	-3.59011	-3.38737	-2.90591	-2.94494	-2.93578	-2.49565	-2.63942	-2.89874	-2.25268	23	11	12	ENOB_HUMAN	P13929	46.987	Beta-enolase (EC 4.2.1.11) (2-phospho-D-glycerate hydro-lyase) (Enolase 3) (Muscle-specific enolase) (MSE) (Skeletal muscle enolase)	17	ENO3	protein level (PE1)	0	1
NX_P14314	-3.53689	-2.83946	-3.39624	-3.49767	-3.49112	-3.95515	-3.43458	-3.57994	-3.88531	-3.8559	-3.80658	-3.21848	-3.07918	-3.4772	-3.5881	-3.36777	-3.52944	-3.42802	-3.30347	-3.56686	-3.34485	-3.461	-3.66137	23	11	12	GLU2B_HUMAN	P14314	59.425	Glucosidase 2 subunit beta (80K-H protein) (Glucosidase II subunit beta) (Protein kinase C substrate 60.1 kDa protein heavy chain) (PKCSH)	19	PRKCSH	protein level (PE1)	0	1
NX_P14550	-3.2012	-3.45262	-3.52791	-3.25977	-3.26334	-3.96624	-3.50258	-3.27811	-3.2892	-3.13699	-3.50868	-3.30876	-3.86843	-3.74357	-3.17571	-3.34891	-3.3389	-3.3836	-3.53508	-3.31264	-3.44771	-3.3172	-3.29853	23	11	12	AK1A1_HUMAN	P14550	36.573	Alcohol dehydrogenase [NADP(+)] (EC 1.1.1.2) (Aldehyde reductase) (Aldo-keto reductase family 1 member A1)	1	AKR1A1	protein level (PE1)	0	1
NX_P14618	-2.52511	-2.59272	-2.36944	-2.58156	-2.53934	-2.58103	-2.39564	-2.24795	-2.55102	-2.30881	-2.56326	-2.58412	-3.02729	-2.4025	-2.76272	-2.55732	-2.38719	-2.52005	-2.48566	-2.36663	-2.3523	-2.5884	-2.34969	23	11	12	KPYM_HUMAN	P14618	57.937	Pyruvate kinase PKM (EC 2.7.1.40) (Cytosolic thyroid hormone-binding protein) (CTHBP) (Opa-interacting protein 3) (OIP-3) (Pyruvate kinase 2/3) (Pyruvate kinase muscle isozyme) (Thyroid hormone-binding protein 1) (THBP1) (Tumor M2-PK) (p58)	15	PKM	protein level (PE1)	0	1
NX_P14625	-2.83753	-2.77234	-2.99303	-3.01275	-3.03772	-3.09584	-2.86199	-2.93811	-3.2997	-3.0946	-3.31452	-2.67357	-2.8299	-3.06946	-3.26751	-3.06589	-2.8896	-2.93549	-3.13876	-3.06865	-2.98821	-3.1312	-3.09178	23	11	12	ENPL_HUMAN	P14625	92.469	Endoplasmin (94 kDa glucose-regulated protein) (GRP-94) (Heat shock protein 90 kDa beta member 1) (Tumor rejection antigen 1) (gp96 homolog)	12	HSP90B1	protein level (PE1)	0	1
NX_P14649	-3.4845	-3.08271	-3.73203	-3.63022	-3.5814	-3.77242	-3.40567	-3.80739	-4.0248	-3.45133	-3.65729	-3.49515	-3.24864	-3.37366	-3.68086	-3.8083	-3.4673	-3.6669	-3.85314	-4.14001	-4.00722	-3.50359	-3.79392	23	11	12	MYL6B_HUMAN	P14649	22.764	Myosin light chain 6B (Myosin light chain 1 slow-twitch muscle A isoform) (MLC1sa) (Smooth muscle and nonmuscle myosin light chain alkali 6B)	12	MYL6B	protein level (PE1)	0	1
NX_P14678	-3.67159	-3.62198	-3.53093	-3.39134	-3.5924	-4.01066	-3.52581	-3.26748	-3.48489	-3.42633	-3.32149	-3.77915	-3.91285	-3.39005	-3.38398	-3.6486	-3.299	-3.42802	-3.61426	-3.4618	-3.54649	-3.56574	-3.57986	23	11	12	RSMB_HUMAN	P14678	24.61	Small nuclear ribonucleoprotein-associated proteins B and B' (snRNP-B) (Sm protein B/B') (Sm-B/B') (SmB/B')	20	SNRPB	protein level (PE1)	0	1
NX_P14868	-3.59328	-3.2726	-3.56973	-3.55126	-3.63582	-4.1542	-3.5444	-3.4008	-3.56148	-4.08838	-3.80861	-3.25368	-3.63042	-3.16561	-3.70361	-3.49111	-3.46886	-3.74765	-3.49455	-3.56754	-3.389	-4.28331	-3.50669	23	11	12	SYDC_HUMAN	P14868	57.136	Aspartate--tRNA ligase, cytoplasmic (EC 6.1.1.12) (Aspartyl-tRNA synthetase) (AspRS) (Cell proliferation-inducing gene 40 protein)	2	DARS	protein level (PE1)	0	1
NX_P15153	-3.23889	-3.04795	-3.2713	-2.62542	-2.82648	-2.95951	-2.8116	-2.93649	-3.14494	-2.93944	-2.83013	-3.46039	-2.79475	-3.11705	-2.67828	-2.87959	-2.84147	-2.83975	-3.16517	-2.94388	-2.8368	-2.99171	-2.88089	23	11	12	RAC2_HUMAN	P15153	21.429	Ras-related C3 botulinum toxin substrate 2 (GX) (Small G protein) (p21-Rac2)	22	RAC2	protein level (PE1)	0	1
NX_P15259	-3.35871	-3.51995	-3.33996	-3.28931	-3.26852	-3.73254	-3.61566	-3.35734	-3.2348	-3.16841	-3.32737	-3.50103	-3.75967	-3.29902	-3.30998	-3.34929	-3.40623	-3.49669	-3.33614	-3.22507	-3.03792	-3.24623	-3.18977	23	11	12	PGAM2_HUMAN	P15259	28.766	Phosphoglycerate mutase 2 (EC 5.4.2.11) (EC 5.4.2.4) (BPG-dependent PGAM 2) (Muscle-specific phosphoglycerate mutase) (Phosphoglycerate mutase isozyme M) (PGAM-M)	7	PGAM2	protein level (PE1)	0	1
NX_P15311	-3.22464	-3.70863	-3.1275	-2.93049	-2.84442	-3.23698	-3.00272	-2.79697	-2.98328	-2.90602	-2.914	-3.05289	-3.99951	-3.66379	-2.86858	-3.16123	-2.99285	-2.85192	-3.09886	-2.8117	-3.07685	-2.92812	-3.11882	23	11	12	EZRI_HUMAN	P15311	69.413	Ezrin (Cytovillin) (Villin-2) (p81)	6	EZR	protein level (PE1)	0	1
NX_P15313	-3.45743	-3.10679	-3.67178	-3.83039	-3.67243	-4.16448	-3.79772	-3.52603	-3.5418	-3.54235	-3.9354	-3.63194	-3.6407	-3.30498	-3.91801	-3.61678	-3.65523	-3.85484	-3.48553	-3.75392	-3.414	-3.89565	-3.53816	23	11	12	VATB1_HUMAN	P15313	56.833	V-type proton ATPase subunit B, kidney isoform (V-ATPase subunit B 1) (Endomembrane proton pump 58 kDa subunit) (Vacuolar proton pump subunit B 1)	2	ATP6V1B1	protein level (PE1)	0	1
NX_P15586	-3.48925	-3.28474	-3.93406	-3.70731	-3.82919	-3.97445	-3.82954	-3.99719	-4.74971	-3.92636	-3.96722	-3.38755	-3.62137	-3.49651	-3.77374	-3.66791	-3.84978	-4.31263	-3.7999	-4.16595	-4.00513	-3.75138	-3.70964	23	11	12	GNS_HUMAN	P15586	62.082	N-acetylglucosamine-6-sulfatase (EC 3.1.6.14) (Glucosamine-6-sulfatase) (G6S)	12	GNS	protein level (PE1)	0	1
NX_P16070	-3.89854	-3.31054	-3.83207	-3.81458	-3.95765	-4.19983	-4.38398	-3.9038	-4.03308	-4.25894	-4.03354	-3.90137	-3.55795	-3.62497	-3.9022	-3.79637	-5.01964	-4.14006	-3.6096	-3.95199	-3.67496	-3.9098	-3.90256	23	11	12	CD44_HUMAN	P16070	81.538	CD44 antigen (CDw44) (Epican) (Extracellular matrix receptor III) (ECMR-III) (GP90 lymphocyte homing/adhesion receptor) (HUTCH-I) (Heparan sulfate proteoglycan) (Hermes antigen) (Hyaluronate receptor) (Phagocytic glycoprotein 1) (PGP-1) (Phagocytic glycoprotein I) (PGP-I) (CD antigen CD44)	11	CD44	protein level (PE1)	0	1
NX_P16152	-3.16959	-4.16137	-3.18744	-3.36646	-3.26649	-3.52886	-3.35399	-3.69773	-3.40886	-3.05287	-3.19064	-3.2046	-3.57718	-3.54923	-3.25243	-3.38865	-3.38759	-3.28617	-3.97756	-3.56546	-3.83061	-3.07171	-3.42542	23	11	12	CBR1_HUMAN	P16152	30.375	Carbonyl reductase [NADPH] 1 (EC 1.1.1.184) (15-hydroxyprostaglandin dehydrogenase [NADP(+)]) (EC 1.1.1.197) (NADPH-dependent carbonyl reductase 1) (Prostaglandin 9-ketoreductase) (Prostaglandin-E(2) 9-reductase) (EC 1.1.1.189) (Short chain dehydrogenase/reductase family 21C member 1)	21	CBR1	protein level (PE1)	0	1
NX_P16188	-3.23388	-2.77603	-3.3742	-3.82869	-3.29736	-3.59069	-3.23077	-3.25327	-3.29131	-3.47371	-3.60049	-3.39696	-3.03424	-3.17419	-3.86709	-3.15858	-3.31359	-3.35483	-3.31922	-3.43	-3.13751	-3.46907	-3.42419	23	11	12	1A30_HUMAN	P16188	40.905	HLA class I histocompatibility antigen, A-30 alpha chain (MHC class I antigen A*30)	6	HLA-A	protein level (PE1)	0	1
NX_P16189	-3.2701	-2.83402	-3.45338	-4.05054	-3.4065	-3.64868	-3.32254	-3.34042	-3.57006	-3.57062	-3.62276	-3.59326	-3.21987	-3.29338	-4.07121	-3.2179	-3.3691	-3.40598	-3.25227	-3.48115	-3.36685	-3.51737	-3.41261	23	11	12	1A31_HUMAN	P16189	41.004	HLA class I histocompatibility antigen, A-31 alpha chain (MHC class I antigen A*31)	6	HLA-A	protein level (PE1)	0	1
NX_P16190	-3.51788	-2.83402	-3.3742	-4.22663	-3.4065	-3.64868	-3.29772	-3.32852	-3.52867	-3.57062	-3.62276	-3.6602	-3.21987	-3.24991	-4.16812	-3.27438	-3.3498	-3.40598	-3.25227	-3.48115	-3.34836	-3.51737	-3.41261	23	11	12	1A33_HUMAN	P16190	40.892	HLA class I histocompatibility antigen, A-33 alpha chain (Aw-19) (Aw-33) (MHC class I antigen A*33)	6	HLA-A	protein level (PE1)	0	1
NX_P16278	-3.62137	-3.54948	-4.11961	-3.84172	-4.29805	-4.46104	-3.64519	-4.08583	-4.2363	-3.8767	-4.12842	-3.66526	-4.18714	-3.63631	-4.33951	-3.62186	-3.80373	-4.10025	-3.92633	-4.65254	-3.82078	-4.31715	-3.84572	23	11	12	BGAL_HUMAN	P16278	76.075	Beta-galactosidase (EC 3.2.1.23) (Acid beta-galactosidase) (Lactase) (Elastin receptor 1)	3	GLB1	protein level (PE1)	0	1
NX_P16284	-3.3578	-3.01874	-3.46911	-3.93034	-3.63655	-3.45712	-3.41159	-3.80454	-3.97274	-3.84162	-3.6758	-3.29696	-3.02963	-3.35938	-3.67801	-3.75623	-3.51214	-3.29262	-3.39241	-3.73576	-3.65413	-3.4738	-3.51283	23	11	12	PECA1_HUMAN	P16284	82.536	Platelet endothelial cell adhesion molecule (PECAM-1) (EndoCAM) (GPIIA') (PECA1) (CD antigen CD31)	17	PECAM1	protein level (PE1)	0	1
NX_P16615	-3.68946	-3.59063	-3.82977	-4.38118	-4.23005	-4.64832	-3.49005	-3.78409	-4.42358	-4.02619	-4.181	-4.04883	-4.85154	-3.79726	-4.6237	-3.75478	-3.82468	-3.83523	-3.75707	-4.1866	-3.84173	-3.65933	-3.95661	23	11	12	AT2A2_HUMAN	P16615	114.757	Sarcoplasmic/endoplasmic reticulum calcium ATPase 2 (SERCA2) (SR Ca(2+)-ATPase 2) (EC 3.6.3.8) (Calcium pump 2) (Calcium-transporting ATPase sarcoplasmic reticulum type, slow twitch skeletal muscle isoform) (Endoplasmic reticulum class 1/2 Ca(2+) ATPase)	12	ATP2A2	protein level (PE1)	0	1
NX_P16671	-3.56738	-3.16238	-4.02096	-3.70989	-4.06222	-4.00336	-3.40936	-3.83228	-4.68171	-3.58536	-4.23501	-3.85103	-3.66252	-3.38275	-4.40471	-3.46521	-3.42524	-3.81866	-3.37972	-4.79692	-3.46001	-4.25741	-3.33319	23	11	12	CD36_HUMAN	P16671	53.053	Platelet glycoprotein 4 (Fatty acid translocase) (FAT) (Glycoprotein IIIb) (GPIIIB) (Leukocyte differentiation antigen CD36) (PAS IV) (PAS-4) (Platelet collagen receptor) (Platelet glycoprotein IV) (GPIV) (Thrombospondin receptor) (CD antigen CD36)	7	CD36	protein level (PE1)	0	1
NX_P17050	-3.64198	-3.10228	-3.72678	-4.40312	-3.78027	-3.94326	-3.42845	-3.56806	-3.66737	-3.65996	-4.04998	-3.10969	-3.66936	-3.44759	-4.5207	-3.70614	-3.53263	-3.81655	-3.63704	-3.78258	-3.52485	-3.84513	-3.72172	23	11	12	NAGAB_HUMAN	P17050	46.565	Alpha-N-acetylgalactosaminidase (EC 3.2.1.49) (Alpha-galactosidase B)	22	NAGA	protein level (PE1)	0	1
NX_P17066	-3.21498	-3.02195	-3.16148	-3.15033	-3.08255	-3.48442	-3.2426	-3.20814	-3.29747	-3.33942	-3.65607	-3.15279	-3.5627	-3.11908	-3.21676	-3.34421	-3.17211	-3.04311	-3.37715	-3.10512	-3.40629	-3.3125	-3.5851	23	11	12	HSP76_HUMAN	P17066	71.028	Heat shock 70 kDa protein 6 (Heat shock 70 kDa protein B')	1	HSPA6	protein level (PE1)	0	1
NX_P17655	-3.59241	-3.86502	-3.5187	-3.62014	-3.78108	-3.87349	-3.47406	-3.13813	-3.47266	-3.75651	-3.44396	-3.32322	-4.37774	-3.67885	-3.82254	-3.59497	-3.28676	-3.41579	-3.31014	-3.17569	-3.14215	-3.51211	-3.46902	23	11	12	CAN2_HUMAN	P17655	79.995	Calpain-2 catalytic subunit (EC 3.4.22.53) (Calcium-activated neutral proteinase 2) (CANP 2) (Calpain M-type) (Calpain large polypeptide L2) (Calpain-2 large subunit) (Millimolar-calpain) (M-calpain)	1	CAPN2	protein level (PE1)	0	1
NX_P17661	-3.13957	-3.02926	-3.08606	-3.14611	-3.06038	-3.39946	-3.24782	-3.59155	-3.72562	-3.28248	-3.63111	-3.07104	-2.84301	-2.92606	-3.22678	-3.08923	-3.24155	-3.24279	-3.26517	-3.5398	-3.37598	-3.20441	-3.52241	23	11	12	DESM_HUMAN	P17661	53.536	Desmin	2	DES	protein level (PE1)	0	1
NX_P17844	-3.51528	-3.25178	-3.42398	-3.47478	-3.2644	-3.87455	-3.30174	-3.4324	-3.59182	-3.79649	-3.63603	-3.20183	-3.24163	-3.4178	-3.58108	-3.38446	-3.32462	-3.27968	-3.43395	-3.61012	-3.42297	-3.69494	-3.61621	23	11	12	DDX5_HUMAN	P17844	69.148	Probable ATP-dependent RNA helicase DDX5 (EC 3.6.4.13) (DEAD box protein 5) (RNA helicase p68)	17	DDX5	protein level (PE1)	0	1
NX_P17858	-3.33838	-4.00892	-3.46096	-3.95437	-3.55337	-3.86933	-3.7067	-3.64674	-3.4685	-3.83347	-3.50704	-3.22409	-4.0268	-3.99885	-3.89586	-3.90521	-3.86524	-4.09481	-3.66751	-3.56792	-3.42491	-3.42441	-3.50265	23	11	12	PFKAL_HUMAN	P17858	85.018	ATP-dependent 6-phosphofructokinase, liver type (ATP-PFK) (PFK-L) (EC 2.7.1.11) (6-phosphofructokinase type B) (Phosphofructo-1-kinase isozyme B) (PFK-B) (Phosphohexokinase)	21	PFKL	protein level (PE1)	0	1
NX_P17980	-3.06854	-3.5832	-3.63046	-3.79492	-3.66277	-3.53255	-3.37789	-3.77277	-4.04817	-3.77573	-3.8056	-3.05613	-4.17511	-4.05025	-3.80896	-3.70673	-3.37672	-3.61109	-4.08063	-3.98729	-3.8545	-4.12902	-3.65759	23	11	12	PRS6A_HUMAN	P17980	49.204	26S proteasome regulatory subunit 6A (26S proteasome AAA-ATPase subunit RPT5) (Proteasome 26S subunit ATPase 3) (Proteasome subunit P50) (Tat-binding protein 1) (TBP-1)	11	PSMC3	protein level (PE1)	0	1
NX_P18084	-4.19393	-4.01937	-4.79363	-4.055	-4.59186	-4.35691	-4.59221	-4.33388	-4.60929	-4.68902	-4.94074	-4.47758	-4.13416	-3.95814	-4.06904	-4.05699	-4.27363	-4.3483	-4.1366	-4.42347	-3.98965	-4.38911	-4.48755	23	11	12	ITB5_HUMAN	P18084	88.054	Integrin beta-5	3	ITGB5	protein level (PE1)	0	1
NX_P18085	-3.06953	-3.3721	-2.94224	-2.7974	-3.09948	-2.14143	-2.71449	-2.31095	-2.71897	-2.94484	-3.07598	-3.08994	-4.08894	-3.22372	-2.89496	-3.0923	-2.88599	-2.75902	-2.54115	-2.57207	-2.41723	-3.13977	-3.00413	23	11	12	ARF4_HUMAN	P18085	20.511	ADP-ribosylation factor 4	3	ARF4	protein level (PE1)	0	1
NX_P18206	-2.81451	-2.93465	-2.94788	-3.24547	-3.23877	-3.24573	-2.86922	-3.24603	-3.31419	-3.16899	-3.42071	-2.90129	-3.14792	-2.85227	-3.34342	-3.03075	-3.13196	-3.09382	-3.22327	-3.23311	-3.14535	-3.11304	-3.16457	23	11	12	VINC_HUMAN	P18206	123.799	Vinculin (Metavinculin) (MV)	10	VCL	protein level (PE1)	0	1
NX_P18462	-3.23388	-2.88324	-3.43219	-4.12972	-3.42769	-3.64868	-3.32254	-3.35265	-3.49088	-3.53586	-3.75539	-3.59326	-3.21987	-3.36801	-4.29306	-3.26248	-3.45625	-3.56871	-3.15536	-3.50918	-3.36685	-3.51737	-3.50103	23	11	12	1A25_HUMAN	P18462	41.218	HLA class I histocompatibility antigen, A-25 alpha chain (HLA class I histocompatibility antigen, A-10 alpha chain) (MHC class I antigen A*25)	6	HLA-A	protein level (PE1)	0	1
NX_P18463	-3.19688	-2.91587	-3.24567	-3.64902	-3.49469	-4.01307	-3.50801	-3.57092	-3.39039	-3.47012	-3.49999	-3.23065	-3.11363	-3.03707	-3.56248	-3.28303	-3.62876	-3.76142	-3.61667	-3.60251	-3.36326	-3.63029	-3.20348	23	11	12	1B37_HUMAN	P18463	40.456	HLA class I histocompatibility antigen, B-37 alpha chain (MHC class I antigen B*37)	6	HLA-B	protein level (PE1)	0	1
NX_P18464	-3.42412	-2.86262	-3.35288	-3.67898	-3.36341	-3.79122	-3.34528	-3.16074	-3.39039	-3.47012	-3.61918	-3.43477	-3.04996	-3.20682	-3.62047	-3.30858	-3.56181	-3.52734	-3.28087	-3.42642	-3.34478	-3.46548	-3.39774	23	11	12	1B51_HUMAN	P18464	40.566	HLA class I histocompatibility antigen, B-51 alpha chain (MHC class I antigen B*51)	6	HLA-B	protein level (PE1)	0	1
NX_P18465	-3.2303	-2.91587	-3.44979	-3.64902	-3.44638	-3.79122	-3.37331	-3.26989	-3.39039	-3.47012	-3.51772	-3.43477	-3.09135	-3.31328	-3.62047	-3.29562	-3.594	-3.52734	-3.41709	-3.45124	-3.38257	-3.54012	-3.25641	23	11	12	1B57_HUMAN	P18465	40.224	HLA class I histocompatibility antigen, B-57 alpha chain (Bw-57) (MHC class I antigen B*57)	6	HLA-B	protein level (PE1)	0	1
NX_P18669	-3.01197	-3.22063	-2.88938	-3.03777	-3.00306	-3.22237	-3.28159	-2.41498	-2.60642	-2.67943	-2.76633	-3.2395	-3.63645	-2.79142	-3.09421	-2.99198	-2.73452	-3.13043	-2.64435	-2.41722	-2.39214	-2.83449	-2.69821	23	11	12	PGAM1_HUMAN	P18669	28.804	Phosphoglycerate mutase 1 (EC 5.4.2.11) (EC 5.4.2.4) (BPG-dependent PGAM 1) (Phosphoglycerate mutase isozyme B) (PGAM-B)	10	PGAM1	protein level (PE1)	0	1
NX_P19012	-3.49805	-2.97991	-3.3196	-3.46297	-3.50318	-2.57761	-2.87881	-3.21524	-2.67996	-3.60034	-3.33543	-3.3889	-2.98749	-3.55486	-3.63641	-3.81341	-2.95694	-2.85552	-2.86161	-2.8277	-3.0259	-3.22124	-3.43585	23	11	12	K1C15_HUMAN	P19012	49.212	Keratin, type I cytoskeletal 15 (Cytokeratin-15) (CK-15) (Keratin-15) (K15)	17	KRT15	protein level (PE1)	0	1
NX_P19087	-3.47241	-3.12176	-3.69973	-3.36825	-3.51131	-3.17946	-3.15949	-3.48549	-3.8578	-3.59512	-4.11008	-4.42506	-3.38267	-3.1609	-3.50162	-3.47497	-3.46779	-3.69372	-3.43087	-3.82688	-3.46001	-3.73453	-3.70035	23	11	12	GNAT2_HUMAN	P19087	40.176	Guanine nucleotide-binding protein G(t) subunit alpha-2 (Transducin alpha-2 chain)	1	GNAT2	protein level (PE1)	0	1
NX_P19105	-3.07208	-2.83794	-3.24902	-3.10146	-3.0377	-3.68736	-3.37859	-3.45348	-3.5418	-3.14441	-3.25	-3.06766	-2.98749	-3.20144	-2.99373	-3.08641	-3.17811	-3.43571	-3.41589	-3.45289	-3.28533	-3.0761	-3.40782	23	11	12	ML12A_HUMAN	P19105	19.794	Myosin regulatory light chain 12A (Epididymis secretory protein Li 24) (HEL-S-24) (MLC-2B) (Myosin RLC) (Myosin regulatory light chain 2, nonsarcomeric) (Myosin regulatory light chain MRLC3)	18	MYL12A	protein level (PE1)	0	1
NX_P19338	-3.10125	-3.39405	-3.31098	-3.33233	-3.2695	-3.42101	-3.20848	-3.30487	-3.60376	-3.3947	-3.34538	-3.14754	-3.57099	-3.56007	-3.29572	-3.37928	-3.12543	-3.22697	-3.68737	-3.5763	-3.51239	-3.15597	-3.45528	23	11	12	NUCL_HUMAN	P19338	76.614	Nucleolin (Protein C23)	2	NCL	protein level (PE1)	0	1
NX_P19367	-3.50042	-3.56731	-3.49173	-3.62671	-3.30925	-3.47888	-3.57285	-3.69474	-3.43866	-3.70745	-3.42078	-3.39127	-3.56559	-3.89303	-3.60206	-3.67446	-3.35573	-3.33808	-3.92342	-3.63819	-3.69729	-3.61642	-3.57293	23	11	12	HXK1_HUMAN	P19367	102.486	Hexokinase-1 (EC 2.7.1.1) (Brain form hexokinase) (Hexokinase type I) (HK I)	10	HK1	protein level (PE1)	0	1
NX_P19878	-3.12776	-3.36069	-3.26965	-3.20206	-3.41029	-3.74938	-3.02148	-3.32302	-3.61481	-3.46607	-3.42674	-3.05298	-3.55466	-3.22568	-3.69843	-3.2335	-3.09207	-3.3064	-3.57937	-3.54293	-3.42487	-3.42939	-3.28776	23	11	12	NCF2_HUMAN	P19878	59.762	Neutrophil cytosol factor 2 (NCF-2) (67 kDa neutrophil oxidase factor) (NADPH oxidase activator 2) (Neutrophil NADPH oxidase factor 2) (p67-phox)	1	NCF2	protein level (PE1)	0	1
NX_P19971	-2.76135	-3.25581	-2.55088	-3.41797	-2.73553	-2.87417	-2.88841	-3.2616	-2.80433	-3.23908	-2.6073	-2.4692	-3.91466	-2.81783	-3.12751	-2.96917	-3.09192	-2.8796	-2.80735	-2.88175	-2.88084	-3.02973	-2.90903	23	11	12	TYPH_HUMAN	P19971	49.955	Thymidine phosphorylase (TP) (EC 2.4.2.4) (Gliostatin) (Platelet-derived endothelial cell growth factor) (PD-ECGF) (TdRPase)	22	TYMP	protein level (PE1)	0	1
NX_P20336	-3.29801	-3.15822	-3.30409	-3.01776	-3.25358	-3.37082	-3.25394	-3.04338	-3.14607	-3.1289	-3.31992	-3.51951	-3.273	-2.9209	-3.13534	-3.21287	-2.96018	-3.21414	-2.96105	-2.98828	-2.9405	-3.2492	-3.19274	23	11	12	RAB3A_HUMAN	P20336	24.984	Ras-related protein Rab-3A	19	RAB3A	protein level (PE1)	0	1
NX_P20337	-3.45573	-3.15624	-3.45338	-3.08833	-3.30275	-3.66987	-3.48604	-3.16972	-3.26903	-3.31401	-3.53354	-3.61445	-3.32902	-3.02807	-3.20591	-3.33008	-3.16746	-3.38826	-3.04622	-3.08321	-3.05957	-3.32185	-3.42812	23	11	12	RAB3B_HUMAN	P20337	24.758	Ras-related protein Rab-3B	1	RAB3B	protein level (PE1)	0	1
NX_P20339	-3.36058	-3.00993	-3.34846	-3.15168	-3.38492	-3.56495	-3.17701	-3.32444	-3.38597	-3.27382	-3.2403	-3.30541	-2.93566	-3.22834	-3.21811	-3.32207	-3.27755	-3.23412	-3.29349	-3.20015	-3.19769	-3.28752	-3.38233	23	11	12	RAB5A_HUMAN	P20339	23.659	Ras-related protein Rab-5A	3	RAB5A	protein level (PE1)	0	1
NX_P20700	-2.58458	-2.68744	-2.7347	-2.77902	-2.87363	-3.20802	-2.79011	-2.74249	-2.99034	-2.92091	-2.73421	-2.74087	-2.54849	-2.59589	-2.95875	-2.72242	-2.74104	-2.84258	-2.60837	-2.87384	-2.66234	-2.83616	-2.82693	23	11	12	LMNB1_HUMAN	P20700	66.408	Lamin-B1	5	LMNB1	protein level (PE1)	0	1
NX_P20701	-3.58141	-3.64095	-3.75515	-3.91961	-3.81964	-3.92049	-3.69715	-3.8841	-3.67802	-3.90042	-3.61502	-3.62203	-3.4105	-3.75581	-3.93365	-3.83143	-3.67335	-3.51394	-3.61426	-3.6471	-3.62168	-3.43417	-3.78228	23	11	12	ITAL_HUMAN	P20701	128.77	Integrin alpha-L (CD11 antigen-like family member A) (Leukocyte adhesion glycoprotein LFA-1 alpha chain) (LFA-1A) (Leukocyte function-associated molecule 1 alpha chain) (CD antigen CD11a)	16	ITGAL	protein level (PE1)	0	1
NX_P20702	-3.51186	-3.38653	-3.70139	-3.76378	-3.78485	-3.59912	-3.60912	-3.8437	-3.59623	-3.94897	-3.72356	-3.38534	-3.42213	-3.71369	-3.74199	-3.60969	-3.78345	-3.55709	-3.54951	-3.55509	-3.52429	-3.57901	-3.6696	23	11	12	ITAX_HUMAN	P20702	127.829	Integrin alpha-X (CD11 antigen-like family member C) (Leu M5) (Leukocyte adhesion glycoprotein p150,95 alpha chain) (Leukocyte adhesion receptor p150,95) (CD antigen CD11c)	16	ITGAX	protein level (PE1)	0	1
NX_P21281	-2.9998	-2.78386	-3.12968	-3.25882	-3.15057	-3.25969	-3.0459	-3.13976	-3.14799	-3.21614	-3.29177	-3.02818	-3.21987	-3.00226	-3.34811	-3.13796	-3.0064	-3.18803	-2.92128	-3.16864	-2.93022	-3.32575	-3.03472	23	11	12	VATB2_HUMAN	P21281	56.501	V-type proton ATPase subunit B, brain isoform (V-ATPase subunit B 2) (Endomembrane proton pump 58 kDa subunit) (HO57) (Vacuolar proton pump subunit B 2)	8	ATP6V1B2	protein level (PE1)	0	1
NX_P21333	-2.84883	-2.7184	-3.02941	-3.18809	-2.97852	-3.32893	-2.72325	-2.98266	-3.25734	-3.29015	-3.12549	-3.16528	-2.92805	-2.8973	-3.27271	-2.91663	-2.81383	-2.80781	-2.97669	-3.25127	-2.94361	-3.13699	-2.99132	23	11	12	FLNA_HUMAN	P21333	280.739	Filamin-A (FLN-A) (Actin-binding protein 280) (ABP-280) (Alpha-filamin) (Endothelial actin-binding protein) (Filamin-1) (Non-muscle filamin)	X	FLNA	protein level (PE1)	0	1
NX_P21796	-2.98984	-2.79046	-3.13875	-3.18671	-3.38777	-3.08224	-3.04454	-3.37124	-3.31343	-3.14135	-2.98483	-3.2139	-2.87048	-2.88184	-3.09147	-3.09693	-2.86066	-2.89754	-3.14177	-3.29601	-3.20309	-3.03526	-2.89511	23	11	12	VDAC1_HUMAN	P21796	30.773	Voltage-dependent anion-selective channel protein 1 (VDAC-1) (hVDAC1) (Outer mitochondrial membrane protein porin 1) (Plasmalemmal porin) (Porin 31HL) (Porin 31HM)	5	VDAC1	protein level (PE1)	0	1
NX_P22314	-2.98681	-3.09992	-3.29752	-3.42756	-3.32759	-3.31252	-3.20227	-3.31752	-3.44119	-3.31265	-3.4499	-2.99206	-3.35301	-3.07528	-3.57916	-3.26757	-3.196	-3.17467	-3.09717	-3.35507	-3.10441	-3.19718	-3.10434	23	11	12	UBA1_HUMAN	P22314	117.849	Ubiquitin-like modifier-activating enzyme 1 (EC 6.2.1.45) (Protein A1S9) (Ubiquitin-activating enzyme E1)	X	UBA1	protein level (PE1)	0	1
NX_P22626	-3.20233	-3.22527	-2.58455	-2.81417	-2.87536	-3.2005	-3.17674	-2.53781	-2.7562	-2.70078	-2.90023	-3.24774	-3.01972	-2.7447	-2.79662	-2.87664	-2.83369	-2.96212	-2.97734	-2.44804	-2.74093	-2.68409	-2.85077	23	11	12	ROA2_HUMAN	P22626	37.43	Heterogeneous nuclear ribonucleoproteins A2/B1 (hnRNP A2/B1)	7	HNRNPA2B1	protein level (PE1)	0	1
NX_P22695	-3.13456	-2.83092	-3.20476	-3.60028	-3.40755	-3.47364	-3.05573	-3.13319	-3.14535	-3.62966	-3.43902	-3.20994	-3.16755	-3.08616	-3.50226	-3.25239	-3.16188	-3.25675	-3.02239	-3.26056	-3.02999	-3.51941	-3.14172	23	11	12	QCR2_HUMAN	P22695	48.443	Cytochrome b-c1 complex subunit 2, mitochondrial (Complex III subunit 2) (Core protein II) (Ubiquinol-cytochrome-c reductase complex core protein 2)	16	UQCRC2	protein level (PE1)	0	1
NX_P23141	-2.9906	-2.70904	-3.09444	-3.41792	-3.11383	-3.32334	-2.61394	-2.84996	-3.26999	-2.89661	-3.08421	-3.28722	-3.3085	-2.9001	-3.75735	-2.84879	-2.77571	-3.02324	-2.76687	-3.2745	-2.56575	-3.16096	-2.6522	23	11	12	EST1_HUMAN	P23141	62.521	Liver carboxylesterase 1 (Acyl-coenzyme A:cholesterol acyltransferase) (ACAT) (Brain carboxylesterase hBr1) (Carboxylesterase 1) (CE-1) (hCE-1) (EC 3.1.1.1) (Cocaine carboxylesterase) (Egasyn) (HMSE) (Methylumbelliferyl-acetate deacetylase 1) (EC 3.1.1.56) (Monocyte/macrophage serine esterase) (Retinyl ester hydrolase) (REH) (Serine esterase 1) (Triacylglycerol hydrolase) (TGH)	16	CES1	protein level (PE1)	0	1
NX_P23284	-3.02377	-2.6554	-2.8931	-2.64181	-2.72273	-3.42084	-2.7019	-2.82378	-3.1381	-2.78849	-2.78719	-3.16912	-2.78791	-2.86717	-2.52115	-2.87857	-2.79349	-2.9509	-3.47159	-3.28134	-3.29661	-2.81241	-2.88949	23	11	12	PPIB_HUMAN	P23284	23.743	Peptidyl-prolyl cis-trans isomerase B (PPIase B) (EC 5.2.1.8) (CYP-S1) (Cyclophilin B) (Rotamase B) (S-cyclophilin) (SCYLP)	15	PPIB	protein level (PE1)	0	1
NX_P23368	-3.65985	-3.20655	-3.5968	-3.82869	-3.65409	-3.46745	-3.30995	-3.63844	-3.81994	-4.07577	-3.42439	-3.36372	-3.25766	-3.93116	-3.86036	-3.77953	-3.32458	-3.29571	-3.82437	-3.9863	-3.93269	-3.87276	-3.41836	23	11	12	MAOM_HUMAN	P23368	65.444	NAD-dependent malic enzyme, mitochondrial (NAD-ME) (EC 1.1.1.38) (Malic enzyme 2)	18	ME2	protein level (PE1)	0	1
NX_P23381	-3.21107	-3.69294	-2.65029	-3.63839	-2.80603	-2.8885	-3.1452	-3.32621	-3.02758	-3.36259	-2.88514	-2.6248	-3.72854	-3.10308	-3.00585	-3.45005	-3.34513	-2.66393	-3.66403	-3.13324	-3.44136	-2.79409	-3.13464	23	11	12	SYWC_HUMAN	P23381	53.165	Tryptophan--tRNA ligase, cytoplasmic (EC 6.1.1.2) (Interferon-induced protein 53) (IFP53) (Tryptophanyl-tRNA synthetase) (TrpRS) (hWRS) [Cleaved into: T1-TrpRS; T2-TrpRS]	14	WARS	protein level (PE1)	0	1
NX_P23396	-3.15411	-3.2594	-3.40163	-2.92773	-2.98383	-3.11297	-2.96133	-3.37761	-3.54828	-2.9546	-2.92549	-3.18249	-3.07315	-3.79339	-2.78058	-3.27378	-3.21262	-2.94206	-4.22172	-3.50859	-3.77374	-3.15616	-3.29719	23	11	12	RS3_HUMAN	P23396	26.688	40S ribosomal protein S3 (EC 4.2.99.18) (Small ribosomal subunit protein uS3)	11	RPS3	protein level (PE1)	0	1
NX_P23526	-3.17354	-3.35437	-3.44739	-3.52167	-3.52316	-3.52557	-3.37091	-3.26234	-3.49713	-3.72299	-3.82858	-3.21052	-4.46916	-3.46923	-3.69725	-3.42675	-3.19365	-3.5072	-3.51735	-3.50319	-3.38679	-3.70707	-3.42213	23	11	12	SAHH_HUMAN	P23526	47.716	Adenosylhomocysteinase (AdoHcyase) (EC 3.3.1.1) (S-adenosyl-L-homocysteine hydrolase)	20	AHCY	protein level (PE1)	0	1
NX_P23527	-2.54665	-2.5405	-2.52163	-2.53426	-2.44073	-1.91791	-2.67609	-3.03686	-2.33729	-2.40255	-2.37141	-2.51403	-2.09519	-2.61885	-2.50208	-2.58343	-2.73109	-2.21368	-3.19612	-2.50735	-2.7615	-2.33166	-2.74514	23	11	12	H2B1O_HUMAN	P23527	13.906	Histone H2B type 1-O (Histone H2B.2) (Histone H2B.n) (H2B/n)	6	HIST1H2BO	protein level (PE1)	0	1
NX_P23528	-2.81252	-2.939	-2.22753	-2.61145	-2.50005	-2.13875	-2.23767	-2.07597	-2.34706	-2.02431	-1.88264	-2.42407	-3.20868	-2.9512	-2.62866	-2.77249	-2.41995	-2.20346	-2.67601	-2.38405	-2.58021	-2.24427	-2.66794	23	11	12	COF1_HUMAN	P23528	18.502	Cofilin-1 (18 kDa phosphoprotein) (p18) (Cofilin, non-muscle isoform)	11	CFL1	protein level (PE1)	0	1
NX_P23786	-4.18879	-3.45793	-3.70931	-4.30647	-4.28569	-4.05074	-3.76753	-4.07347	-4.22394	-4.42861	-4.04351	-3.65289	-3.74881	-4.35095	-4.42406	-4.18353	-3.71219	-4.26398	-4.65433	-4.16305	-4.28554	-4.04951	-4.54936	23	11	12	CPT2_HUMAN	P23786	73.777	Carnitine O-palmitoyltransferase 2, mitochondrial (EC 2.3.1.21) (Carnitine palmitoyltransferase II) (CPT II)	1	CPT2	protein level (PE1)	0	1
NX_P24557	-3.71708	-3.54252	-3.36254	-3.87918	-3.37464	-4.18109	-3.67603	-3.48137	-3.39207	-3.77284	-3.76492	-3.20485	-3.5604	-3.33863	-3.78849	-3.4766	-3.51423	-3.51927	-3.71774	-3.61926	-3.44585	-3.40711	-3.55477	23	11	12	THAS_HUMAN	P24557	60.518	Thromboxane-A synthase (TXA synthase) (TXS) (EC 5.3.99.5) (Cytochrome P450 5A1)	7	TBXAS1	protein level (PE1)	0	1
NX_P24752	-3.44469	-3.23537	-3.64645	-3.40547	-3.45443	-3.48273	-3.22318	-3.54988	-3.49207	-3.57181	-3.76553	-3.30237	-3.50986	-3.49414	-3.60787	-3.3803	-3.39945	-3.63685	-3.72617	-3.71201	-3.59259	-3.41802	-3.2752	23	11	12	THIL_HUMAN	P24752	45.2	Acetyl-CoA acetyltransferase, mitochondrial (EC 2.3.1.9) (Acetoacetyl-CoA thiolase) (T2)	11	ACAT1	protein level (PE1)	0	1
NX_P25705	-2.85801	-2.71342	-2.8013	-2.8216	-2.78205	-2.98401	-2.7291	-2.83911	-2.87543	-2.65126	-2.71273	-2.61879	-2.58517	-3.37235	-2.88616	-3.10263	-2.76485	-2.60302	-2.97677	-2.77934	-2.90041	-2.68028	-2.70153	23	11	12	ATPA_HUMAN	P25705	59.751	ATP synthase subunit alpha, mitochondrial	18	ATP5A1	protein level (PE1)	0	1
NX_P25774	-3.33409	-2.70724	-3.33173	-3.15276	-3.30605	-3.75234	-3.28007	-3.12998	-3.29715	-3.26491	-3.16008	-3.55079	-3.14938	-2.84843	-3.15952	-3.16497	-3.04581	-3.6134	-3.00375	-3.19565	-3.20899	-3.2582	-3.02565	23	11	12	CATS_HUMAN	P25774	37.496	Cathepsin S (EC 3.4.22.27)	1	CTSS	protein level (PE1)	0	1
NX_P25788	-3.13365	-3.12543	-3.39454	-3.37191	-3.34252	-3.55987	-3.92011	-3.62702	-3.41431	-3.15162	-3.38404	-3.20342	-4.24021	-3.41638	-3.27201	-3.59575	-3.44183	-3.55126	-3.36759	-3.48813	-3.42669	-3.3368	-3.25686	23	11	12	PSA3_HUMAN	P25788	28.433	Proteasome subunit alpha type-3 (EC 3.4.25.1) (Macropain subunit C8) (Multicatalytic endopeptidase complex subunit C8) (Proteasome component C8)	14	PSMA3	protein level (PE1)	0	1
NX_P25789	-3.40699	-3.29043	-3.46263	-3.26807	-3.15171	-3.34812	-3.26121	-3.24592	-3.10219	-3.10621	-3.30871	-3.51455	-4.25031	-3.10426	-3.13317	-3.22263	-3.18566	-3.38527	-3.29851	-3.17789	-3.22119	-3.17081	-3.13917	23	11	12	PSA4_HUMAN	P25789	29.484	Proteasome subunit alpha type-4 (EC 3.4.25.1) (Macropain subunit C9) (Multicatalytic endopeptidase complex subunit C9) (Proteasome component C9) (Proteasome subunit L)	15	PSMA4	protein level (PE1)	0	1
NX_P26010	-4.19338	-4.01883	-4.79309	-4.05446	-4.59131	-4.35636	-4.59167	-4.33334	-4.60874	-4.68848	-4.9402	-4.47703	-4.13361	-3.9576	-4.0685	-4.05645	-4.27308	-4.34775	-4.13605	-4.42292	-3.9891	-4.38856	-4.487	23	11	12	ITB7_HUMAN	P26010	86.903	Integrin beta-7 (Gut homing receptor beta subunit)	12	ITGB7	protein level (PE1)	0	1
NX_P26038	-2.73034	-2.9887	-2.56948	-2.64376	-2.49785	-2.8176	-2.62477	-2.48601	-2.54623	-2.56765	-2.54169	-2.6244	-3.51567	-2.80253	-2.60923	-2.72637	-2.63857	-2.51013	-2.68083	-2.49855	-2.65794	-2.5251	-2.70555	23	11	12	MOES_HUMAN	P26038	67.82	Moesin (Membrane-organizing extension spike protein)	X	MSN	protein level (PE1)	0	1
NX_P26447	-2.62669	-3.42218	-3.02035	-2.99197	-2.82833	-2.9358	-2.95362	-3.63978	-3.05785	-3.09183	-3.08827	-3.27832	-3.13902	-2.97277	-2.79724	-2.8925	-3.11216	-3.35316	-3.44249	-3.17306	-3.09142	-2.86763	-2.92927	23	11	12	S10A4_HUMAN	P26447	11.729	Protein S100-A4 (Calvasculin) (Metastasin) (Placental calcium-binding protein) (Protein Mts1) (S100 calcium-binding protein A4)	1	S100A4	protein level (PE1)	0	1
NX_P26641	-3.23289	-3.35937	-3.31408	-3.23478	-3.21585	-3.45802	-3.26945	-3.07182	-3.28652	-3.28083	-3.30761	-3.23779	-3.99703	-3.14517	-3.46816	-3.34067	-3.22151	-3.54216	-3.54717	-3.1614	-3.22698	-3.50379	-3.2644	23	11	12	EF1G_HUMAN	P26641	50.119	Elongation factor 1-gamma (EF-1-gamma) (eEF-1B gamma)	11	EEF1G	protein level (PE1)	0	1
NX_P27105	-2.98486	-2.76331	-2.92723	-3.14601	-3.34707	-3.16043	-3.12787	-3.53855	-3.51292	-3.09974	-3.4764	-3.01323	-2.97084	-2.6839	-3.30555	-3.09431	-2.92738	-3.36108	-3.31778	-3.62813	-3.47954	-3.05386	-3.30971	23	11	12	STOM_HUMAN	P27105	31.731	Erythrocyte band 7 integral membrane protein (Protein 7.2b) (Stomatin)	9	STOM	protein level (PE1)	0	1
NX_P27348	-2.96734	-2.78583	-2.84092	-2.64273	-2.78474	-2.84353	-2.72665	-2.77911	-2.68937	-2.88561	-3.07518	-3.08914	-3.01872	-2.55391	-2.64767	-2.9948	-2.56527	-2.83492	-2.59181	-2.6733	-2.63637	-3.01839	-2.98042	23	11	12	1433T_HUMAN	P27348	27.764	14-3-3 protein theta (14-3-3 protein T-cell) (14-3-3 protein tau) (Protein HS1)	2	YWHAQ	protein level (PE1)	0	1
NX_P27797	-3.10988	-2.9966	-3.15904	-3.23332	-3.11447	-3.15368	-2.87844	-2.77272	-3.26618	-3.24525	-3.26039	-3.21744	-3.33986	-2.85912	-3.527	-3.11037	-3.04509	-3.12388	-2.44552	-3.16333	-2.6372	-3.13357	-3.05901	23	11	12	CALR_HUMAN	P27797	48.142	Calreticulin (CRP55) (Calregulin) (Endoplasmic reticulum resident protein 60) (ERp60) (HACBP) (grp60)	19	CALR	protein level (PE1)	0	1
NX_P27824	-3.25079	-3.09327	-3.20856	-3.57632	-3.37055	-3.47336	-3.38281	-3.08556	-3.7387	-3.29163	-3.53176	-3.17126	-3.24427	-3.15891	-3.61848	-3.2278	-3.36525	-3.30162	-2.96007	-3.40394	-2.95183	-3.3144	-3.2247	23	11	12	CALX_HUMAN	P27824	67.568	Calnexin (IP90) (Major histocompatibility complex class I antigen-binding protein p88) (p90)	5	CANX	protein level (PE1)	0	1
NX_P28065	-3.29603	-3.28118	-3.57832	-3.46072	-3.55263	-3.9709	-3.42805	-3.37384	-3.26903	-3.38656	-3.31794	-3.37141	-3.57206	-3.20416	-3.31788	-3.60883	-3.37573	-3.6101	-3.27346	-3.3173	-3.39278	-3.32185	-3.62442	23	11	12	PSB9_HUMAN	P28065	23.264	Proteasome subunit beta type-9 (EC 3.4.25.1) (Low molecular mass protein 2) (Macropain chain 7) (Multicatalytic endopeptidase complex chain 7) (Proteasome chain 7) (Proteasome subunit beta-1i) (Really interesting new gene 12 protein)	6	PSMB9	protein level (PE1)	0	1
NX_P28066	-3.19628	-3.32275	-3.53274	-3.26821	-3.40232	-3.4684	-3.29353	-3.46117	-3.43554	-3.21425	-3.28988	-3.35499	-3.73857	-3.24573	-3.2097	-3.44629	-3.05413	-3.2837	-3.47776	-3.3289	-3.43435	-3.24533	-3.38075	23	11	12	PSA5_HUMAN	P28066	26.411	Proteasome subunit alpha type-5 (EC 3.4.25.1) (Macropain zeta chain) (Multicatalytic endopeptidase complex zeta chain) (Proteasome zeta chain)	1	PSMA5	protein level (PE1)	0	1
NX_P28070	-3.37719	-3.66337	-3.46759	-3.60882	-3.88906	-3.57494	-3.05057	-3.34106	-3.25328	-3.39517	-3.31367	-3.34342	-3.55631	-3.82938	-3.35074	-3.8449	-3.07948	-3.2653	-3.6045	-3.20216	-3.41179	-3.461	-3.45376	23	11	12	PSB4_HUMAN	P28070	29.204	Proteasome subunit beta type-4 (EC 3.4.25.1) (26 kDa prosomal protein) (HsBPROS26) (PROS-26) (Macropain beta chain) (Multicatalytic endopeptidase complex beta chain) (Proteasome beta chain) (Proteasome chain 3) (HsN3)	1	PSMB4	protein level (PE1)	0	1
NX_P28331	-3.32901	-3.00064	-3.57653	-3.72999	-3.55084	-3.53774	-3.19902	-3.62776	-3.72318	-3.77295	-3.64446	-3.23245	-3.26384	-3.4564	-3.81415	-3.51714	-3.32057	-3.4042	-3.52155	-3.75406	-3.38436	-3.51558	-3.58406	23	11	12	NDUS1_HUMAN	P28331	79.468	NADH-ubiquinone oxidoreductase 75 kDa subunit, mitochondrial (EC 1.6.5.3) (EC 1.6.99.3) (Complex I-75kD) (CI-75kD)	2	NDUFS1	protein level (PE1)	0	1
NX_P28838	-3.14125	-3.39266	-3.18301	-3.4375	-3.2095	-3.50052	-3.03376	-3.65165	-3.49249	-3.3877	-3.3062	-2.93802	-3.4349	-3.38259	-3.50808	-3.3401	-3.26234	-3.06401	-3.49058	-3.79675	-3.46647	-3.25724	-3.23145	23	11	12	AMPL_HUMAN	P28838	56.166	Cytosol aminopeptidase (EC 3.4.11.1) (Leucine aminopeptidase 3) (LAP-3) (Leucyl aminopeptidase) (Peptidase S) (Proline aminopeptidase) (EC 3.4.11.5) (Prolyl aminopeptidase)	4	LAP3	protein level (PE1)	0	1
NX_P29144	-3.82367	-3.86121	-3.79732	-3.90056	-4.26299	-3.98665	-3.85681	-4.28486	-4.62721	-4.70695	-4.25969	-3.6302	-3.97599	-3.99246	-4.12836	-3.84644	-4.09967	-4.03043	-4.33061	-4.31645	-4.22145	-4.43699	-4.0953	23	11	12	TPP2_HUMAN	P29144	138.35	Tripeptidyl-peptidase 2 (TPP-2) (EC 3.4.14.10) (Tripeptidyl aminopeptidase) (Tripeptidyl-peptidase II) (TPP-II)	13	TPP2	protein level (PE1)	0	1
NX_P29350	-2.96323	-2.83065	-3.03213	-3.92697	-2.85816	-3.38378	-3.01702	-3.17953	-3.26377	-3.86202	-3.17924	-3.02733	-2.86	-2.97818	-3.6022	-3.06518	-3.05452	-2.79702	-3.03084	-3.2073	-3.0957	-3.52868	-3.09067	23	11	12	PTN6_HUMAN	P29350	67.561	Tyrosine-protein phosphatase non-receptor type 6 (EC 3.1.3.48) (Hematopoietic cell protein-tyrosine phosphatase) (Protein-tyrosine phosphatase 1C) (PTP-1C) (Protein-tyrosine phosphatase SHP-1) (SH-PTP1)	12	PTPN6	protein level (PE1)	0	1
NX_P29401	-2.67369	-2.7891	-2.58348	-2.76203	-2.67762	-2.86265	-2.57567	-2.40464	-2.70535	-2.60553	-2.59338	-2.76746	-2.95606	-2.6582	-2.86884	-2.67906	-2.5877	-2.73509	-2.53369	-2.51263	-2.45971	-2.61829	-2.56658	23	11	12	TKT_HUMAN	P29401	67.878	Transketolase (TK) (EC 2.2.1.1)	3	TKT	protein level (PE1)	0	1
NX_P29692	-3.47684	-3.21335	-3.49469	-3.39289	-3.46901	-3.90307	-3.26331	-3.74174	-3.45648	-3.45703	-3.55748	-3.47967	-3.68032	-3.37937	-3.45248	-3.33688	-3.18297	-3.71837	-3.58585	-3.57169	-3.57359	-3.52029	-3.44744	23	11	12	EF1D_HUMAN	P29692	31.122	Elongation factor 1-delta (EF-1-delta) (Antigen NY-CO-4)	8	EEF1D	protein level (PE1)	0	1
NX_P30040	-3.28205	-2.57923	-3.30773	-3.08098	-3.35262	-3.06937	-3.04561	-3.18287	-3.27828	-2.8809	-3.23735	-3.38961	-3.04619	-2.90797	-3.19317	-3.34261	-2.89378	-3.10272	-3.23156	-3.28435	-3.28189	-3.04587	-3.11435	23	11	12	ERP29_HUMAN	P30040	28.993	Endoplasmic reticulum resident protein 29 (ERp29) (Endoplasmic reticulum resident protein 28) (ERp28) (Endoplasmic reticulum resident protein 31) (ERp31)	12	ERP29	protein level (PE1)	0	1
NX_P30041	-2.91463	-3.16605	-3.051	-2.86846	-3.06952	-3.20255	-2.97921	-2.75526	-2.85287	-2.71348	-2.91862	-3.08018	-3.7068	-3.12964	-2.82574	-3.02757	-2.80051	-3.01785	-2.81529	-2.65368	-2.72414	-2.89232	-3.11759	23	11	12	PRDX6_HUMAN	P30041	25.035	Peroxiredoxin-6 (EC 1.11.1.15) (1-Cys peroxiredoxin) (1-Cys PRX) (24 kDa protein) (Acidic calcium-independent phospholipase A2) (aiPLA2) (EC 3.1.1.4) (Antioxidant protein 2) (Liver 2D page spot 40) (Non-selenium glutathione peroxidase) (NSGPx) (Red blood cells page spot 12)	1	PRDX6	protein level (PE1)	0	1
NX_P30044	-3.4457	-3.44724	-3.31841	-3.0783	-3.08187	-3.2619	-2.92317	-3.46072	-3.49309	-2.87385	-2.93724	-3.36138	-3.261	-3.43716	-3.36221	-3.18383	-3.01725	-3.14778	-3.6894	-3.49915	-3.54245	-3.01079	-2.96812	23	11	12	PRDX5_HUMAN	P30044	22.086	Peroxiredoxin-5, mitochondrial (EC 1.11.1.15) (Alu corepressor 1) (Antioxidant enzyme B166) (AOEB166) (Liver tissue 2D-page spot 71B) (PLP) (Peroxiredoxin V) (Prx-V) (Peroxisomal antioxidant enzyme) (TPx type VI) (Thioredoxin peroxidase PMP20)	11	PRDX5	protein level (PE1)	0	1
NX_P30048	-3.00065	-2.72919	-3.06888	-2.93428	-3.11227	-4.33972	-3.03721	-3.1092	-3.13726	-2.92755	-3.05727	-3.10821	-2.8617	-3.00311	-2.91716	-3.14515	-2.924	-3.2256	-3.24435	-3.09986	-3.01822	-2.98098	-3.03216	23	11	12	PRDX3_HUMAN	P30048	27.693	Thioredoxin-dependent peroxide reductase, mitochondrial (EC 1.11.1.15) (Antioxidant protein 1) (AOP-1) (HBC189) (Peroxiredoxin III) (Prx-III) (Peroxiredoxin-3) (Protein MER5 homolog)	10	PRDX3	protein level (PE1)	0	1
NX_P30084	-3.3858	-2.95084	-3.50839	-3.77456	-3.4827	-3.43964	-3.60799	-3.34967	-3.47017	-3.27115	-3.15817	-3.49336	-3.25468	-3.32611	-3.6289	-3.5547	-3.2499	-3.39627	-3.55814	-3.47143	-3.42456	-3.3469	-3.29044	23	11	12	ECHM_HUMAN	P30084	31.387	Enoyl-CoA hydratase, mitochondrial (EC 4.2.1.17) (Enoyl-CoA hydratase 1) (Short-chain enoyl-CoA hydratase) (SCEH)	10	ECHS1	protein level (PE1)	0	1
NX_P30086	-3.34137	-3.29176	-3.31783	-3.1403	-3.20782	-3.7262	-2.96151	-3.60627	-3.80249	-3.10408	-3.1197	-3.3028	-3.80448	-3.00293	-3.1787	-3.2392	-3.1658	-3.24047	-4.40898	-3.69585	-3.83606	-3.31124	-3.35952	23	11	12	PEBP1_HUMAN	P30086	21.057	Phosphatidylethanolamine-binding protein 1 (PEBP-1) (HCNPpp) (Neuropolypeptide h3) (Prostatic-binding protein) (Raf kinase inhibitor protein) (RKIP) [Cleaved into: Hippocampal cholinergic neurostimulating peptide (HCNP)]	12	PEBP1	protein level (PE1)	0	1
NX_P30101	-2.7951	-2.46314	-2.89977	-3.02521	-2.88295	-3.05499	-2.73974	-2.88543	-3.24866	-2.88771	-3.15042	-3.0742	-2.83799	-2.83232	-3.14775	-2.81939	-2.7591	-2.88187	-2.92662	-3.21349	-2.94015	-2.91569	-2.89035	23	11	12	PDIA3_HUMAN	P30101	56.782	Protein disulfide-isomerase A3 (EC 5.3.4.1) (58 kDa glucose-regulated protein) (58 kDa microsomal protein) (p58) (Disulfide isomerase ER-60) (Endoplasmic reticulum resident protein 57) (ER protein 57) (ERp57) (Endoplasmic reticulum resident protein 60) (ER protein 60) (ERp60)	15	PDIA3	protein level (PE1)	0	1
NX_P30153	-3.23759	-4.18797	-3.39403	-3.55939	-3.41803	-3.42284	-3.21674	-3.3052	-3.34652	-3.44265	-3.36115	-3.12766	-3.7007	-3.52468	-3.63558	-3.33093	-3.22038	-3.34081	-3.10107	-3.34903	-3.16554	-3.2744	-3.25573	23	11	12	2AAA_HUMAN	P30153	65.309	Serine/threonine-protein phosphatase 2A 65 kDa regulatory subunit A alpha isoform (Medium tumor antigen-associated 61 kDa protein) (PP2A subunit A isoform PR65-alpha) (PP2A subunit A isoform R1-alpha)	19	PPP2R1A	protein level (PE1)	0	1
NX_P30443	-3.1547	-3.05073	-3.60828	-3.82869	-3.47345	-3.79481	-3.43904	-3.27347	-3.33961	-3.6498	-3.6974	-3.35917	-3.14069	-3.53074	-3.92508	-3.36828	-3.63234	-3.6101	-3.37721	-3.45482	-3.19709	-3.57173	-3.56103	23	11	12	1A01_HUMAN	P30443	40.846	HLA class I histocompatibility antigen, A-1 alpha chain (MHC class I antigen A*1)	6	HLA-A	protein level (PE1)	0	1
NX_P30447	-3.23388	-2.78982	-3.43219	-3.87445	-3.3863	-3.64868	-3.32254	-3.30566	-3.33961	-3.57062	-3.67107	-3.48411	-3.03424	-3.29338	-3.99203	-3.2509	-3.45625	-3.53092	-3.37721	-3.53914	-3.19709	-3.5437	-3.44832	23	11	12	1A23_HUMAN	P30447	40.733	HLA class I histocompatibility antigen, A-23 alpha chain (HLA class I histocompatibility antigen, A-9 alpha chain) (MHC class I antigen A*23)	6	HLA-A	protein level (PE1)	0	1
NX_P30450	-3.23388	-2.88324	-3.43219	-4.05054	-3.42769	-3.64868	-3.32254	-3.35265	-3.49088	-3.53586	-3.75539	-3.59326	-3.21987	-3.36801	-4.16812	-3.26248	-3.45625	-3.56871	-3.13123	-3.50918	-3.36685	-3.51737	-3.50103	23	11	12	1A26_HUMAN	P30450	41.062	HLA class I histocompatibility antigen, A-26 alpha chain (MHC class I antigen A*26)	6	HLA-A	protein level (PE1)	0	1
NX_P30453	-3.23388	-2.83402	-3.3742	-4.05054	-3.33078	-3.59069	-3.23077	-3.32852	-3.45612	-3.44568	-3.62276	-3.53526	-3.21987	-3.22971	-4.07121	-3.16792	-3.29655	-3.37966	-3.15536	-3.48115	-3.3136	-3.44679	-3.39033	23	11	12	1A34_HUMAN	P30453	41.055	HLA class I histocompatibility antigen, A-34 alpha chain (Aw-34) (HLA class I histocompatibility antigen, A-10 alpha chain) (MHC class I antigen A*34)	6	HLA-A	protein level (PE1)	0	1
NX_P30455	-3.1547	-3.05073	-3.60828	-3.82869	-3.47345	-3.79481	-3.43904	-3.27347	-3.33961	-3.6498	-3.6974	-3.35917	-3.14069	-3.53074	-3.92508	-3.36828	-3.63234	-3.6101	-3.37721	-3.45482	-3.19709	-3.57173	-3.56103	23	11	12	1A36_HUMAN	P30455	40.934	HLA class I histocompatibility antigen, A-36 alpha chain (Aw-36) (MHC class I antigen A*36)	6	HLA-A	protein level (PE1)	0	1
NX_P30456	-3.25161	-2.88324	-3.52396	-4.05054	-3.47345	-3.64868	-3.3769	-3.36524	-3.52867	-3.53586	-3.75539	-3.6602	-3.21987	-3.45819	-4.16812	-3.27438	-3.48108	-3.56871	-3.10837	-3.50918	-3.38615	-3.5437	-3.51527	23	11	12	1A43_HUMAN	P30456	41.033	HLA class I histocompatibility antigen, A-43 alpha chain (Aw-43) (MHC class I antigen A*43)	6	HLA-A	protein level (PE1)	0	1
NX_P30457	-3.23388	-2.88324	-3.43219	-4.12972	-3.36699	-3.59069	-3.27423	-3.32852	-3.45612	-3.53586	-3.6974	-3.59326	-3.21987	-3.36801	-4.29306	-3.2179	-3.3691	-3.46398	-3.15536	-3.48115	-3.3136	-3.51737	-3.46091	23	11	12	1A66_HUMAN	P30457	41.082	HLA class I histocompatibility antigen, A-66 alpha chain (Aw-66) (HLA class I histocompatibility antigen, A-10 alpha chain) (MHC class I antigen A*66)	6	HLA-A	protein level (PE1)	0	1
NX_P30459	-3.25161	-2.83402	-3.45338	-4.05054	-3.4065	-3.64868	-3.32254	-3.34042	-3.57006	-3.57062	-3.60049	-3.59326	-3.21987	-3.29338	-4.07121	-3.2179	-3.3691	-3.40598	-3.25227	-3.48115	-3.36685	-3.51737	-3.41261	23	11	12	1A74_HUMAN	P30459	40.891	HLA class I histocompatibility antigen, A-74 alpha chain (Aw-19) (Aw-74) (MHC class I antigen A*74)	6	HLA-A	protein level (PE1)	0	1
NX_P30460	-3.42412	-2.91587	-3.24567	-3.71117	-3.46987	-3.79122	-3.47022	-3.47816	-3.33603	-3.50009	-3.49999	-3.28864	-3.09135	-3.10615	-3.56248	-3.29562	-3.50382	-3.70343	-3.54972	-3.47757	-3.31002	-3.59811	-3.20348	23	11	12	1B08_HUMAN	P30460	40.331	HLA class I histocompatibility antigen, B-8 alpha chain (MHC class I antigen B*8)	6	HLA-B	protein level (PE1)	0	1
NX_P30461	-3.30602	-3.2776	-3.37061	-3.82511	-3.64596	-4.18916	-3.50801	-3.61438	-3.4873	-3.64622	-3.64266	-3.43477	-3.39238	-3.20682	-3.9215	-3.42916	-3.80485	-4.00446	-3.61667	-3.72745	-3.40277	-3.78999	-3.30757	23	11	12	1B13_HUMAN	P30461	40.474	HLA class I histocompatibility antigen, B-13 alpha chain (MHC class I antigen B*13)	6	HLA-B	protein level (PE1)	0	1
NX_P30462	-3.42412	-2.91587	-3.24567	-3.71117	-3.54905	-4.01307	-3.5494	-3.57092	-3.39039	-3.50009	-3.49999	-3.35559	-3.11363	-3.05004	-3.59051	-3.3647	-3.62876	-3.76142	-3.65445	-3.60251	-3.38257	-3.66506	-3.19642	23	11	12	1B14_HUMAN	P30462	40.358	HLA class I histocompatibility antigen, B-14 alpha chain (MHC class I antigen B*14)	6	HLA-B	protein level (PE1)	0	1
NX_P30464	-3.18108	-2.86262	-3.35288	-3.64902	-3.38272	-3.71204	-3.27065	-3.28035	-3.31121	-3.36746	-3.51772	-3.32083	-3.04996	-3.18834	-3.62047	-3.23603	-3.47749	-3.49258	-3.29791	-3.47757	-3.31002	-3.46548	-3.24062	23	11	12	1B15_HUMAN	P30464	40.388	HLA class I histocompatibility antigen, B-15 alpha chain (MHC class I antigen B*15)	6	HLA-B	protein level (PE1)	0	1
NX_P30466	-3.54906	-2.91587	-3.31946	-3.71117	-3.49469	-4.01307	-3.47022	-3.61438	-3.39039	-3.34519	-3.48296	-3.43477	-3.11363	-3.10615	-3.62047	-3.29562	-3.594	-3.70343	-3.4654	-3.68169	-3.38257	-3.56815	-3.18947	23	11	12	1B18_HUMAN	P30466	40.275	HLA class I histocompatibility antigen, B-18 alpha chain (MHC class I antigen B*18)	6	HLA-B	protein level (PE1)	0	1
NX_P30475	-3.19688	-2.97657	-3.31946	-3.67898	-3.52102	-3.88813	-3.50801	-3.57092	-3.33603	-3.47012	-3.55551	-3.32083	-3.11363	-3.13719	-3.62047	-3.29562	-3.66655	-3.90755	-3.49173	-3.60251	-3.34478	-3.66506	-3.21796	23	11	12	1B39_HUMAN	P30475	40.328	HLA class I histocompatibility antigen, B-39 alpha chain (MHC class I antigen B*39)	6	HLA-B	protein level (PE1)	0	1
NX_P30479	-3.45215	-3.07348	-3.33585	-3.87087	-3.52102	-3.71204	-3.34528	-3.51292	-3.39039	-3.47012	-3.57571	-3.32083	-3.27844	-3.18834	-3.81236	-3.30858	-3.42919	-3.60652	-3.37363	-3.56774	-3.29363	-3.54012	-3.24845	23	11	12	1B41_HUMAN	P30479	40.539	HLA class I histocompatibility antigen, B-41 alpha chain (Bw-41) (MHC class I antigen B*41)	6	HLA-B	protein level (PE1)	0	1
NX_P30480	-3.42412	-2.91587	-3.24567	-3.71117	-3.46987	-3.79122	-3.47022	-3.47816	-3.33603	-3.50009	-3.49999	-3.28864	-3.09135	-3.10615	-3.56248	-3.29562	-3.50382	-3.70343	-3.54972	-3.47757	-3.31002	-3.59811	-3.20348	23	11	12	1B42_HUMAN	P30480	40.333	HLA class I histocompatibility antigen, B-42 alpha chain (MHC class I antigen B*42)	6	HLA-B	protein level (PE1)	0	1
NX_P30481	-3.24803	-3.2776	-3.44979	-3.82511	-3.61119	-3.88813	-3.40328	-3.71704	-3.42035	-3.53227	-3.81875	-3.35559	-3.39238	-3.2898	-3.98845	-3.39573	-3.66655	-3.82837	-3.24869	-3.90354	-3.31002	-3.63029	-3.52641	23	11	12	1B44_HUMAN	P30481	40.481	HLA class I histocompatibility antigen, B-44 alpha chain (Bw-44) (MHC class I antigen B*44)	6	HLA-B	protein level (PE1)	0	1
NX_P30483	-3.24803	-3.16365	-3.42861	-3.82511	-3.64596	-4.01307	-3.47022	-3.61438	-3.45253	-3.64622	-3.64266	-3.35559	-3.3132	-3.22613	-3.9215	-3.42916	-3.80485	-3.90755	-3.35342	-3.72745	-3.36326	-3.70284	-3.29861	23	11	12	1B45_HUMAN	P30483	40.414	HLA class I histocompatibility antigen, B-45 alpha chain (Bw-45) (MHC class I antigen B*45)	6	HLA-B	protein level (PE1)	0	1
NX_P30484	-3.18108	-2.86262	-3.35288	-3.64902	-3.38272	-3.71204	-3.27065	-3.28035	-3.31121	-3.36746	-3.51772	-3.35559	-3.04996	-3.18834	-3.62047	-3.23603	-3.47749	-3.49258	-3.31564	-3.47757	-3.32705	-3.46548	-3.24062	23	11	12	1B46_HUMAN	P30484	40.44	HLA class I histocompatibility antigen, B-46 alpha chain (Bw-46) (MHC class I antigen B*46)	6	HLA-B	protein level (PE1)	0	1
NX_P30485	-3.26651	-3.2776	-3.3891	-3.82511	-3.64596	-4.01307	-3.47022	-3.61438	-3.4873	-3.64622	-3.64266	-3.39338	-3.39238	-3.20682	-3.9215	-3.41212	-3.7537	-3.82837	-3.5819	-3.72745	-3.38257	-3.74424	-3.29861	23	11	12	1B47_HUMAN	P30485	40.571	HLA class I histocompatibility antigen, B-47 alpha chain (Bw-47) (MHC class I antigen B*47)	6	HLA-B	protein level (PE1)	0	1
NX_P30486	-3.54906	-3.16365	-3.3891	-3.98001	-3.88004	-4.01307	-4.07228	-3.71704	-3.33603	-3.74313	-3.64266	-3.53168	-3.43814	-3.24633	-3.7666	-3.71315	-3.80485	-4.60652	-3.69585	-3.60251	-3.46972	-3.89914	-3.3356	23	11	12	1B48_HUMAN	P30486	40.362	HLA class I histocompatibility antigen, B-48 alpha chain (Bw-48) (MHC class I antigen B*48)	6	HLA-B	protein level (PE1)	0	1
NX_P30487	-3.24803	-3.16365	-3.42861	-3.82511	-3.61119	-4.01307	-3.47022	-3.51292	-3.52509	-3.64622	-3.64266	-3.35559	-3.3132	-3.22613	-3.9215	-3.41212	-3.7537	-3.82837	-3.37363	-3.68169	-3.40277	-3.74424	-3.29861	23	11	12	1B49_HUMAN	P30487	40.581	HLA class I histocompatibility antigen, B-49 alpha chain (HLA class I histocompatibility antigen, B-21 alpha chain) (MHC class I antigen B*49)	6	HLA-B	protein level (PE1)	0	1
NX_P30488	-3.24803	-3.16365	-3.42861	-3.82511	-3.61119	-4.01307	-3.47022	-3.51292	-3.52509	-3.64622	-3.64266	-3.35559	-3.3132	-3.22613	-3.9215	-3.41212	-3.7537	-3.82837	-3.37363	-3.68169	-3.40277	-3.74424	-3.29861	23	11	12	1B50_HUMAN	P30488	40.541	HLA class I histocompatibility antigen, B-50 alpha chain (Bw-50) (HLA class I histocompatibility antigen, B-21 alpha chain) (MHC class I antigen B*50)	6	HLA-B	protein level (PE1)	0	1
NX_P30490	-3.42412	-2.86262	-3.35288	-3.67898	-3.36341	-3.79122	-3.34528	-3.16074	-3.39039	-3.47012	-3.61918	-3.39338	-3.04996	-3.20682	-3.62047	-3.30858	-3.56181	-3.52734	-3.28087	-3.42642	-3.34478	-3.46548	-3.39774	23	11	12	1B52_HUMAN	P30490	40.521	HLA class I histocompatibility antigen, B-52 alpha chain (Bw-52) (HLA class I histocompatibility antigen, B-5 alpha chain) (MHC class I antigen B*52)	6	HLA-B	protein level (PE1)	0	1
NX_P30491	-3.19688	-2.86262	-3.35288	-3.62099	-3.3272	-3.79122	-3.31895	-3.16074	-3.39039	-3.4421	-3.5969	-3.35559	-3.04996	-3.18834	-3.59051	-3.23603	-3.56181	-3.52734	-3.20449	-3.42642	-3.34478	-3.44321	-3.36556	23	11	12	1B53_HUMAN	P30491	40.495	HLA class I histocompatibility antigen, B-53 alpha chain (Bw-53) (MHC class I antigen B*53)	6	HLA-B	protein level (PE1)	0	1
NX_P30492	-3.21327	-2.8152	-3.37061	-3.62099	-3.42411	-3.79122	-3.34528	-3.32493	-3.39039	-3.39094	-3.48296	-3.35559	-3.04996	-3.13719	-3.56248	-3.24731	-3.50382	-3.46039	-3.49173	-3.47757	-3.36326	-3.44321	-3.21796	23	11	12	1B54_HUMAN	P30492	40.38	HLA class I histocompatibility antigen, B-54 alpha chain (Bw-22) (Bw-54) (MHC class I antigen B*54)	6	HLA-B	protein level (PE1)	0	1
NX_P30493	-3.19688	-2.8152	-3.30367	-3.62099	-3.38272	-3.79122	-3.29413	-3.32493	-3.36236	-3.36746	-3.48296	-3.32083	-3.04996	-3.09143	-3.56248	-3.23603	-3.47749	-3.46039	-3.49173	-3.5056	-3.36326	-3.44321	-3.21066	23	11	12	1B55_HUMAN	P30493	40.496	HLA class I histocompatibility antigen, B-55 alpha chain (Bw-55) (HLA class I histocompatibility antigen, B-12 alpha chain) (MHC class I antigen B*55)	6	HLA-B	protein level (PE1)	0	1
NX_P30495	-3.19688	-2.86262	-3.35288	-3.64902	-3.40292	-3.79122	-3.31895	-3.26989	-3.36236	-3.4421	-3.5362	-3.35559	-3.04996	-3.18834	-3.62047	-3.28303	-3.56181	-3.52734	-3.41709	-3.47757	-3.36326	-3.51379	-3.25641	23	11	12	1B56_HUMAN	P30495	40.478	HLA class I histocompatibility antigen, B-56 alpha chain (Bw-22) (Bw-56) (MHC class I antigen B*56)	6	HLA-B	protein level (PE1)	0	1
NX_P30498	-3.42412	-2.86262	-3.35288	-3.67898	-3.36341	-3.79122	-3.34528	-3.16074	-3.39039	-3.47012	-3.61918	-3.43477	-3.04996	-3.20682	-3.62047	-3.30858	-3.56181	-3.52734	-3.29791	-3.42642	-3.36326	-3.46548	-3.39774	23	11	12	1B78_HUMAN	P30498	40.478	HLA class I histocompatibility antigen, B-78 alpha chain (MHC class I antigen B*78)	6	HLA-B	protein level (PE1)	0	1
NX_P30499	-3.67877	-3.16843	-3.55148	-4.05173	-3.61597	-3.8929	-3.85521	-3.40655	-3.52986	-3.87284	-3.82352	-3.53645	-3.39715	-3.45938	-3.69219	-3.48945	-3.67132	-3.91232	-3.55449	-3.54033	-3.61582	-3.66983	-3.59564	23	11	12	1C01_HUMAN	P30499	40.965	HLA class I histocompatibility antigen, Cw-1 alpha chain (MHC class I antigen Cw*1)	6	HLA-C	protein level (PE1)	0	1
NX_P30501	-3.55383	-2.96015	-3.34062	-3.78849	-3.40769	-3.79599	-3.65109	-3.30684	-3.49207	-3.69675	-4.05761	-3.43954	-3.05473	-3.31805	-3.65743	-3.2878	-3.75847	-3.91232	-3.25346	-3.45601	-3.36803	-3.60288	-3.59564	23	11	12	1C02_HUMAN	P30501	41.095	HLA class I histocompatibility antigen, Cw-2 alpha chain (MHC class I antigen Cw*2)	6	HLA-C	protein level (PE1)	0	1
NX_P30504	-3.27128	-2.92064	-3.41317	-3.68375	-3.29855	-3.64987	-3.2989	-3.19034	-3.49207	-3.50486	-3.69858	-3.3256	-3.07493	-3.31805	-3.56725	-3.1984	-3.43396	-3.4352	-3.2235	-3.40771	-3.38734	-3.44798	-3.43728	23	11	12	1C04_HUMAN	P30504	40.995	HLA class I histocompatibility antigen, Cw-4 alpha chain (MHC class I antigen Cw*4)	6	HLA-C	protein level (PE1)	0	1
NX_P30505	-3.63301	-3.05192	-3.43338	-3.92679	-3.38749	-3.8929	-3.59993	-3.29585	-3.72615	-3.69675	-3.9027	-3.4853	-3.22106	-3.34287	-3.81713	-3.30039	-3.67132	-3.76619	-3.28565	-3.48234	-3.38734	-3.57292	-3.48843	23	11	12	1C08_HUMAN	P30505	40.773	HLA class I histocompatibility antigen, Cw-8 alpha chain (MHC class I antigen Cw*8)	6	HLA-C	protein level (PE1)	0	1
NX_P30508	-3.18585	-2.80525	-3.32423	-3.65379	-3.2114	-3.59187	-3.2989	-3.13448	-3.42512	-3.42054	-3.69858	-3.29341	-2.99921	-3.2511	-3.54092	-3.1329	-3.41168	-3.4352	-3.16914	-3.32473	-3.2984	-3.30185	-3.39152	23	11	12	1C12_HUMAN	P30508	40.886	HLA class I histocompatibility antigen, Cw-12 alpha chain (MHC class I antigen Cw*12)	6	HLA-C	protein level (PE1)	0	1
NX_P30510	-3.27128	-2.92064	-3.45457	-3.68375	-3.26751	-3.64987	-3.2989	-3.17363	-3.45731	-3.4749	-3.69858	-3.3256	-3.07493	-3.34287	-3.56725	-3.18842	-3.43396	-3.4352	-3.30268	-3.36424	-3.36803	-3.35107	-3.4621	23	11	12	1C14_HUMAN	P30510	40.838	HLA class I histocompatibility antigen, Cw-14 alpha chain (MHC class I antigen Cw*14)	6	HLA-C	protein level (PE1)	0	1
NX_P30512	-3.25161	-2.83402	-3.47566	-3.98359	-3.44997	-3.71562	-3.3769	-3.36524	-3.61582	-3.53586	-3.67107	-3.53526	-3.21987	-3.29338	-3.99203	-3.27438	-3.45625	-3.49616	-3.19428	-3.50918	-3.42754	-3.51737	-3.44832	23	11	12	1A29_HUMAN	P30512	40.863	HLA class I histocompatibility antigen, A-29 alpha chain (Aw-19) (MHC class I antigen A*29)	6	HLA-A	protein level (PE1)	0	1
NX_P30685	-3.19688	-2.86262	-3.35288	-3.62099	-3.3272	-3.79122	-3.31895	-3.16074	-3.39039	-3.4421	-3.5969	-3.35559	-3.04996	-3.18834	-3.59051	-3.23603	-3.56181	-3.52734	-3.20449	-3.42642	-3.34478	-3.44321	-3.36556	23	11	12	1B35_HUMAN	P30685	40.455	HLA class I histocompatibility antigen, B-35 alpha chain (MHC class I antigen B*35)	6	HLA-B	protein level (PE1)	0	1
NX_P31040	-3.56948	-3.39493	-3.71325	-3.8333	-3.66638	-3.75365	-3.51183	-3.53335	-3.75076	-3.86828	-3.52792	-3.61905	-3.81074	-3.65592	-3.98867	-3.5992	-3.55643	-3.91574	-3.35725	-3.66639	-3.32569	-3.50255	-3.58017	23	11	12	SDHA_HUMAN	P31040	72.692	Succinate dehydrogenase [ubiquinone] flavoprotein subunit, mitochondrial (EC 1.3.5.1) (Flavoprotein subunit of complex II) (Fp)	5	SDHA	protein level (PE1)	0	1
NX_P31146	-3.25611	-3.3412	-2.92132	-2.94333	-2.62873	-2.847	-2.86907	-2.54788	-2.87908	-2.94503	-2.64309	-2.92698	-2.92917	-3.00144	-3.00236	-2.97785	-2.94961	-2.89197	-2.72896	-2.70389	-2.73307	-3.07108	-2.80154	23	11	12	COR1A_HUMAN	P31146	51.026	Coronin-1A (Coronin-like protein A) (Clipin-A) (Coronin-like protein p57) (Tryptophan aspartate-containing coat protein) (TACO)	16	CORO1A	protein level (PE1)	0	1
NX_P31930	-3.37056	-3.00219	-3.29357	-3.58591	-3.38527	-3.70963	-3.19481	-3.4246	-3.34659	-3.65481	-3.44068	-3.14233	-3.25964	-3.24392	-3.54671	-3.43112	-3.25069	-3.52493	-3.16517	-3.44249	-3.23474	-3.4518	-3.21371	23	11	12	QCR1_HUMAN	P31930	52.646	Cytochrome b-c1 complex subunit 1, mitochondrial (Complex III subunit 1) (Core protein I) (Ubiquinol-cytochrome-c reductase complex core protein 1)	3	UQCRC1	protein level (PE1)	0	1
NX_P31942	-3.56721	-3.55899	-3.47592	-3.80548	-3.70551	-3.69241	-3.38364	-3.8735	-3.5926	-3.67234	-3.76436	-3.51205	-3.52765	-3.40279	-3.90187	-3.96237	-3.29037	-3.38277	-3.72197	-3.58287	-3.80227	-3.52049	-3.7139	23	11	12	HNRH3_HUMAN	P31942	36.926	Heterogeneous nuclear ribonucleoprotein H3 (hnRNP H3) (Heterogeneous nuclear ribonucleoprotein 2H9) (hnRNP 2H9)	10	HNRNPH3	protein level (PE1)	0	1
NX_P31943	-3.10899	-3.16701	-3.16312	-3.63989	-3.15592	-3.37961	-3.34191	-3.2877	-3.16865	-3.32478	-3.31937	-3.00979	-3.1637	-3.36106	-3.55911	-3.44351	-3.12024	-3.0566	-3.58527	-3.25671	-3.35613	-3.25799	-3.30419	23	11	12	HNRH1_HUMAN	P31943	49.229	Heterogeneous nuclear ribonucleoprotein H (hnRNP H) [Cleaved into: Heterogeneous nuclear ribonucleoprotein H, N-terminally processed]	5	HNRNPH1	protein level (PE1)	0	1
NX_P31946	-2.71228	-2.49704	-2.75054	-2.57455	-2.71852	-2.8453	-2.67406	-2.58548	-2.57916	-2.73025	-2.80074	-2.92457	-2.82667	-2.35156	-2.54961	-2.90345	-2.54017	-2.73978	-2.47117	-2.45701	-2.54018	-2.88627	-2.50506	23	11	12	1433B_HUMAN	P31946	28.082	14-3-3 protein beta/alpha (Protein 1054) (Protein kinase C inhibitor protein 1) (KCIP-1) [Cleaved into: 14-3-3 protein beta/alpha, N-terminally processed]	20	YWHAB	protein level (PE1)	0	1
NX_P31947	-3.46398	-3.07195	-3.17159	-2.73657	-2.9481	-2.98351	-2.82884	-2.98852	-2.85815	-3.13954	-3.50323	-3.49236	-3.14894	-2.88578	-2.71585	-3.18572	-2.82768	-2.9951	-2.82402	-2.92637	-2.82834	-3.08862	-3.46282	23	11	12	1433S_HUMAN	P31947	27.774	14-3-3 protein sigma (Epithelial cell marker protein 1) (Stratifin)	1	SFN	protein level (PE1)	0	1
NX_P32119	-2.93483	-3.31658	-3.21003	-2.49118	-2.87203	-4.22815	-3.00861	-3.25088	-3.22525	-2.57126	-3.0231	-2.8303	-3.43137	-3.05123	-2.52683	-2.86608	-2.8777	-3.14036	-3.22968	-3.27352	-3.18419	-2.64334	-3.2354	23	11	12	PRDX2_HUMAN	P32119	21.892	Peroxiredoxin-2 (EC 1.11.1.15) (Natural killer cell-enhancing factor B) (NKEF-B) (PRP) (Thiol-specific antioxidant protein) (TSA) (Thioredoxin peroxidase 1) (Thioredoxin-dependent peroxide reductase 1)	19	PRDX2	protein level (PE1)	0	1
NX_P33241	-3.2987	-3.40399	-3.4001	-3.9515	-3.26527	-3.50744	-3.3448	-3.58587	-3.53797	-3.57631	-3.6653	-3.26013	-4.36387	-3.5858	-3.6967	-3.54332	-3.50334	-3.49883	-3.46322	-3.65318	-3.41773	-3.43697	-3.42882	23	11	12	LSP1_HUMAN	P33241	37.192	Lymphocyte-specific protein 1 (47 kDa actin-binding protein) (52 kDa phosphoprotein) (pp52) (Lymphocyte-specific antigen WP34)	11	LSP1	protein level (PE1)	0	1
NX_P33778	-2.54665	-2.5405	-2.52163	-2.53426	-2.44073	-1.91791	-2.67609	-3.03686	-2.33729	-2.40255	-2.37141	-2.51403	-2.09519	-2.61885	-2.50208	-2.58343	-2.73109	-2.21368	-3.19612	-2.50735	-2.7615	-2.33166	-2.74514	23	11	12	H2B1B_HUMAN	P33778	13.95	Histone H2B type 1-B (Histone H2B.1) (Histone H2B.f) (H2B/f)	6	HIST1H2BB	protein level (PE1)	0	1
NX_P34897	-3.56784	-3.51823	-3.99146	-3.49171	-4.16989	-4.63391	-3.65173	-3.86077	-4.01123	-3.78994	-3.86556	-3.5371	-3.93404	-3.67088	-3.95608	-3.97082	-3.57291	-3.90514	-4.06142	-4.52438	-3.91447	-4.88796	-3.71756	23	11	12	GLYM_HUMAN	P34897	55.993	Serine hydroxymethyltransferase, mitochondrial (SHMT) (EC 2.1.2.1) (Glycine hydroxymethyltransferase) (Serine methylase)	12	SHMT2	protein level (PE1)	0	1
NX_P34910	-3.81772	-3.89304	-3.76421	-4.13953	-4.34059	-4.28173	-4.16485	-3.98571	-4.18193	-4.26166	-4.21235	-3.92528	-3.40577	-3.58194	-4.55814	-4.01658	-4.19845	-4.22197	-3.70924	-3.99611	-3.70362	-3.99171	-3.73896	23	11	12	EVI2B_HUMAN	P34910	48.666	Protein EVI2B (Ecotropic viral integration site 2B protein homolog) (EVI-2B) (CD antigen CD361)	17	EVI2B	protein level (PE1)	0	1
NX_P34931	-3.11296	-2.95754	-3.03519	-3.10947	-3.0868	-3.24698	-2.99821	-3.0621	-3.22356	-3.1954	-3.42181	-2.95864	-3.43641	-3.0843	-3.21541	-3.35097	-2.98296	-2.90043	-3.24503	-3.04335	-3.31993	-3.22153	-3.43762	23	11	12	HS71L_HUMAN	P34931	70.375	Heat shock 70 kDa protein 1-like (Heat shock 70 kDa protein 1L) (Heat shock 70 kDa protein 1-Hom) (HSP70-Hom)	6	HSPA1L	protein level (PE1)	0	1
NX_P35232	-3.0417	-2.63494	-3.48056	-3.09891	-3.22079	-3.00432	-3.10304	-3.0366	-3.02737	-2.84084	-3.00294	-3.23145	-3.18906	-2.91293	-3.07426	-3.27159	-2.88483	-3.10217	-3.01541	-3.09515	-3.02107	-3.14298	-2.98961	23	11	12	PHB_HUMAN	P35232	29.804	Prohibitin	17	PHB	protein level (PE1)	0	1
NX_P35527	-3.21081	-2.86992	-3.13535	-3.35332	-3.12841	-2.06227	-2.48415	-2.38073	-1.85926	-2.75814	-2.67583	-3.29034	-2.43226	-2.92351	-3.51102	-3.27755	-2.54578	-2.51189	-2.11671	-2.06682	-2.24393	-2.76517	-3.06322	23	11	12	K1C9_HUMAN	P35527	62.064	Keratin, type I cytoskeletal 9 (Cytokeratin-9) (CK-9) (Keratin-9) (K9)	17	KRT9	protein level (PE1)	0	1
NX_P35579	-2.7685	-2.35218	-2.7692	-2.90352	-2.85338	-3.02508	-2.70431	-2.73738	-3.10969	-2.84701	-3.02725	-2.77738	-2.69136	-2.43169	-3.07201	-2.7484	-2.77779	-2.67355	-2.65415	-3.07678	-2.65508	-2.747	-2.75715	23	11	12	MYH9_HUMAN	P35579	226.532	Myosin-9 (Cellular myosin heavy chain, type A) (Myosin heavy chain 9) (Myosin heavy chain, non-muscle IIa) (Non-muscle myosin heavy chain A) (NMMHC-A) (Non-muscle myosin heavy chain IIa) (NMMHC II-a) (NMMHC-IIA)	22	MYH9	protein level (PE1)	0	1
NX_P35580	-3.98511	-3.56752	-3.7719	-3.6537	-3.65604	-4.05118	-3.62372	-3.6907	-3.94183	-3.82699	-4.00154	-3.96773	-3.66706	-3.60666	-3.78767	-3.7381	-3.65969	-3.58772	-3.82014	-3.94164	-3.7545	-3.68892	-4.00161	23	11	12	MYH10_HUMAN	P35580	228.999	Myosin-10 (Cellular myosin heavy chain, type B) (Myosin heavy chain 10) (Myosin heavy chain, non-muscle IIb) (Non-muscle myosin heavy chain B) (NMMHC-B) (Non-muscle myosin heavy chain IIb) (NMMHC II-b) (NMMHC-IIB)	17	MYH10	protein level (PE1)	0	1
NX_P35606	-3.29427	-3.21362	-3.65788	-3.76113	-3.8448	-3.93437	-3.6256	-3.71177	-3.85095	-4.09039	-3.83395	-3.28912	-3.3284	-3.48985	-3.76708	-3.59205	-3.64396	-3.607	-3.36999	-3.90402	-3.41584	-3.5406	-3.66295	23	11	12	COPB2_HUMAN	P35606	102.487	Coatomer subunit beta' (Beta'-coat protein) (Beta'-COP) (p102)	3	COPB2	protein level (PE1)	0	1
NX_P35609	-3.5895	-3.39147	-3.33054	-3.71259	-3.62641	-3.70673	-3.5803	-3.31264	-3.46775	-3.60748	-3.78541	-2.94659	-3.88192	-3.4297	-4.08005	-3.66342	-3.49851	-3.63742	-3.25597	-3.43086	-3.23113	-3.6455	-3.63325	23	11	12	ACTN2_HUMAN	P35609	103.854	Alpha-actinin-2 (Alpha-actinin skeletal muscle isoform 2) (F-actin cross-linking protein)	1	ACTN2	protein level (PE1)	0	1
NX_P35749	-3.75165	-3.20088	-3.70169	-3.82891	-3.62249	-4.14721	-3.6135	-3.60403	-4.18873	-3.89105	-4.21916	-3.5375	-3.46582	-3.40166	-4.0404	-3.68823	-3.73657	-3.65252	-3.46356	-3.94076	-3.48806	-3.80834	-3.97682	23	11	12	MYH11_HUMAN	P35749	227.339	Myosin-11 (Myosin heavy chain 11) (Myosin heavy chain, smooth muscle isoform) (SMMHC)	16	MYH11	protein level (PE1)	0	1
NX_P35908	-3.05549	-2.65516	-3.04823	-3.04659	-2.87851	-2.07707	-2.26728	-2.31256	-1.82829	-2.88017	-2.61452	-2.99137	-2.63917	-2.92325	-3.31442	-3.1708	-2.37955	-2.3244	-2.07517	-2.01786	-2.19291	-2.71919	-2.90926	23	11	12	K22E_HUMAN	P35908	65.433	Keratin, type II cytoskeletal 2 epidermal (Cytokeratin-2e) (CK-2e) (Epithelial keratin-2e) (Keratin-2 epidermis) (Keratin-2e) (K2e) (Type-II keratin Kb2)	12	KRT2	protein level (PE1)	0	1
NX_P35998	-3.25886	-3.75332	-3.59815	-3.60186	-3.62683	-3.72287	-3.42306	-3.74047	-3.86611	-3.76975	-3.86177	-3.05015	-3.77119	-3.60494	-3.69825	-3.41352	-3.50697	-3.6843	-3.49487	-3.98132	-3.89968	-3.97692	-3.43312	23	11	12	PRS7_HUMAN	P35998	48.634	26S proteasome regulatory subunit 7 (26S proteasome AAA-ATPase subunit RPT1) (Proteasome 26S subunit ATPase 2) (Protein MSS1)	7	PSMC2	protein level (PE1)	0	1
NX_P36543	-3.19319	-2.99381	-3.1845	-3.31948	-3.52054	-3.68353	-3.64583	-3.32681	-3.24793	-3.29549	-3.46288	-2.92914	-3.40963	-3.28477	-3.33155	-3.7774	-3.72519	-3.79986	-3.88919	-3.47709	-3.67529	-3.39351	-3.55376	23	11	12	VATE1_HUMAN	P36543	26.145	V-type proton ATPase subunit E 1 (V-ATPase subunit E 1) (V-ATPase 31 kDa subunit) (p31) (Vacuolar proton pump subunit E 1)	22	ATP6V1E1	protein level (PE1)	0	1
NX_P36957	-3.5795	-3.67602	-3.61777	-3.62147	-3.74335	-4.11046	-3.94782	-3.8444	-3.9649	-4.04464	-3.95393	-3.57792	-3.53553	-4.18882	-3.63354	-4.0214	-3.72615	-3.92576	-4.49221	-4.17702	-4.04423	-3.80023	-3.91011	23	11	12	ODO2_HUMAN	P36957	48.755	Dihydrolipoyllysine-residue succinyltransferase component of 2-oxoglutarate dehydrogenase complex, mitochondrial (EC 2.3.1.61) (2-oxoglutarate dehydrogenase complex component E2) (OGDC-E2) (Dihydrolipoamide succinyltransferase component of 2-oxoglutarate dehydrogenase complex) (E2K)	14	DLST	protein level (PE1)	0	1
NX_P37802	-2.7886	-3.01774	-2.58788	-2.7264	-2.75771	-3.45218	-3.01079	-3.07698	-3.19268	-2.58702	-2.68869	-2.89616	-3.43355	-2.50251	-2.72859	-2.78909	-2.87988	-3.20054	-3.20554	-3.1208	-3.20986	-2.9529	-2.90288	23	11	12	TAGL2_HUMAN	P37802	22.391	Transgelin-2 (Epididymis tissue protein Li 7e) (SM22-alpha homolog)	1	TAGLN2	protein level (PE1)	0	1
NX_P37837	-2.88116	-2.90409	-2.79033	-2.72584	-2.81325	-2.65977	-2.66099	-2.73821	-2.87264	-2.88274	-3.17666	-3.17324	-3.88418	-2.58808	-2.75325	-2.72047	-2.67254	-2.76253	-2.80744	-2.87976	-2.74452	-3.02296	-2.66547	23	11	12	TALDO_HUMAN	P37837	37.54	Transaldolase (EC 2.2.1.2)	11	TALDO1	protein level (PE1)	0	1
NX_P38405	-3.60906	-3.25842	-3.86995	-3.5049	-3.70596	-3.21138	-3.2292	-3.73926	-4.11157	-3.71419	-4.142	-4.45699	-3.51151	-3.31201	-3.61272	-3.59404	-3.52604	-3.78364	-3.57194	-4.00493	-3.66802	-3.86336	-3.8069	23	11	12	GNAL_HUMAN	P38405	44.308	Guanine nucleotide-binding protein G(olf) subunit alpha (Adenylate cyclase-stimulating G alpha protein, olfactory type)	18	GNAL	protein level (PE1)	0	1
NX_P38606	-2.88669	-2.82793	-3.13114	-3.38459	-3.41265	-3.42074	-3.08201	-3.08332	-3.36669	-3.38643	-3.21569	-3.08656	-3.28153	-3.09256	-3.61796	-3.18944	-3.04742	-3.26989	-2.91039	-3.23202	-2.91124	-3.20496	-2.9925	23	11	12	VATA_HUMAN	P38606	68.304	V-type proton ATPase catalytic subunit A (V-ATPase subunit A) (EC 3.6.3.14) (V-ATPase 69 kDa subunit) (Vacuolar ATPase isoform VA68) (Vacuolar proton pump subunit alpha)	3	ATP6V1A	protein level (PE1)	0	1
NX_P38646	-2.98232	-2.63168	-3.21107	-3.27873	-3.36483	-3.38314	-3.10656	-3.26867	-3.79825	-3.3879	-3.51788	-3.12815	-2.90211	-2.87323	-3.40629	-3.08742	-3.08348	-3.18948	-3.05519	-3.59312	-3.11734	-3.285	-3.26633	23	11	12	GRP75_HUMAN	P38646	73.68	Stress-70 protein, mitochondrial (75 kDa glucose-regulated protein) (GRP-75) (Heat shock 70 kDa protein 9) (Mortalin) (MOT) (Peptide-binding protein 74) (PBP74)	5	HSPA9	protein level (PE1)	0	1
NX_P39656	-3.25137	-3.12258	-3.7719	-3.42021	-3.50318	-3.8123	-3.47357	-3.54623	-3.55279	-3.28407	-3.65577	-3.21281	-3.53839	-3.55486	-3.66273	-3.46496	-3.21713	-3.66538	-3.59198	-3.48091	-3.54649	-3.3821	-3.37306	23	11	12	OST48_HUMAN	P39656	50.801	Dolichyl-diphosphooligosaccharide--protein glycosyltransferase 48 kDa subunit (DDOST 48 kDa subunit) (Oligosaccharyl transferase 48 kDa subunit)	1	DDOST	protein level (PE1)	0	1
NX_P40121	-3.04291	-2.89874	-3.22855	-3.11778	-3.02677	-3.51882	-3.0008	-3.03091	-3.20693	-2.88872	-3.43364	-3.3037	-3.47216	-3.13645	-3.24432	-3.03182	-2.95045	-3.05791	-3.4746	-3.18744	-3.17638	-3.19563	-3.06319	23	11	12	CAPG_HUMAN	P40121	38.499	Macrophage-capping protein (Actin regulatory protein CAP-G)	2	CAPG	protein level (PE1)	0	1
NX_P40763	-3.84208	-3.5262	-3.79985	-4.07371	-4.09868	-3.77658	-4.03209	-3.82298	-4.41714	-3.89482	-3.97044	-3.61642	-3.76592	-4.05123	-4.09438	-3.97879	-3.92178	-3.98006	-3.94445	-4.00947	-3.69104	-4.16893	-3.78511	23	11	12	STAT3_HUMAN	P40763	88.068	Signal transducer and activator of transcription 3 (Acute-phase response factor)	17	STAT3	protein level (PE1)	0	1
NX_P40926	-2.94523	-2.31331	-2.86977	-2.75789	-2.8565	-2.94189	-2.55582	-3.03727	-3.10532	-2.73561	-2.81892	-2.95782	-2.88547	-2.57497	-2.91073	-2.84306	-2.61745	-2.66291	-3.12199	-3.02865	-3.05174	-2.7602	-2.62658	23	11	12	MDHM_HUMAN	P40926	35.503	Malate dehydrogenase, mitochondrial (EC 1.1.1.37)	7	MDH2	protein level (PE1)	0	1
NX_P40939	-3.12598	-2.74408	-3.31121	-3.45873	-3.20386	-3.35161	-3.01589	-3.31932	-3.89029	-3.23764	-3.26271	-2.99516	-3.06298	-3.21112	-3.67544	-3.42664	-3.01472	-2.94356	-3.74091	-3.82941	-3.54365	-3.37786	-3.08732	23	11	12	ECHA_HUMAN	P40939	83	Trifunctional enzyme subunit alpha, mitochondrial (78 kDa gastrin-binding protein) (TP-alpha) [Includes: Long-chain enoyl-CoA hydratase (EC 4.2.1.17); Long chain 3-hydroxyacyl-CoA dehydrogenase (EC 1.1.1.211)]	2	HADHA	protein level (PE1)	0	1
NX_P41218	-2.9157	-2.96675	-3.32459	-3.22278	-2.94352	-2.99701	-2.8079	-2.97554	-3.38692	-3.29916	-3.04573	-3.44426	-3.0119	-3.11428	-3.27342	-3.17041	-3.07759	-2.57105	-3.42451	-3.22742	-3.3609	-3.39718	-3.07591	23	11	12	MNDA_HUMAN	P41218	45.836	Myeloid cell nuclear differentiation antigen	1	MNDA	protein level (PE1)	0	1
NX_P41219	-3.21015	-3.11223	-2.94514	-3.33644	-3.13096	-3.39946	-3.09459	-3.36307	-3.60069	-3.39788	-3.39854	-3.1168	-3.12556	-3.03849	-3.38863	-3.20809	-3.21927	-3.39769	-2.97673	-3.2636	-3.19493	-3.15866	-3.28265	23	11	12	PERI_HUMAN	P41219	53.651	Peripherin (Neurofilament 4)	12	PRPH	protein level (PE1)	0	1
NX_P41240	-3.29138	-3.33071	-3.41396	-3.74352	-3.22858	-3.16972	-3.24597	-3.66542	-3.45686	-3.74072	-3.54528	-2.90602	-3.48688	-3.66305	-3.38398	-3.50663	-3.25838	-3.12124	-3.46813	-3.20799	-3.45777	-3.29467	-3.53924	23	11	12	CSK_HUMAN	P41240	50.704	Tyrosine-protein kinase CSK (EC 2.7.10.2) (C-Src kinase) (Protein-tyrosine kinase CYL)	15	CSK	protein level (PE1)	0	1
NX_P42126	-3.54954	-3.08495	-3.82702	-3.84332	-4.04438	-3.56639	-3.86864	-4.33731	-3.70963	-3.61327	-3.4575	-3.51097	-3.41059	-3.88779	-3.51181	-4.04943	-3.55006	-3.82885	-4.01509	-4.12586	-4.04423	-3.58635	-3.73402	23	11	12	ECI1_HUMAN	P42126	32.816	Enoyl-CoA delta isomerase 1, mitochondrial (EC 5.3.3.8) (3,2-trans-enoyl-CoA isomerase) (Delta(3),Delta(2)-enoyl-CoA isomerase) (D3,D2-enoyl-CoA isomerase) (Dodecenoyl-CoA isomerase)	16	ECI1	protein level (PE1)	0	1
NX_P42166	-3.65562	-3.86128	-3.57108	-3.76534	-3.54539	-4.07387	-3.87781	-3.85357	-4.07098	-3.88747	-3.67543	-3.27026	-3.59585	-3.73726	-3.66904	-3.63263	-3.59265	-4.04407	-4.67747	-3.92295	-4.0534	-3.79644	-3.99271	23	11	12	LAP2A_HUMAN	P42166	75.492	Lamina-associated polypeptide 2, isoform alpha (Thymopoietin isoform alpha) (TP alpha) (Thymopoietin-related peptide isoform alpha) (TPRP isoform alpha) [Cleaved into: Thymopoietin (TP) (Splenin); Thymopentin (TP5)]	12	TMPO	protein level (PE1)	0	1
NX_P42167	-3.38416	-3.77388	-3.38677	-3.56173	-3.19002	-3.88957	-3.8696	-3.78736	-3.88667	-3.51411	-3.31504	-3.10175	-3.37678	-3.6255	-3.34643	-3.4203	-3.50526	-3.52878	-4.01604	-3.78004	-3.86909	-3.33743	-3.43394	23	11	12	LAP2B_HUMAN	P42167	50.67	Lamina-associated polypeptide 2, isoforms beta/gamma (Thymopoietin, isoforms beta/gamma) (TP beta/gamma) (Thymopoietin-related peptide isoforms beta/gamma) (TPRP isoforms beta/gamma) [Cleaved into: Thymopoietin (TP) (Splenin); Thymopentin (TP5)]	12	TMPO	protein level (PE1)	0	1
NX_P42224	-3.46747	-3.41786	-3.68697	-3.66434	-3.59433	-3.90345	-3.66164	-4.20949	-3.92859	-3.84863	-3.56107	-3.14906	-3.29376	-3.46993	-3.70274	-3.58715	-3.79385	-3.49151	-3.63199	-4.0438	-3.78607	-3.50429	-3.62392	23	11	12	STAT1_HUMAN	P42224	87.335	Signal transducer and activator of transcription 1-alpha/beta (Transcription factor ISGF-3 components p91/p84)	2	STAT1	protein level (PE1)	0	1
NX_P42704	-3.38128	-3.05697	-3.51683	-3.5594	-4.03194	-3.75353	-3.6436	-3.65915	-3.92158	-3.71326	-3.95201	-3.36711	-3.24554	-3.63559	-3.75009	-3.62026	-3.56922	-3.4845	-3.7251	-3.68746	-3.61157	-3.55164	-3.56153	23	11	12	LPPRC_HUMAN	P42704	157.905	Leucine-rich PPR motif-containing protein, mitochondrial (130 kDa leucine-rich protein) (LRP 130) (GP130)	2	LRPPRC	protein level (PE1)	0	1
NX_P43034	-4.38128	-4.03064	-3.69096	-3.70309	-3.63309	-3.59002	-3.48954	-3.54927	-3.71746	-4.39926	-3.83806	-3.3749	-3.60136	-4.02056	-3.74149	-3.53875	-3.53157	-3.54665	-3.70853	-3.73576	-3.77906	-3.95321	-3.61152	23	11	12	LIS1_HUMAN	P43034	46.638	Platelet-activating factor acetylhydrolase IB subunit alpha (Lissencephaly-1 protein) (LIS-1) (PAF acetylhydrolase 45 kDa subunit) (PAF-AH 45 kDa subunit) (PAF-AH alpha) (PAFAH alpha)	17	PAFAH1B1	protein level (PE1)	0	1
NX_P45880	-3.42393	-3.14584	-3.35943	-3.28759	-3.40433	-3.12108	-3.01188	-3.62668	-3.63102	-3.2771	-3.20551	-3.34441	-3.0979	-3.22292	-3.19912	-3.25962	-2.97413	-3.01101	-3.65124	-3.68824	-3.78953	-3.1224	-3.1203	23	11	12	VDAC2_HUMAN	P45880	31.567	Voltage-dependent anion-selective channel protein 2 (VDAC-2) (hVDAC2) (Outer mitochondrial membrane protein porin 2)	10	VDAC2	protein level (PE1)	0	1
NX_P45974	-3.54062	-3.80728	-3.82457	-3.83816	-3.70198	-3.75103	-3.64543	-3.85294	-4.16311	-3.79055	-4.01744	-3.42934	-3.62103	-3.73921	-3.84035	-3.62209	-3.55124	-3.63888	-3.86651	-3.85235	-3.62265	-3.68765	-3.52474	23	11	12	UBP5_HUMAN	P45974	95.786	Ubiquitin carboxyl-terminal hydrolase 5 (EC 3.4.19.12) (Deubiquitinating enzyme 5) (Isopeptidase T) (Ubiquitin thioesterase 5) (Ubiquitin-specific-processing protease 5)	12	USP5	protein level (PE1)	0	1
NX_P46459	-3.47871	-3.33519	-3.72127	-3.48476	-3.60664	-4.201	-3.35712	-3.7436	-4.40222	-3.70381	-3.76364	-3.49236	-3.3073	-3.46644	-3.60234	-3.44977	-3.35805	-3.44226	-3.57735	-3.95316	-3.67613	-3.62574	-3.6027	23	11	12	NSF_HUMAN	P46459	82.594	Vesicle-fusing ATPase (EC 3.6.4.6) (N-ethylmaleimide-sensitive fusion protein) (NEM-sensitive fusion protein) (Vesicular-fusion protein NSF)	17	NSF	protein level (PE1)	0	1
NX_P46940	-2.94841	-2.95594	-3.19395	-3.61649	-3.24587	-3.51734	-3.26553	-3.2035	-3.60384	-3.48729	-3.4446	-3.20889	-3.18967	-3.27977	-3.52959	-3.23974	-3.33113	-3.12412	-3.13635	-3.34667	-3.07597	-3.33297	-3.15946	23	11	12	IQGA1_HUMAN	P46940	189.252	Ras GTPase-activating-like protein IQGAP1 (p195)	15	IQGAP1	protein level (PE1)	0	1
NX_P47755	-3.44672	-2.83283	-3.17136	-3.27561	-3.1604	-3.02612	-3.24294	-3.24673	-3.42274	-3.39775	-3.47337	-3.37818	-3.51189	-3.35226	-3.23289	-3.11197	-3.0374	-3.22542	-3.27129	-3.25713	-3.30043	-3.34086	-3.35499	23	11	12	CAZA2_HUMAN	P47755	32.949	F-actin-capping protein subunit alpha-2 (CapZ alpha-2)	7	CAPZA2	protein level (PE1)	0	1
NX_P47756	-2.87854	-2.74639	-3.01135	-2.84556	-2.90994	-3.22783	-3.07145	-2.86842	-2.98785	-2.87677	-2.8472	-3.27715	-2.97512	-3.1099	-2.72095	-2.91848	-2.98965	-3.07532	-3.19941	-2.87526	-3.02898	-2.92044	-2.99177	23	11	12	CAPZB_HUMAN	P47756	31.35	F-actin-capping protein subunit beta (CapZ beta)	1	CAPZB	protein level (PE1)	0	1
NX_P47897	-3.54386	-3.76309	-3.71969	-3.6933	-3.7547	-4.21872	-3.97691	-3.71858	-3.94283	-4.02257	-3.79716	-3.46433	-3.94482	-3.9449	-3.79616	-3.74272	-3.89241	-4.03402	-4.0722	-3.80816	-3.69385	-4.03344	-3.82804	23	11	12	SYQ_HUMAN	P47897	87.799	Glutamine--tRNA ligase (EC 6.1.1.18) (Glutaminyl-tRNA synthetase) (GlnRS)	3	QARS	protein level (PE1)	0	1
NX_P48147	-3.50582	-4.26912	-3.7881	-4.00371	-4.06345	-3.8285	-3.44401	-3.84326	-4.25697	-4.16061	-3.63418	-3.4051	-4.20781	-4.25904	-4.281	-3.81862	-3.52337	-3.57685	-3.81231	-3.97424	-3.78709	-3.83267	-4.05091	23	11	12	PPCE_HUMAN	P48147	80.7	Prolyl endopeptidase (PE) (EC 3.4.21.26) (Post-proline cleaving enzyme)	6	PREP	protein level (PE1)	0	1
NX_P48643	-3.441	-3.549	-3.42016	-3.60166	-3.45247	-3.43423	-3.23253	-3.32726	-3.48569	-3.61658	-3.55391	-3.13214	-4.26584	-3.56695	-3.765	-3.45752	-3.32613	-3.50225	-3.20758	-3.47597	-3.15129	-3.50375	-3.34375	23	11	12	TCPE_HUMAN	P48643	59.671	T-complex protein 1 subunit epsilon (TCP-1-epsilon) (CCT-epsilon)	5	CCT5	protein level (PE1)	0	1
NX_P48668	-3.45908	-3.02301	-3.11089	-3.49917	-3.38623	-2.43234	-2.6889	-2.6401	-2.15374	-3.18557	-2.96665	-3.58595	-2.8141	-3.15906	-3.84523	-3.45147	-2.72442	-2.66876	-2.36859	-2.32038	-2.44921	-2.8399	-3.19015	23	11	12	K2C6C_HUMAN	P48668	60.025	Keratin, type II cytoskeletal 6C (Cytokeratin-6C) (CK-6C) (Cytokeratin-6E) (CK-6E) (Keratin K6h) (Keratin-6C) (K6C) (Type-II keratin Kb12)	12	KRT6C	protein level (PE1)	0	1
NX_P48735	-2.96124	-2.84255	-2.94963	-3.19726	-3.06569	-3.20641	-3.02258	-2.92138	-3.14439	-3.19858	-3.254	-2.94014	-2.86556	-2.87965	-3.34451	-3.18317	-2.93514	-2.97056	-3.07627	-3.13466	-3.07323	-3.21742	-3.06405	23	11	12	IDHP_HUMAN	P48735	50.909	Isocitrate dehydrogenase [NADP], mitochondrial (IDH) (EC 1.1.1.42) (ICD-M) (IDP) (NADP(+)-specific ICDH) (Oxalosuccinate decarboxylase)	15	IDH2	protein level (PE1)	0	1
NX_P48741	-3.37892	-3.0048	-3.18858	-3.10679	-3.03213	-3.54191	-3.21294	-3.01828	-3.12528	-3.29045	-3.56147	-3.21028	-3.44409	-3.08314	-3.19277	-3.32791	-3.1457	-3.02141	-3.22468	-2.90949	-3.2258	-3.2878	-3.51764	23	11	12	HSP77_HUMAN	P48741	40.244	Putative heat shock 70 kDa protein 7 (Heat shock 70 kDa protein B)	1	HSPA7	uncertain (PE5)	0	1
NX_P49189	-3.64931	-3.37122	-3.50563	-3.6177	-3.62971	-3.44912	-3.57048	-3.94897	-4.00253	-3.87814	-3.69053	-3.31452	-3.6823	-3.40254	-3.86022	-3.54714	-3.56421	-3.89644	-3.92778	-4.21465	-3.55898	-3.83786	-3.47061	23	11	12	AL9A1_HUMAN	P49189	53.802	4-trimethylaminobutyraldehyde dehydrogenase (TMABADH) (EC 1.2.1.47) (Aldehyde dehydrogenase E3 isozyme) (Aldehyde dehydrogenase family 9 member A1) (EC 1.2.1.3) (Gamma-aminobutyraldehyde dehydrogenase) (EC 1.2.1.19) (R-aminobutyraldehyde dehydrogenase) [Cleaved into: 4-trimethylaminobutyraldehyde dehydrogenase, N-terminally processed]	1	ALDH9A1	protein level (PE1)	0	1
NX_P49368	-3.4635	-4.15425	-3.23832	-3.47132	-3.39768	-3.88973	-3.26469	-3.47976	-3.66498	-3.56863	-3.41286	-3.21452	-3.72497	-3.79199	-3.71384	-3.54239	-3.39427	-3.26569	-4.27148	-3.78019	-3.75655	-3.47477	-3.45049	23	11	12	TCPG_HUMAN	P49368	60.534	T-complex protein 1 subunit gamma (TCP-1-gamma) (CCT-gamma) (hTRiC5)	1	CCT3	protein level (PE1)	0	1
NX_P49411	-3.23331	-3.0316	-3.27905	-3.55981	-3.26527	-3.22489	-2.99262	-3.03532	-3.10661	-3.29549	-3.26197	-3.08404	-2.90903	-3.26704	-3.43166	-3.21596	-3.0485	-3.10089	-3.39434	-3.14465	-3.09714	-3.36355	-3.20442	23	11	12	EFTU_HUMAN	P49411	49.542	Elongation factor Tu, mitochondrial (EF-Tu) (P43)	16	TUFM	protein level (PE1)	0	1
NX_P49448	-3.24796	-2.92145	-3.42024	-3.89909	-3.322	-3.42284	-3.16913	-3.54958	-3.55028	-3.83414	-3.65449	-3.24248	-3.23788	-3.39475	-3.72408	-3.47096	-3.22377	-3.26297	-3.76983	-3.66549	-3.51497	-3.67689	-3.60853	23	11	12	DHE4_HUMAN	P49448	61.434	Glutamate dehydrogenase 2, mitochondrial (GDH 2) (EC 1.4.1.3)	X	GLUD2	protein level (PE1)	0	1
NX_P49588	-3.71298	-3.59082	-4.09881	-4.13833	-4.37415	-4.21839	-3.89739	-4.01927	-4.51652	-4.29523	-4.62613	-3.71581	-3.91646	-4.09263	-4.34867	-3.89254	-4.18087	-3.8576	-4.52095	-4.63173	-4.30706	-4.13001	-4.1607	23	11	12	SYAC_HUMAN	P49588	106.81	Alanine--tRNA ligase, cytoplasmic (EC 6.1.1.7) (Alanyl-tRNA synthetase) (AlaRS) (Renal carcinoma antigen NY-REN-42)	16	AARS	protein level (PE1)	0	1
NX_P49720	-3.20519	-3.33167	-3.35774	-3.14679	-3.27406	-3.94221	-3.18851	-3.32396	-3.14343	-3.07704	-3.18858	-3.34272	-4.14543	-3.62262	-3.13943	-3.53875	-3.2849	-3.31817	-3.60379	-3.25864	-3.27391	-3.19625	-3.13979	23	11	12	PSB3_HUMAN	P49720	22.949	Proteasome subunit beta type-3 (EC 3.4.25.1) (Proteasome chain 13) (Proteasome component C10-II) (Proteasome theta chain)	17	PSMB3	protein level (PE1)	0	1
NX_P49748	-3.02844	-2.77925	-3.57699	-3.30449	-3.31057	-3.90263	-3.03608	-3.38724	-3.67788	-3.3986	-3.32296	-3.21518	-3.17279	-3.09369	-3.54701	-3.13039	-3.11422	-3.31998	-3.49098	-3.57749	-3.26652	-3.42199	-3.07608	23	11	12	ACADV_HUMAN	P49748	70.39	Very long-chain specific acyl-CoA dehydrogenase, mitochondrial (VLCAD) (EC 1.3.8.9)	17	ACADVL	protein level (PE1)	0	1
NX_P49755	-3.1547	-2.9132	-3.30211	-3.08833	-3.33078	-4.27193	-3.05239	-3.2599	-3.64924	-3.04774	-3.09988	-3.26226	-3.27103	-3.39604	-3.31788	-3.19386	-3.09174	-3.00804	-3.22231	-3.50918	-3.39278	-3.12803	-3.22648	23	11	12	TMEDA_HUMAN	P49755	24.976	Transmembrane emp24 domain-containing protein 10 (21 kDa transmembrane-trafficking protein) (S31III125) (S31I125) (Tmp-21-I) (Transmembrane protein Tmp21) (p23) (p24 family protein delta-1) (p24delta1) (p24delta)	14	TMED10	protein level (PE1)	0	1
NX_P50148	-4.1475	-3.97295	-3.84412	-4.12252	-3.81843	-4.18555	-3.46661	-3.65907	-3.86389	-3.73951	-4.29226	-4.43116	-3.91164	-3.96287	-4.76298	-3.70954	-3.44906	-3.90394	-3.73799	-4.20095	-3.81828	-3.96247	-3.70644	23	11	12	GNAQ_HUMAN	P50148	42.142	Guanine nucleotide-binding protein G(q) subunit alpha (Guanine nucleotide-binding protein alpha-q)	9	GNAQ	protein level (PE1)	0	1
NX_P50213	-3.48688	-3.37928	-3.37539	-3.78849	-3.55382	-4.19393	-3.40805	-3.72182	-3.3408	-3.4749	-3.94846	-3.43954	-3.55205	-3.67023	-3.72998	-3.65578	-3.3905	-3.53211	-3.70062	-3.43119	-3.49931	-3.40659	-3.71483	23	11	12	IDH3A_HUMAN	P50213	39.592	Isocitrate dehydrogenase [NAD] subunit alpha, mitochondrial (EC 1.1.1.41) (Isocitric dehydrogenase subunit alpha) (NAD(+)-specific ICDH subunit alpha)	15	IDH3A	protein level (PE1)	0	1
NX_P50416	-3.70244	-3.43098	-3.68236	-4.04064	-4.20951	-4.81966	-3.70278	-3.70409	-3.89595	-4.13059	-4.3823	-3.86115	-3.54576	-3.61927	-4.31792	-3.72521	-3.59025	-3.7599	-3.8212	-4.23301	-3.77571	-4.11947	-3.76198	23	11	12	CPT1A_HUMAN	P50416	88.368	Carnitine O-palmitoyltransferase 1, liver isoform (CPT1-L) (EC 2.3.1.21) (Carnitine O-palmitoyltransferase I, liver isoform) (CPT I) (CPTI-L) (Carnitine palmitoyltransferase 1A)	11	CPT1A	protein level (PE1)	0	1
NX_P50452	-3.05134	-3.17782	-3.28787	-3.24821	-3.30794	-3.18214	-2.91035	-3.20833	-3.37652	-3.03713	-3.42073	-3.10651	-4.40654	-3.10559	-3.43834	-3.13369	-3.08864	-3.47455	-3.17853	-3.39482	-3.35894	-3.296	-3.06847	23	11	12	SPB8_HUMAN	P50452	42.767	Serpin B8 (Cytoplasmic antiproteinase 2) (CAP-2) (CAP2) (Peptidase inhibitor 8) (PI-8)	18	SERPINB8	protein level (PE1)	0	1
NX_P50453	-3.3225	-3.29408	-3.09521	-3.36447	-2.97819	-3.18445	-3.52449	-3.29683	-3.1358	-3.24772	-3.2612	-2.98885	-3.56376	-3.38091	-3.04271	-3.4286	-3.34421	-3.30078	-3.19381	-3.1071	-3.46271	-2.97539	-3.33319	23	11	12	SPB9_HUMAN	P50453	42.404	Serpin B9 (Cytoplasmic antiproteinase 3) (CAP-3) (CAP3) (Peptidase inhibitor 9) (PI-9)	6	SERPINB9	protein level (PE1)	0	1
NX_P50570	-3.40699	-3.61701	-3.68448	-3.59314	-3.70801	-3.61573	-3.72609	-3.7688	-4.10219	-3.94785	-3.89853	-3.41764	-3.69401	-3.69409	-3.67029	-3.71655	-3.65739	-3.6256	-4.59954	-4.10826	-4.1058	-3.64793	-3.75684	23	11	12	DYN2_HUMAN	P50570	98.064	Dynamin-2 (EC 3.6.5.5)	19	DNM2	protein level (PE1)	0	1
NX_P50990	-2.94499	-3.13545	-3.11798	-3.27279	-3.20624	-3.32784	-2.89063	-3.2407	-3.5161	-3.39492	-3.48694	-3.01278	-3.72735	-3.20455	-3.48427	-3.16207	-2.90574	-3.0964	-3.35741	-3.58301	-3.20609	-3.39283	-3.22936	23	11	12	TCPQ_HUMAN	P50990	59.621	T-complex protein 1 subunit theta (TCP-1-theta) (CCT-theta) (Renal carcinoma antigen NY-REN-15)	21	CCT8	protein level (PE1)	0	1
NX_P50993	-3.79938	-3.52337	-4.15932	-4.23361	-4.874	-4.94008	-3.88535	-4.16694	-4.3174	-4.31796	-4.44473	-4.03956	-4.24021	-3.97705	-4.91546	-4.04654	-4.20359	-4.27826	-4.10435	-4.43261	-4.32978	-3.91538	-4.23458	23	11	12	AT1A2_HUMAN	P50993	112.265	Sodium/potassium-transporting ATPase subunit alpha-2 (Na(+)/K(+) ATPase alpha-2 subunit) (EC 3.6.3.9) (Sodium pump subunit alpha-2)	1	ATP1A2	protein level (PE1)	0	1
NX_P51148	-3.08177	-2.6554	-3.09521	-2.98807	-3.27043	-3.31169	-3.00293	-2.93649	-2.92725	-2.89048	-2.8675	-3.09657	-2.70573	-2.80023	-3.02383	-3.14045	-2.92738	-2.98432	-2.89181	-2.88923	-2.81949	-3.07282	-2.83006	23	11	12	RAB5C_HUMAN	P51148	23.483	Ras-related protein Rab-5C (L1880) (RAB5L)	17	RAB5C	protein level (PE1)	0	1
NX_P51149	-2.97053	-2.99347	-3.07672	-2.70731	-2.83895	-4.24745	-2.64391	-3.04834	-3.2098	-2.72224	-2.79786	-2.96158	-2.65828	-2.74603	-2.88041	-3.01616	-2.76623	-2.96584	-3.22266	-3.07722	-2.9771	-2.91043	-3.01368	23	11	12	RAB7A_HUMAN	P51149	23.49	Ras-related protein Rab-7a	3	RAB7A	protein level (PE1)	0	1
NX_P51153	-4.076	-3.54926	-3.72146	-2.79574	-3.24348	-3.09285	-2.91798	-3.17953	-3.53711	-3.21891	-3.50059	-3.88253	-3.53911	-3.61837	-2.91333	-3.19567	-3.07652	-3.12486	-2.99748	-3.22636	-3.15156	-3.2889	-3.43657	23	11	12	RAB13_HUMAN	P51153	22.774	Ras-related protein Rab-13 (Cell growth-inhibiting gene 4 protein)	1	RAB13	protein level (PE1)	0	1
NX_P51159	-3.2098	-3.58616	-3.63342	-3.28857	-3.81185	-3.97485	-3.48999	-3.2017	-3.31077	-3.28577	-3.40486	-3.52148	-3.39991	-3.39999	-3.27353	-3.46665	-3.26318	-3.54711	-3.06656	-3.32124	-2.89789	-3.57568	-3.19471	23	11	12	RB27A_HUMAN	P51159	24.868	Ras-related protein Rab-27A (Rab-27) (GTP-binding protein Ram)	15	RAB27A	protein level (PE1)	0	1
NX_P51571	-3.52943	-2.75281	-3.43016	-3.65935	-3.55938	-4.16953	-3.38364	-3.1575	-3.54685	-3.0951	-3.14591	-3.51205	-3.37275	-3.04377	-3.96881	-3.50644	-2.94012	-3.33161	-3.09643	-3.31963	-2.97296	-3.19313	-3.19102	23	11	12	SSRD_HUMAN	P51571	18.999	Translocon-associated protein subunit delta (TRAP-delta) (Signal sequence receptor subunit delta) (SSR-delta)	X	SSR4	protein level (PE1)	0	1
NX_P51659	-3.44505	-3.02946	-3.64402	-3.79085	-3.60194	-4.32124	-3.17633	-3.52921	-3.83325	-3.63217	-3.54334	-3.53882	-3.30261	-3.64627	-3.87065	-3.41926	-3.34401	-3.65942	-4.40196	-3.91068	-3.82904	-4.05241	-3.36756	23	11	12	DHB4_HUMAN	P51659	79.686	Peroxisomal multifunctional enzyme type 2 (MFE-2) (17-beta-hydroxysteroid dehydrogenase 4) (17-beta-HSD 4) (D-bifunctional protein) (DBP) (Multifunctional protein 2) (MPF-2) (Short chain dehydrogenase/reductase family 8C member 1) [Cleaved into: (3R)-hydroxyacyl-CoA dehydrogenase (EC 1.1.1.n12); Enoyl-CoA hydratase 2 (EC 4.2.1.107) (EC 4.2.1.119) (3-alpha,7-alpha,12-alpha-trihydroxy-5-beta-choles…	5	HSD17B4	protein level (PE1)	0	1
NX_P51692	-3.88632	-4.13774	-3.97415	-4.04843	-4.10816	-3.92437	-4.04157	-4.02628	-4.60271	-4.20533	-4.05911	-3.54159	-4.42862	-4.20685	-4.06247	-3.90909	-4.14212	-4.24482	-4.03311	-4.17386	-4.2841	-4.23641	-3.89471	23	11	12	STA5B_HUMAN	P51692	89.866	Signal transducer and activator of transcription 5B	17	STAT5B	protein level (PE1)	0	1
NX_P52209	-2.9473	-3.49974	-3.15179	-2.8748	-3.00528	-3.4693	-3.06186	-2.85402	-3.01962	-2.78918	-3.02317	-3.09761	-4.21659	-3.17527	-3.12841	-3.19646	-3.12561	-3.21324	-3.40611	-2.98738	-3.24817	-3.07708	-3.11841	23	11	12	6PGD_HUMAN	P52209	53.14	6-phosphogluconate dehydrogenase, decarboxylating (EC 1.1.1.44)	1	PGD	protein level (PE1)	0	1
NX_P52272	-3.1547	-3.80406	-3.0598	-3.17548	-3.2589	-3.43308	-3.23077	-3.47347	-3.36594	-3.21047	-3.25316	-3.1596	-2.92614	-3.23969	-3.33882	-3.37584	-3.30499	-3.22094	-3.5091	-3.44223	-3.52445	-3.09946	-3.39033	23	11	12	HNRPM_HUMAN	P52272	77.516	Heterogeneous nuclear ribonucleoprotein M (hnRNP M)	19	HNRNPM	protein level (PE1)	0	1
NX_P52565	-3.17504	-3.18342	-3.24647	-3.29728	-3.17503	-3.19972	-3.04505	-2.85873	-2.93719	-2.96577	-3.01538	-3.07175	-3.44433	-3.17334	-3.1751	-3.29927	-2.8568	-3.03522	-3.30064	-2.79914	-2.99879	-2.99001	-3.15995	23	11	12	GDIR1_HUMAN	P52565	23.207	Rho GDP-dissociation inhibitor 1 (Rho GDI 1) (Rho-GDI alpha)	17	ARHGDIA	protein level (PE1)	0	1
NX_P52566	-3.011	-3.17699	-2.58683	-2.6775	-2.74535	-2.93365	-2.97167	-2.49461	-2.55509	-2.49308	-2.4383	-3.27617	-3.35872	-2.9151	-2.58681	-2.84731	-2.57162	-2.80694	-2.70794	-2.42618	-2.48721	-2.60223	-2.68408	23	11	12	GDIR2_HUMAN	P52566	22.988	Rho GDP-dissociation inhibitor 2 (Rho GDI 2) (Ly-GDI) (Rho-GDI beta)	12	ARHGDIB	protein level (PE1)	0	1
NX_P52597	-3.09651	-3.16084	-3.30501	-3.73832	-3.33732	-3.29426	-3.2108	-3.49008	-3.39537	-3.36313	-3.27603	-3.15169	-3.33778	-3.30567	-3.71199	-3.56422	-3.21098	-3.16071	-3.43297	-3.30966	-3.40412	-3.34118	-3.23523	23	11	12	HNRPF_HUMAN	P52597	45.672	Heterogeneous nuclear ribonucleoprotein F (hnRNP F) (Nucleolin-like protein mcs94-1) [Cleaved into: Heterogeneous nuclear ribonucleoprotein F, N-terminally processed]	10	HNRNPF	protein level (PE1)	0	1
NX_P52790	-3.05246	-3.22169	-3.37199	-3.46817	-3.25082	-3.1485	-3.30268	-3.38055	-3.40477	-3.34514	-3.3313	-2.71093	-3.14566	-3.31228	-3.45709	-3.20421	-3.23362	-3.24216	-3.17806	-3.32475	-3.13585	-3.18694	-3.14733	23	11	12	HXK3_HUMAN	P52790	99.025	Hexokinase-3 (EC 2.7.1.1) (Hexokinase type III) (HK III)	5	HK3	protein level (PE1)	0	1
NX_P52907	-3.18347	-2.71286	-2.96724	-3.19129	-3.09132	-2.97288	-2.94191	-3.04261	-3.16311	-3.20145	-3.29044	-3.25325	-3.21086	-2.87514	-3.15911	-3.05266	-2.86524	-3.16175	-3.06203	-3.11695	-3.13128	-3.05083	-3.08029	23	11	12	CAZA1_HUMAN	P52907	32.923	F-actin-capping protein subunit alpha-1 (CapZ alpha-1)	1	CAPZA1	protein level (PE1)	0	1
NX_P53396	-3.46787	-3.98252	-3.62112	-3.67472	-3.53612	-3.65105	-3.28429	-3.4468	-3.7708	-3.76757	-3.68204	-3.42649	-4.39834	-3.87554	-3.90725	-3.4841	-3.47502	-3.50981	-3.92365	-3.76683	-3.82786	-3.82938	-3.5688	23	11	12	ACLY_HUMAN	P53396	120.839	ATP-citrate synthase (EC 2.3.3.8) (ATP-citrate (pro-S-)-lyase) (ACL) (Citrate cleavage enzyme)	17	ACLY	protein level (PE1)	0	1
NX_P53618	-3.46884	-3.69798	-3.63973	-3.65443	-3.86677	-3.51264	-3.57185	-3.52113	-4.08377	-3.70487	-3.85592	-3.37803	-3.63667	-3.64651	-3.82525	-3.49929	-3.58426	-3.57975	-3.63911	-3.4686	-3.3193	-3.59642	-3.47469	23	11	12	COPB_HUMAN	P53618	107.142	Coatomer subunit beta (Beta-coat protein) (Beta-COP)	11	COPB1	protein level (PE1)	0	1
NX_P53621	-3.49455	-4.1077	-3.5475	-3.95624	-3.7357	-4.06502	-3.43502	-3.769	-4.09555	-5.17529	-3.93564	-3.75972	-3.6427	-3.86717	-4.29567	-3.66597	-3.55577	-3.59152	-4.04883	-4.21076	-3.73555	-4.79619	-3.69834	23	11	12	COPA_HUMAN	P53621	138.346	Coatomer subunit alpha (Alpha-coat protein) (Alpha-COP) (HEP-COP) (HEPCOP) [Cleaved into: Xenin (Xenopsin-related peptide); Proxenin]	1	COPA	protein level (PE1)	0	1
NX_P53675	-3.42105	-3.42858	-3.7442	-3.82803	-3.86276	-4.19208	-3.55233	-3.58548	-3.73125	-3.73415	-3.71522	-3.58576	-3.60136	-3.63362	-3.99137	-3.60242	-3.74083	-3.68287	-3.37426	-3.67507	-3.3437	-3.47609	-3.60752	23	11	12	CLH2_HUMAN	P53675	187.03	Clathrin heavy chain 2 (Clathrin heavy chain on chromosome 22) (CLH-22)	22	CLTCL1	protein level (PE1)	0	1
NX_P54136	-3.3576	-3.21621	-3.64993	-3.80719	-3.83985	-4.14897	-3.30509	-3.81155	-3.82731	-3.95281	-3.7274	-3.44033	-3.42277	-3.59894	-3.91349	-3.56942	-3.66775	-3.72123	-3.84274	-3.94252	-3.6636	-3.64334	-3.86943	23	11	12	SYRC_HUMAN	P54136	75.379	Arginine--tRNA ligase, cytoplasmic (EC 6.1.1.19) (Arginyl-tRNA synthetase) (ArgRS)	5	RARS	protein level (PE1)	0	1
NX_P54652	-3.07569	-3.04727	-3.16511	-3.05071	-3.04765	-3.33904	-3.02534	-2.94127	-3.15051	-3.177	-3.46348	-3.12526	-3.46308	-3.17189	-3.14416	-3.25435	-3.01025	-2.89427	-3.38634	-2.99906	-3.29054	-3.24284	-3.42269	23	11	12	HSP72_HUMAN	P54652	70.021	Heat shock-related 70 kDa protein 2 (Heat shock 70 kDa protein 2)	14	HSPA2	protein level (PE1)	0	1
NX_P54819	-3.12571	-3.25219	-3.12336	-3.10073	-3.22261	-3.16375	-3.11382	-2.96464	-2.97119	-2.76694	-2.76823	-3.25446	-3.73495	-2.88309	-3.17131	-3.30436	-2.94785	-3.14746	-3.61245	-2.9699	-3.14674	-2.99573	-2.85426	23	11	12	KAD2_HUMAN	P54819	26.478	Adenylate kinase 2, mitochondrial (AK 2) (EC 2.7.4.3) (ATP-AMP transphosphorylase 2) (ATP:AMP phosphotransferase) (Adenylate monophosphate kinase) [Cleaved into: Adenylate kinase 2, mitochondrial, N-terminally processed]	1	AK2	protein level (PE1)	0	1
NX_P54920	-3.28408	-2.64464	-3.23057	-3.65704	-3.31403	-3.55621	-3.34657	-3.35709	-3.36365	-3.11017	-3.22926	-3.23194	-3.2621	-2.91146	-3.44726	-3.29105	-3.10054	-3.2166	-3.24523	-3.51362	-3.31388	-3.12387	-3.14405	23	11	12	SNAA_HUMAN	P54920	33.233	Alpha-soluble NSF attachment protein (SNAP-alpha) (N-ethylmaleimide-sensitive factor attachment protein alpha)	19	NAPA	protein level (PE1)	0	1
NX_P55060	-3.45469	-3.92796	-3.7814	-3.68542	-3.77344	-3.87731	-4.13282	-3.80313	-4.21684	-3.96078	-3.86404	-3.48307	-3.74171	-3.58209	-3.89408	-3.80845	-3.93233	-3.80458	-3.97823	-3.99626	-3.89823	-3.74138	-3.9402	23	11	12	XPO2_HUMAN	P55060	110.417	Exportin-2 (Exp2) (Cellular apoptosis susceptibility protein) (Chromosome segregation 1-like protein) (Importin-alpha re-exporter)	20	CSE1L	protein level (PE1)	0	1
NX_P55072	-3.08938	-3.06892	-3.30606	-3.28624	-3.24669	-3.12181	-2.96253	-3.09775	-3.3459	-3.1743	-3.26329	-2.95632	-3.43898	-3.00236	-3.41525	-3.15354	-3.01025	-2.98566	-3.03487	-3.26589	-2.9296	-3.11414	-2.98813	23	11	12	TERA_HUMAN	P55072	89.322	Transitional endoplasmic reticulum ATPase (TER ATPase) (EC 3.6.4.6) (15S Mg(2+)-ATPase p97 subunit) (Valosin-containing protein) (VCP)	9	VCP	protein level (PE1)	0	1
NX_P55084	-3.26819	-3.09364	-3.33642	-3.42366	-3.36509	-3.90829	-3.49038	-3.64848	-3.78046	-3.55917	-3.49649	-3.29657	-3.0043	-3.40687	-3.46869	-3.6889	-3.54626	-3.32565	-4.3358	-3.71958	-4.36494	-3.68522	-3.64348	23	11	12	ECHB_HUMAN	P55084	51.294	Trifunctional enzyme subunit beta, mitochondrial (TP-beta) [Includes: 3-ketoacyl-CoA thiolase (EC 2.3.1.16) (Acetyl-CoA acyltransferase) (Beta-ketothiolase)]	2	HADHB	protein level (PE1)	0	1
NX_P55786	-3.43079	-4.08014	-3.66407	-3.67341	-3.73181	-3.51459	-3.84007	-3.93601	-3.8919	-3.77207	-3.9046	-3.40801	-4.09802	-3.71788	-3.66606	-3.59824	-3.68119	-3.54873	-3.98651	-3.97235	-3.65247	-3.67172	-3.57387	23	11	12	PSA_HUMAN	P55786	103.276	Puromycin-sensitive aminopeptidase (PSA) (EC 3.4.11.14) (Cytosol alanyl aminopeptidase) (AAP-S)	17	NPEPPS	protein level (PE1)	0	1
NX_P55795	-3.24466	-3.29195	-3.2423	-3.77252	-3.43846	-3.58373	-3.529	-3.46816	-3.31759	-3.48448	-3.41169	-3.08115	-3.33979	-3.54814	-3.74619	-3.71652	-3.38651	-3.2087	-3.7102	-3.32807	-3.42059	-3.47605	-3.52604	23	11	12	HNRH2_HUMAN	P55795	49.264	Heterogeneous nuclear ribonucleoprotein H2 (hnRNP H2) (FTP-3) (Heterogeneous nuclear ribonucleoprotein H') (hnRNP H') [Cleaved into: Heterogeneous nuclear ribonucleoprotein H2, N-terminally processed]	X	HNRNPH2	protein level (PE1)	0	1
NX_P55884	-3.54879	-4.02745	-3.65558	-3.9729	-4.12281	-3.69598	-3.90132	-3.78265	-3.83921	-3.99813	-4.07376	-3.64056	-3.7443	-3.84128	-4.03933	-3.68765	-3.80459	-3.91704	-4.04776	-3.88748	-3.5087	-3.8657	-3.79666	23	11	12	EIF3B_HUMAN	P55884	92.482	Eukaryotic translation initiation factor 3 subunit B (eIF3b) (Eukaryotic translation initiation factor 3 subunit 9) (Prt1 homolog) (hPrt1) (eIF-3-eta) (eIF3 p110) (eIF3 p116)	7	EIF3B	protein level (PE1)	0	1
NX_P55957	-3.75751	-3.70789	-3.10194	-3.51504	-3.31034	-4.22152	-3.9797	-3.42034	-3.09368	-3.2636	-3.08519	-3.21185	-3.64658	-3.82275	-3.49792	-3.78027	-3.59417	-3.63888	-3.7282	-3.05129	-3.50207	-3.13314	-3.72013	23	11	12	BID_HUMAN	P55957	21.995	BH3-interacting domain death agonist (p22 BID) (BID) [Cleaved into: BH3-interacting domain death agonist p15 (p15 BID); BH3-interacting domain death agonist p13 (p13 BID); BH3-interacting domain death agonist p11 (p11 BID)]	22	BID	protein level (PE1)	0	1
NX_P56192	-3.70155	-3.97416	-3.91591	-4.1067	-4.4217	-3.98264	-4.09984	-4.05822	-4.18386	-4.13866	-4.14734	-3.52927	-3.83367	-4.26511	-4.38398	-3.76023	-4.14923	-4.00205	-4.39241	-4.23212	-3.86525	-4.02583	-3.74089	23	11	12	SYMC_HUMAN	P56192	101.116	Methionine--tRNA ligase, cytoplasmic (EC 6.1.1.10) (Methionyl-tRNA synthetase) (MetRS)	12	MARS	protein level (PE1)	0	1
NX_P57053	-2.51669	-2.5405	-2.55212	-2.52792	-2.42795	-1.91128	-2.58592	-3.01982	-2.2886	-2.40255	-2.40217	-2.51403	-2.09519	-2.61885	-2.45093	-2.56942	-2.64754	-2.15696	-3.00706	-2.45992	-2.72258	-2.36162	-2.81447	23	11	12	H2BFS_HUMAN	P57053	13.944	Histone H2B type F-S (Histone H2B.s) (H2B/s)	21	H2BFS	protein level (PE1)	0	1
NX_P57721	-3.46281	-3.14213	-3.27013	-3.24471	-3.48053	-3.32477	-3.21765	-3.50586	-3.53575	-3.51075	-3.8672	-3.54235	-3.10202	-3.08785	-3.41554	-3.60731	-3.17454	-3.77209	-3.38429	-3.4136	-3.48038	-3.57881	-3.45541	23	11	12	PCBP3_HUMAN	P57721	39.465	Poly(rC)-binding protein 3 (Alpha-CP3) (PCBP3-overlapping transcript) (PCBP3-overlapping transcript 1)	21	PCBP3	protein level (PE1)	0	1
NX_P57737	-3.60431	-3.90688	-3.65311	-3.87081	-3.5885	-3.61887	-3.78075	-3.83817	-3.5937	-3.65571	-3.72558	-3.58693	-3.68587	-3.63356	-3.85181	-3.48634	-3.77295	-3.5088	-3.4905	-3.7669	-3.48897	-3.63316	-3.56373	23	11	12	CORO7_HUMAN	P57737	100.605	Coronin-7 (Crn7) (70 kDa WD repeat tumor rejection antigen homolog)	16	CORO7	protein level (PE1)	0	1
NX_P58876	-2.4978	-2.5405	-2.50716	-2.51551	-2.42795	-1.91128	-2.58592	-3.01982	-2.2886	-2.36833	-2.3789	-2.51403	-2.07072	-2.61885	-2.45093	-2.56942	-2.64754	-2.15696	-3.00706	-2.45992	-2.72258	-2.33166	-2.79808	23	11	12	H2B1D_HUMAN	P58876	13.936	Histone H2B type 1-D (HIRA-interacting protein 2) (Histone H2B.1 B) (Histone H2B.b) (H2B/b)	6	HIST1H2BD	protein level (PE1)	0	1
NX_P59190	-3.44162	-3.20013	-3.43927	-2.82188	-3.0614	-3.08173	-3.03828	-3.1694	-3.22016	-3.09162	-3.46144	-3.60034	-3.20576	-3.01396	-2.91098	-3.10336	-3.04421	-3.22802	-2.91941	-3.14829	-3.06125	-3.13165	-3.26507	23	11	12	RAB15_HUMAN	P59190	24.391	Ras-related protein Rab-15	14	RAB15	protein level (PE1)	0	1
NX_P59998	-3.06439	-2.79807	-2.72723	-2.87893	-2.91462	-2.09609	-3.01188	-2.49528	-2.48489	-2.80767	-2.56021	-3.19828	-3.10474	-3.0047	-2.73423	-3.13197	-2.9766	-2.9509	-2.63005	-2.52221	-2.58541	-2.71187	-2.83587	23	11	12	ARPC4_HUMAN	P59998	19.667	Actin-related protein 2/3 complex subunit 4 (Arp2/3 complex 20 kDa subunit) (p20-ARC)	3	ARPC4	protein level (PE1)	0	1
NX_P60174	-2.74057	-2.60705	-2.61106	-2.71844	-2.68328	-3.00764	-2.54397	-2.83175	-2.73174	-2.61445	-2.63422	-2.75264	-2.85867	-2.49308	-2.72976	-2.6603	-2.66608	-2.71885	-3.11638	-2.78695	-3.09117	-2.66417	-2.65858	23	11	12	TPIS_HUMAN	P60174	30.791	Triosephosphate isomerase (TIM) (EC 5.3.1.1) (Triose-phosphate isomerase)	12	TPI1	protein level (PE1)	0	1
NX_P60228	-3.37547	-3.52215	-3.76129	-3.76863	-3.7734	-3.6256	-3.63905	-3.52039	-3.61474	-3.89077	-3.75713	-3.07726	-3.87997	-3.57902	-4.01115	-3.57433	-3.43587	-3.74193	-3.55505	-3.8171	-3.45291	-3.62977	-3.54698	23	11	12	EIF3E_HUMAN	P60228	52.221	Eukaryotic translation initiation factor 3 subunit E (eIF3e) (Eukaryotic translation initiation factor 3 subunit 6) (Viral integration site protein INT-6 homolog) (eIF-3 p48)	8	EIF3E	protein level (PE1)	0	1
NX_P60660	-2.71703	-2.78392	-2.80289	-2.98298	-2.86829	-3.15622	-2.93922	-3.05101	-3.34165	-2.64324	-2.85544	-2.67483	-2.49413	-2.95837	-3.00666	-3.03239	-2.63801	-2.99634	-3.16999	-3.12586	-3.23131	-2.70175	-3.02929	23	11	12	MYL6_HUMAN	P60660	16.93	Myosin light polypeptide 6 (17 kDa myosin light chain) (LC17) (Myosin light chain 3) (MLC-3) (Myosin light chain alkali 3) (Myosin light chain A3) (Smooth muscle and nonmuscle myosin light chain alkali 6)	12	MYL6	protein level (PE1)	0	1
NX_P60709	-2.03504	-1.60718	-1.68842	-2.02552	-1.89104	-1.6247	-1.78513	-1.3629	-1.49331	-1.57199	-1.58897	-1.97009	-1.85503	-1.41803	-2.0392	-1.84987	-1.76518	-1.80098	-1.24877	-1.46503	-1.41541	-1.65541	-1.32507	23	11	12	ACTB_HUMAN	P60709	41.737	Actin, cytoplasmic 1 (Beta-actin) [Cleaved into: Actin, cytoplasmic 1, N-terminally processed]	7	ACTB	protein level (PE1)	0	1
NX_P60842	-2.8268	-2.86502	-2.76722	-3.02983	-3.0041	-3.07761	-3.05515	-2.73613	-2.81012	-2.98846	-3.05565	-2.78562	-3.32825	-2.95561	-3.23663	-3.05737	-2.91266	-3.13782	-2.98224	-2.77726	-2.87718	-3.00873	-2.92468	23	11	12	IF4A1_HUMAN	P60842	46.154	Eukaryotic initiation factor 4A-I (eIF-4A-I) (eIF4A-I) (EC 3.6.4.13) (ATP-dependent RNA helicase eIF4A-1)	17	EIF4A1	protein level (PE1)	0	1
NX_P60900	-3.25635	-3.33167	-3.20284	-3.37858	-3.27861	-3.41933	-3.20554	-3.1233	-3.11995	-3.01604	-2.84367	-3.4219	-3.92358	-3.09975	-3.15167	-3.27911	-3.04881	-3.15999	-2.97177	-2.93413	-3.02574	-3.02016	-2.98853	23	11	12	PSA6_HUMAN	P60900	27.399	Proteasome subunit alpha type-6 (EC 3.4.25.1) (27 kDa prosomal protein) (PROS-27) (p27K) (Macropain iota chain) (Multicatalytic endopeptidase complex iota chain) (Proteasome iota chain)	14	PSMA6	protein level (PE1)	0	1
NX_P60953	-4.04953	-3.22177	-3.09294	-2.92418	-2.98506	-3.51355	-2.80933	-2.75214	-3.11271	-2.6873	-2.69084	-3.67997	-2.96858	-3.01212	-2.94486	-2.93664	-2.91175	-2.9309	-3.21405	-3.08179	-2.91583	-2.8755	-2.74265	23	11	12	CDC42_HUMAN	P60953	21.259	Cell division control protein 42 homolog (G25K GTP-binding protein)	1	CDC42	protein level (PE1)	0	1
NX_P61006	-3.04308	-2.95568	-3.09311	-2.59114	-2.88034	-3.04333	-2.68342	-2.75277	-2.84662	-2.76003	-3.09889	-3.28894	-2.91919	-2.76951	-2.71768	-2.82848	-2.67987	-2.91662	-2.67496	-2.84788	-2.73406	-2.8294	-2.88874	23	11	12	RAB8A_HUMAN	P61006	23.668	Ras-related protein Rab-8A (Oncogene c-mel)	19	RAB8A	protein level (PE1)	0	1
NX_P61020	-3.62382	-3.14824	-3.32043	-3.15168	-3.41969	-3.96289	-3.36889	-3.32444	-3.29882	-3.21583	-3.39291	-3.50953	-3.21187	-3.56413	-3.10896	-3.48688	-3.44028	-3.47716	-3.2143	-3.20015	-3.26827	-3.34188	-3.44032	23	11	12	RAB5B_HUMAN	P61020	23.707	Ras-related protein Rab-5B	12	RAB5B	protein level (PE1)	0	1
NX_P61026	-2.95559	-3.01992	-3.03075	-2.65362	-2.71927	-3.00206	-2.76025	-2.68121	-2.71773	-2.7073	-2.90786	-3.17709	-2.81248	-2.84847	-2.66382	-2.82123	-2.71787	-2.90168	-2.67474	-2.71644	-2.70388	-2.69417	-2.90505	23	11	12	RAB10_HUMAN	P61026	22.541	Ras-related protein Rab-10	2	RAB10	protein level (PE1)	0	1
NX_P61106	-3.04024	-2.82088	-3.12661	-3.00777	-2.93067	-3.66186	-2.98071	-3.02341	-2.84885	-2.85174	-2.89351	-3.2085	-2.91084	-2.79821	-2.98403	-3.02104	-2.85842	-3.03783	-2.86752	-2.89912	-2.86525	-2.89472	-2.87044	23	11	12	RAB14_HUMAN	P61106	23.897	Ras-related protein Rab-14	9	RAB14	protein level (PE1)	0	1
NX_P61158	-2.8582	-2.9087	-2.64894	-3.33127	-2.83336	-3.1213	-2.87948	-2.77951	-2.85079	-2.92335	-2.97363	-2.816	-3.50061	-2.98756	-3.10479	-2.99194	-2.80662	-2.89084	-3.13507	-2.8929	-2.88983	-2.93164	-2.84716	23	11	12	ARP3_HUMAN	P61158	47.371	Actin-related protein 3 (Actin-like protein 3)	2	ACTR3	protein level (PE1)	0	1
NX_P61160	-2.90915	-2.82302	-3.12485	-3.28211	-3.17086	-3.22595	-2.93298	-2.60564	-2.57796	-3.26803	-3.28151	-3.1928	-3.52608	-2.76649	-3.21232	-3.03138	-2.91222	-3.03052	-2.69124	-2.56926	-2.74894	-3.07345	-2.9842	23	11	12	ARP2_HUMAN	P61160	44.761	Actin-related protein 2 (Actin-like protein 2)	2	ACTR2	protein level (PE1)	0	1
NX_P61163	-3.41427	-3.99305	-3.7673	-4.14262	-3.62767	-3.55243	-3.36176	-3.51168	-3.58296	-3.70845	-3.63566	-3.40986	-3.93174	-3.98297	-3.87999	-3.7644	-3.32648	-3.66876	-3.75808	-3.79508	-3.56538	-3.64677	-3.47381	23	11	12	ACTZ_HUMAN	P61163	42.614	Alpha-centractin (Centractin) (ARP1) (Actin-RPV) (Centrosome-associated actin homolog)	10	ACTR1A	protein level (PE1)	0	1
NX_P61204	-2.72515	-3.02232	-2.5633	-2.68523	-2.83304	-2.14384	-2.60492	-2.16235	-2.56648	-2.75412	-2.88933	-3.0198	-3.13711	-2.77616	-2.74129	-2.90282	-2.73481	-2.63339	-2.36139	-2.35535	-2.21177	-2.87501	-2.83045	23	11	12	ARF3_HUMAN	P61204	20.601	ADP-ribosylation factor 3	12	ARF3	protein level (PE1)	0	1
NX_P61224	-2.97262	-3.38165	-2.78484	-2.92916	-2.84018	-2.3512	-2.77839	-3.03104	-3.27259	-2.88993	-2.93194	-3.23779	-2.75607	-3.27466	-2.95419	-2.87999	-2.67369	-2.67916	-3.19784	-3.21171	-3.17583	-3.00319	-3.07167	23	11	12	RAP1B_HUMAN	P61224	20.825	Ras-related protein Rap-1b (GTP-binding protein smg p21B)	12	RAP1B	protein level (PE1)	0	1
NX_P61626	-2.60632	-1.96487	-3.10711	-2.65133	-2.79262	-2.89762	-2.48886	-2.40089	-2.67288	-2.57653	-2.55524	-3.20122	-2.48542	-2.16307	-2.96318	-2.42162	-2.49995	-2.71292	-2.78889	-2.70218	-2.71329	-2.89339	-2.51046	23	11	12	LYSC_HUMAN	P61626	16.537	Lysozyme C (EC 3.2.1.17) (1,4-beta-N-acetylmuramidase C)	12	LYZ	protein level (PE1)	0	1
NX_P61978	-2.84302	-3.27053	-2.81237	-2.88276	-2.84078	-2.84888	-2.87812	-3.19383	-2.9025	-2.79405	-2.70161	-2.71557	-3.02213	-3.07336	-2.93395	-3.03088	-2.84633	-2.78911	-3.13996	-2.84408	-3.09947	-2.79803	-2.97511	23	11	12	HNRPK_HUMAN	P61978	50.976	Heterogeneous nuclear ribonucleoprotein K (hnRNP K) (Transformation up-regulated nuclear protein) (TUNP)	9	HNRNPK	protein level (PE1)	0	1
NX_P61981	-2.97087	-2.71364	-2.92206	-2.64206	-2.78827	-2.86178	-2.72063	-2.76334	-2.66807	-2.79896	-2.96849	-3.09267	-2.84616	-2.63911	-2.62746	-3.02762	-2.61251	-2.86072	-2.62675	-2.67058	-2.6399	-2.88803	-2.86855	23	11	12	1433G_HUMAN	P61981	28.303	14-3-3 protein gamma (Protein kinase C inhibitor protein 1) (KCIP-1) [Cleaved into: 14-3-3 protein gamma, N-terminally processed]	7	YWHAG	protein level (PE1)	0	1
NX_P62191	-3.28162	-3.66337	-4.23351	-4.06475	-3.7307	-4.27391	-4.03209	-3.83175	-4.1741	-3.82787	-4.50555	-3.47812	-4.17609	-3.7502	-4.24928	-3.70772	-3.83844	-4.0892	-3.93549	-4.28931	-3.96463	-4.35186	-3.71182	23	11	12	PRS4_HUMAN	P62191	49.185	26S proteasome regulatory subunit 4 (P26s4) (26S proteasome AAA-ATPase subunit RPT2) (Proteasome 26S subunit ATPase 1)	14	PSMC1	protein level (PE1)	0	1
NX_P62195	-3.42278	-3.28602	-3.62455	-4.27287	-3.69577	-3.76186	-3.42313	-3.62073	-3.71321	-3.79294	-3.94775	-3.3085	-3.5971	-3.57697	-4.03826	-3.6728	-3.47901	-3.54239	-4.04669	-3.82842	-3.92971	-4.09508	-3.47042	23	11	12	PRS8_HUMAN	P62195	45.626	26S proteasome regulatory subunit 8 (26S proteasome AAA-ATPase subunit RPT6) (Proteasome 26S subunit ATPase 5) (Proteasome subunit p45) (Thyroid hormone receptor-interacting protein 1) (TRIP1) (p45/SUG)	17	PSMC5	protein level (PE1)	0	1
NX_P62258	-2.80397	-2.72749	-2.79932	-2.46343	-2.65389	-2.72524	-2.59105	-2.60425	-2.48489	-2.68113	-2.84267	-2.83544	-3.00976	-2.66819	-2.52807	-2.78844	-2.46235	-2.73835	-2.47922	-2.5252	-2.4361	-2.77916	-2.62712	23	11	12	1433E_HUMAN	P62258	29.174	14-3-3 protein epsilon (14-3-3E)	17	YWHAE	protein level (PE1)	0	1
NX_P62330	-3.35833	-3.4848	-3.59006	-3.46805	-3.36807	-2.81279	-3.19234	-3.1461	-3.77369	-3.33055	-3.46832	-3.64198	-3.29856	-3.77576	-3.3048	-3.33534	-3.27833	-3.38776	-3.68121	-3.52092	-3.50623	-3.31462	-3.55919	23	11	12	ARF6_HUMAN	P62330	20.082	ADP-ribosylation factor 6	14	ARF6	protein level (PE1)	0	1
NX_P62491	-3.17354	-2.82289	-3.09521	-2.90188	-3.15846	-3.66388	-2.94494	-3.06682	-2.82371	-2.84218	-3.07162	-3.25627	-2.91285	-2.71083	-2.96256	-3.34757	-3.02129	-3.23614	-2.95308	-2.99503	-2.93253	-2.95178	-3.1018	23	11	12	RB11A_HUMAN	P62491	24.394	Ras-related protein Rab-11A (Rab-11) (YL8)	15	RAB11A	protein level (PE1)	0	1
NX_P62736	-2.35141	-2.06734	-2.14624	-2.24835	-2.16185	-1.89716	-2.13407	-2.24896	-2.29408	-2.28545	-2.40235	-2.33513	-2.17956	-2.09203	-2.29287	-2.06948	-2.14238	-2.16931	-2.07699	-2.3301	-2.32598	-2.29798	-2.2567	23	11	12	ACTA_HUMAN	P62736	42.009	Actin, aortic smooth muscle (Alpha-actin-2) (Cell growth-inhibiting gene 46 protein) [Cleaved into: Actin, aortic smooth muscle, intermediate form]	10	ACTA2	protein level (PE1)	0	1
NX_P62805	-2.56385	-2.26933	-2.14426	-2.15539	-2.25499	-1.75399	-2.39075	-2.94932	-2.50209	-2.44713	-2.31067	-2.49096	-1.64239	-2.68026	-2.14518	-2.39474	-2.4062	-1.85653	-2.82776	-2.43685	-2.68776	-2.21609	-2.63002	23	11	12	H4_HUMAN	P62805	11.367	Histone H4	1	HIST1H4K	protein level (PE1)	0	1
NX_P62807	-2.4978	-2.5405	-2.50009	-2.51551	-2.42795	-1.91128	-2.58592	-3.01982	-2.2886	-2.36833	-2.3789	-2.51403	-2.07072	-2.61885	-2.45093	-2.56942	-2.64754	-2.15696	-3.00706	-2.45992	-2.72258	-2.33166	-2.79808	23	11	12	H2B1C_HUMAN	P62807	13.906	Histone H2B type 1-C/E/F/G/I (Histone H2B.1 A) (Histone H2B.a) (H2B/a) (Histone H2B.g) (H2B/g) (Histone H2B.h) (H2B/h) (Histone H2B.k) (H2B/k) (Histone H2B.l) (H2B/l)	6	HIST1H2BG	protein level (PE1)	0	1
NX_P62820	-2.96631	-2.82652	-2.62306	-2.61911	-2.81543	-2.96448	-2.55426	-2.50946	-2.76322	-2.6589	-2.87283	-3.07387	-2.55436	-2.55817	-2.7001	-2.82427	-2.56336	-2.77978	-2.44889	-2.67886	-2.57494	-2.79831	-2.82278	23	11	12	RAB1A_HUMAN	P62820	22.678	Ras-related protein Rab-1A (YPT1-related protein)	2	RAB1A	protein level (PE1)	0	1
NX_P62834	-3.01213	-3.38165	-2.86587	-2.95143	-2.91273	-2.3512	-2.8753	-3.0941	-3.3695	-2.93735	-3.04774	-3.44191	-2.9224	-3.49651	-3.02555	-2.96501	-2.81199	-2.71057	-3.28801	-3.27385	-3.25501	-3.12813	-3.12672	23	11	12	RAP1A_HUMAN	P62834	20.987	Ras-related protein Rap-1A (C21KG) (G-22K) (GTP-binding protein smg p21A) (Ras-related protein Krev-1)	1	RAP1A	protein level (PE1)	0	1
NX_P62873	-3.90204	-3.77325	-3.42256	-3.29273	-3.37569	-3.46296	-3.22114	-3.46797	-3.3088	-3.34023	-3.37934	-3.80548	-3.587	-3.93926	-3.59324	-3.56942	-3.1622	-3.19908	-3.55467	-3.17734	-3.37554	-3.54092	-3.35952	23	11	12	GBB1_HUMAN	P62873	37.377	Guanine nucleotide-binding protein G(I)/G(S)/G(T) subunit beta-1 (Transducin beta chain 1)	1	GNB1	protein level (PE1)	0	1
NX_P62879	-3.75591	-3.5514	-3.36187	-3.30652	-3.33618	-3.50872	-3.19995	-3.37454	-3.3088	-3.14187	-3.36555	-3.80548	-3.41091	-3.69622	-3.50892	-3.62378	-3.20359	-3.13213	-3.43817	-3.12298	-3.29982	-3.3368	-3.32811	23	11	12	GBB2_HUMAN	P62879	37.331	Guanine nucleotide-binding protein G(I)/G(S)/G(T) subunit beta-2 (G protein subunit beta-2) (Transducin beta chain 2)	7	GNB2	protein level (PE1)	0	1
NX_P62913	-3.62098	-3.36725	-3.96541	-3.43764	-3.41685	-3.48293	-3.28687	-3.58485	-4.25819	-3.33793	-3.41355	-3.64936	-3.48203	-3.95923	-3.45831	-3.67371	-3.44541	-3.39514	-4.38756	-3.89628	-3.93958	-3.48171	-3.68052	23	11	12	RL11_HUMAN	P62913	20.252	60S ribosomal protein L11 (CLL-associated antigen KW-12) (Large ribosomal subunit protein uL5)	1	RPL11	protein level (PE1)	0	1
NX_P62937	-2.82462	-2.89498	-2.5645	-2.75149	-2.48082	-2.26248	-2.63998	-2.59767	-2.61247	-2.5126	-2.12214	-2.53724	-2.61979	-2.39482	-2.78192	-2.58278	-2.4272	-2.4202	-2.52855	-2.61619	-2.53251	-2.5222	-2.12776	23	11	12	PPIA_HUMAN	P62937	18.012	Peptidyl-prolyl cis-trans isomerase A (PPIase A) (EC 5.2.1.8) (Cyclophilin A) (Cyclosporin A-binding protein) (Rotamase A) [Cleaved into: Peptidyl-prolyl cis-trans isomerase A, N-terminally processed]	7	PPIA	protein level (PE1)	0	1
NX_P62979	-2.53026	-3.06691	-2.78318	-2.52503	-2.7161	-2.76288	-2.46782	-2.66423	-2.68238	-2.90042	-2.47544	-2.86507	-2.70458	-2.86054	-2.79895	-2.81806	-2.58648	-2.4416	-2.4552	-2.59183	-2.56701	-2.7352	-2.5298	23	11	12	RS27A_HUMAN	P62979	17.965	Ubiquitin-40S ribosomal protein S27a (Ubiquitin carboxyl extension protein 80) [Cleaved into: Ubiquitin; 40S ribosomal protein S27a (Small ribosomal subunit protein eS31)]	2	RPS27A	protein level (PE1)	0	1
NX_P62987	-2.44435	-2.981	-2.71954	-2.43911	-2.63019	-2.71647	-2.39033	-2.57831	-2.59647	-2.85229	-2.41301	-2.77915	-2.61866	-2.77463	-2.71304	-2.73215	-2.50826	-2.39915	-2.36929	-2.50591	-2.4811	-2.66949	-2.4474	23	11	12	RL40_HUMAN	P62987	14.728	Ubiquitin-60S ribosomal protein L40 (CEP52) (Ubiquitin A-52 residue ribosomal protein fusion product 1) [Cleaved into: Ubiquitin; 60S ribosomal protein L40 (Large ribosomal subunit protein eL40)]	19	UBA52	protein level (PE1)	0	1
NX_P63000	-3.44974	-3.40013	-3.39624	-2.76437	-2.98733	-3.73766	-2.91227	-3.20276	-3.33683	-3.11554	-2.95043	-3.68224	-3.11697	-3.08902	-2.76692	-2.99539	-2.97014	-2.9509	-3.42044	-3.10525	-3.10716	-3.03747	-2.91406	23	11	12	RAC1_HUMAN	P63000	21.45	Ras-related C3 botulinum toxin substrate 1 (Cell migration-inducing gene 5 protein) (Ras-like protein TC25) (p21-Rac1)	7	RAC1	protein level (PE1)	0	1
NX_P63010	-3.2854	-3.64923	-3.47366	-3.5569	-3.63302	-3.45606	-3.47107	-3.61597	-3.97951	-3.71682	-3.83384	-3.21433	-3.96031	-3.4018	-3.58856	-3.4548	-3.43973	-3.48807	-3.67751	-3.91863	-3.50455	-3.5238	-3.48803	23	11	12	AP2B1_HUMAN	P63010	104.553	AP-2 complex subunit beta (AP105B) (Adaptor protein complex AP-2 subunit beta) (Adaptor-related protein complex 2 subunit beta) (Beta-2-adaptin) (Beta-adaptin) (Clathrin assembly protein complex 2 beta large chain) (Plasma membrane adaptor HA2/AP2 adaptin beta subunit)	17	AP2B1	protein level (PE1)	0	1
NX_P63092	-3.5189	-3.13829	-3.78761	-3.48168	-3.6158	-3.20476	-3.18825	-3.67465	-4.00121	-3.60382	-4.08962	-4.47156	-3.52608	-3.28312	-3.59927	-3.50216	-3.40231	-3.74022	-3.52852	-3.94032	-3.58569	-3.73963	-3.72457	23	11	12	GNAS2_HUMAN	P63092	45.665	Guanine nucleotide-binding protein G(s) subunit alpha isoforms short (Adenylate cyclase-stimulating G alpha protein)	20	GNAS	protein level (PE1)	0	1
NX_P63096	-3.27611	-3.06377	-3.48585	-3.21334	-3.28407	-3.15827	-2.87694	-3.07052	-3.51538	-3.35776	-3.63295	-4.42506	-3.34128	-3.06748	-3.35895	-3.22633	-2.95787	-3.18184	-3.09508	-3.44153	-3.1355	-3.53041	-3.14659	23	11	12	GNAI1_HUMAN	P63096	40.361	Guanine nucleotide-binding protein G(i) subunit alpha-1 (Adenylate cyclase-inhibiting G alpha protein)	7	GNAI1	protein level (PE1)	0	1
NX_P63104	-2.7685	-2.42681	-2.48091	-2.53171	-2.5556	-2.58826	-2.55379	-2.49314	-2.42845	-2.57905	-2.64921	-2.77387	-2.65464	-2.14859	-2.5107	-2.79423	-2.36814	-2.53389	-2.40245	-2.35681	-2.44486	-2.66088	-2.39766	23	11	12	1433Z_HUMAN	P63104	27.745	14-3-3 protein zeta/delta (Protein kinase C inhibitor protein 1) (KCIP-1)	8	YWHAZ	protein level (PE1)	0	1
NX_P63162	-3.67159	-3.62198	-3.53093	-3.39134	-3.5924	-4.01066	-3.52581	-3.26748	-3.48489	-3.42633	-3.32149	-3.77915	-3.91285	-3.39005	-3.38398	-3.6486	-3.299	-3.42802	-3.61426	-3.4618	-3.54649	-3.56574	-3.57986	23	11	12	RSMN_HUMAN	P63162	24.614	Small nuclear ribonucleoprotein-associated protein N (snRNP-N) (Sm protein D) (Sm-D) (Sm protein N) (Sm-N) (SmN) (Tissue-specific-splicing protein)	15	SNRPN	protein level (PE1)	0	1
NX_P63244	-3.15562	-3.07382	-3.26181	-3.1654	-3.14897	-3.28641	-2.87897	-3.07206	-3.12862	-2.96532	-3.18707	-3.29794	-3.85761	-2.99239	-3.10689	-3.01357	-2.88686	-3.08647	-3.0819	-3.05584	-2.99524	-3.1068	-2.94889	23	11	12	RACK1_HUMAN	P63244	35.077	Receptor of activated protein C kinase 1 (Cell proliferation-inducing gene 21 protein) (Guanine nucleotide-binding protein subunit beta-2-like 1) (Guanine nucleotide-binding protein subunit beta-like protein 12.3) (Human lung cancer oncogene 7 protein) (HLC-7) (Receptor for activated C kinase) (Small ribosomal subunit protein RACK1) [Cleaved into: Receptor of activated protein C kinase 1, N-termi…	5	GNB2L1	protein level (PE1)	0	1
NX_P63261	-2.0329	-1.60539	-1.68588	-2.02155	-1.88676	-1.62584	-1.78657	-1.36253	-1.49402	-1.57058	-1.58877	-1.96579	-1.84541	-1.41626	-2.03218	-1.84329	-1.76518	-1.8023	-1.24877	-1.46529	-1.41541	-1.65541	-1.32298	23	11	12	ACTG_HUMAN	P63261	41.793	Actin, cytoplasmic 2 (Gamma-actin) [Cleaved into: Actin, cytoplasmic 2, N-terminally processed]	17	ACTG1	protein level (PE1)	0	1
NX_P63267	-2.36369	-2.06619	-2.14509	-2.2483	-2.16183	-1.89601	-2.13291	-2.2478	-2.29292	-2.2843	-2.40253	-2.33731	-2.17841	-2.09087	-2.29312	-2.06833	-2.14122	-2.16815	-2.07584	-2.32895	-2.32483	-2.29682	-2.25943	23	11	12	ACTH_HUMAN	P63267	41.877	Actin, gamma-enteric smooth muscle (Alpha-actin-3) (Gamma-2-actin) (Smooth muscle gamma-actin)	2	ACTG2	protein level (PE1)	0	1
NX_P67936	-3.23353	-2.88289	-3.26435	-3.05879	-3.04237	-3.09549	-3.607	-3.23752	-3.17177	-2.90218	-3.30231	-3.79339	-3.27388	-3.20017	-3.12522	-2.89199	-2.99962	-3.26617	-3.01308	-3.13722	-3.14576	-3.03591	-3.10855	23	11	12	TPM4_HUMAN	P67936	28.522	Tropomyosin alpha-4 chain (TM30p1) (Tropomyosin-4)	19	TPM4	protein level (PE1)	0	1
NX_P68032	-2.332	-2.06734	-2.14624	-2.2396	-2.13424	-1.89716	-2.13247	-2.19896	-2.16416	-2.25731	-2.38027	-2.33513	-2.17956	-2.09203	-2.27503	-2.04885	-2.13674	-2.16931	-2.01451	-2.25216	-2.25126	-2.24336	-2.23265	23	11	12	ACTC_HUMAN	P68032	42.019	Actin, alpha cardiac muscle 1 (Alpha-cardiac actin)	15	ACTC1	protein level (PE1)	0	1
NX_P68104	-2.78969	-2.69333	-2.5203	-2.73792	-2.66081	-2.99406	-2.65534	-2.32329	-2.63102	-2.61227	-2.71161	-2.83313	-2.91853	-2.50717	-2.86393	-2.75694	-2.67086	-2.75341	-2.49003	-2.56751	-2.52557	-2.8634	-2.62199	23	11	12	EF1A1_HUMAN	P68104	50.141	Elongation factor 1-alpha 1 (EF-1-alpha-1) (Elongation factor Tu) (EF-Tu) (Eukaryotic elongation factor 1 A-1) (eEF1A-1) (Leukocyte receptor cluster member 7)	6	EEF1A1	protein level (PE1)	0	1
NX_P68133	-2.34052	-2.06734	-2.14624	-2.24068	-2.13532	-1.89823	-2.13247	-2.19896	-2.16416	-2.25392	-2.38154	-2.33846	-2.17956	-2.09203	-2.27638	-2.04885	-2.13674	-2.17083	-2.01451	-2.25216	-2.24986	-2.24336	-2.23633	23	11	12	ACTS_HUMAN	P68133	42.051	Actin, alpha skeletal muscle (Alpha-actin-1)	1	ACTA1	protein level (PE1)	0	1
NX_P68363	-2.69028	-2.39079	-2.30722	-2.58013	-2.67759	-2.43644	-2.46018	-2.39091	-2.43923	-2.41946	-2.42637	-2.47716	-2.47081	-2.24738	-2.73821	-2.6045	-2.44738	-2.49787	-2.28752	-2.28161	-2.28898	-2.56786	-2.3018	23	11	12	TBA1B_HUMAN	P68363	50.152	Tubulin alpha-1B chain (Alpha-tubulin ubiquitous) (Tubulin K-alpha-1) (Tubulin alpha-ubiquitous chain) [Cleaved into: Detyrosinated tubulin alpha-1B chain]	12	TUBA1B	protein level (PE1)	0	1
NX_P68366	-2.82871	-2.53132	-2.38703	-2.7387	-2.80487	-2.67967	-2.62078	-2.51003	-2.55868	-2.55409	-2.51338	-2.81977	-2.72152	-2.32466	-2.89538	-2.71827	-2.54524	-2.63839	-2.39048	-2.37981	-2.38299	-2.71954	-2.36205	23	11	12	TBA4A_HUMAN	P68366	49.924	Tubulin alpha-4A chain (Alpha-tubulin 1) (Testis-specific alpha-tubulin) (Tubulin H2-alpha) (Tubulin alpha-1 chain)	2	TUBA4A	protein level (PE1)	0	1
NX_P68371	-2.40826	-2.14976	-2.40591	-2.40021	-2.44557	-2.51538	-2.27733	-2.50857	-2.6649	-2.31757	-2.64714	-2.29653	-2.23899	-2.24996	-2.65759	-2.27231	-2.32047	-2.55316	-2.50447	-2.54345	-2.33607	-2.50145	-2.28119	23	11	12	TBB4B_HUMAN	P68371	49.831	Tubulin beta-4B chain (Tubulin beta-2 chain) (Tubulin beta-2C chain)	9	TUBB4B	protein level (PE1)	0	1
NX_P68871	-1.44446	-2.03495	-2.11146	-1.34558	-1.5556	-2.86835	-2.35867	-3.24647	-3.06114	-1.68312	-2.64921	-1.62177	-1.56802	-2.28506	-1.27622	-1.39431	-2.36716	-2.68365	-2.84206	-3.17635	-3.43051	-1.60003	-2.6579	23	11	12	HBB_HUMAN	P68871	15.998	Hemoglobin subunit beta (Beta-globin) (Hemoglobin beta chain) [Cleaved into: LVV-hemorphin-7; Spinorphin]	11	HBB	protein level (PE1)	0	1
NX_P69849	-3.6942	-3.42575	-3.95697	-4.14935	-4.55453	-4.41649	-3.82249	-4.24541	-4.24974	-4.22034	-4.5812	-3.75901	-3.74465	-4.01773	-4.29496	-3.83695	-4.06021	-4.09349	-3.77705	-4.25581	-3.85541	-4.31836	-4.21614	23	11	12	NOMO3_HUMAN	P69849	134.134	Nodal modulator 3 (pM5 protein 3)	16	NOMO3	homology (PE3)	1	1
NX_P69891	-2.20342	-3.10805	-3.21331	-2.05714	-2.24384	-4.0988	-4.15801	-4.20071	-3.57303	-2.71076	-3.66144	-2.3191	-2.31975	-3.13577	-1.82743	-2.12184	-3.61758	-3.9141	-3.7024	-3.81318	-4.3336	-2.6716	-3.75232	23	11	12	HBG1_HUMAN	P69891	16.14	Hemoglobin subunit gamma-1 (Gamma-1-globin) (Hb F Agamma) (Hemoglobin gamma-1 chain) (Hemoglobin gamma-A chain)	11	HBG1	protein level (PE1)	0	1
NX_P69892	-2.20746	-3.10805	-3.21331	-2.05714	-2.24033	-4.0988	-4.15801	-4.20071	-3.57303	-2.72335	-3.66144	-2.31098	-2.33823	-3.13577	-1.82743	-2.12395	-3.61758	-3.9141	-3.7024	-3.81318	-4.3336	-2.68075	-3.75232	23	11	12	HBG2_HUMAN	P69892	16.126	Hemoglobin subunit gamma-2 (Gamma-2-globin) (Hb F Ggamma) (Hemoglobin gamma-2 chain) (Hemoglobin gamma-G chain)	11	HBG2	protein level (PE1)	0	1
NX_P69905	-1.72627	-2.4562	-1.91627	-1.45396	-1.71557	-3.3848	-2.74504	-4.48672	-3.85903	-1.46601	-2.56723	-1.91776	-1.75296	-2.56007	-1.35974	-1.57682	-3.0974	-3.2001	-3.44433	-3.97424	-3.84145	-1.6277	-2.78305	23	11	12	HBA_HUMAN	P69905	15.258	Hemoglobin subunit alpha (Alpha-globin) (Hemoglobin alpha chain)	16	HBA2	protein level (PE1)	0	1
NX_P78371	-3.01255	-3.66909	-3.2215	-3.47624	-3.27153	-3.29811	-2.84399	-3.2566	-3.48085	-3.28438	-3.38634	-3.00236	-3.86306	-3.39577	-3.68097	-3.30655	-2.98549	-3.20796	-3.38837	-3.52911	-3.32643	-3.57146	-3.19941	23	11	12	TCPB_HUMAN	P78371	57.488	T-complex protein 1 subunit beta (TCP-1-beta) (CCT-beta)	12	CCT2	protein level (PE1)	0	1
NX_P78527	-3.66408	-3.88747	-4.1451	-4.84075	-3.90711	-4.46804	-4.05013	-4.2098	-5.14639	-5.10119	-4.84102	-4.31571	-3.91793	-4.0458	-4.6775	-3.85882	-4.28785	-3.80023	-4.08078	-5.13666	-4.01117	-4.59715	-3.76481	23	11	12	PRKDC_HUMAN	P78527	469.089	DNA-dependent protein kinase catalytic subunit (DNA-PK catalytic subunit) (DNA-PKcs) (EC 2.7.11.1) (DNPK1) (p460)	8	PRKDC	protein level (PE1)	0	1
NX_P84077	-2.72515	-3.02232	-2.5633	-2.68523	-2.83304	-2.14384	-2.60492	-2.14963	-2.56648	-2.75412	-2.88933	-3.0198	-3.13711	-2.77616	-2.74129	-2.90282	-2.73481	-2.63339	-2.36139	-2.35127	-2.21177	-2.87501	-2.83045	23	11	12	ARF1_HUMAN	P84077	20.697	ADP-ribosylation factor 1	1	ARF1	protein level (PE1)	0	1
NX_P84085	-3.00258	-3.27519	-2.71499	-2.77348	-3.04149	-2.14143	-2.72745	-2.26748	-2.65026	-2.92781	-3.07598	-3.08994	-3.31079	-3.11898	-2.82969	-3.14345	-2.91314	-2.75902	-2.5116	-2.53315	-2.38413	-3.06059	-3.04192	23	11	12	ARF5_HUMAN	P84085	20.53	ADP-ribosylation factor 5	7	ARF5	protein level (PE1)	0	1
NX_P84095	-3.09529	-3.04568	-3.09294	-2.88468	-3.06725	-3.61046	-2.87379	-3.15306	-3.58983	-3.02612	-2.87207	-3.20285	-2.83595	-3.5919	-2.90914	-3.0723	-2.87396	-2.9309	-4.11714	-3.14874	-3.30119	-2.9752	-2.93298	23	11	12	RHOG_HUMAN	P84095	21.309	Rho-related GTP-binding protein RhoG	11	RHOG	protein level (PE1)	0	1
NX_P98171	-3.79015	-4.69478	-3.80628	-4.16311	-3.84129	-3.90737	-4.36453	-4.19638	-4.13856	-4.16031	-4.03636	-3.59668	-3.96446	-4.50861	-4.28069	-4.01383	-4.08373	-4.06946	-4.51097	-3.89475	-3.93805	-4.6843	-4.32681	23	11	12	RHG04_HUMAN	P98171	105.026	Rho GTPase-activating protein 4 (Rho-GAP hematopoietic protein C1) (Rho-type GTPase-activating protein 4) (p115)	X	ARHGAP4	protein level (PE1)	0	1
NX_Q00325	-3.18108	-3.67554	-3.79658	-3.41014	-3.54905	-4.18916	-3.85043	-3.71704	-3.78833	-3.69197	-4.11978	-3.53168	-3.79032	-3.66546	-3.33523	-3.30858	-4.23082	-3.60652	-3.61667	-3.72745	-3.64581	-3.15317	-3.51169	23	11	12	MPCP_HUMAN	Q00325	40.095	Phosphate carrier protein, mitochondrial (Phosphate transport protein) (PTP) (Solute carrier family 25 member 3)	12	SLC25A3	protein level (PE1)	0	1
NX_Q00610	-2.94524	-2.89368	-3.21747	-3.20711	-3.23511	-3.62402	-2.98426	-2.8754	-2.99879	-3.1442	-3.14826	-2.90695	-2.96078	-3.0695	-3.41072	-3.03909	-3.12283	-3.10156	-2.75585	-2.97408	-2.67597	-2.93098	-3.00575	23	11	12	CLH1_HUMAN	Q00610	191.615	Clathrin heavy chain 1 (Clathrin heavy chain on chromosome 17) (CLH-17)	17	CLTC	protein level (PE1)	0	1
NX_Q00839	-3.28701	-3.48921	-3.37618	-3.37667	-3.23779	-3.31646	-3.56473	-3.04948	-3.4471	-3.5126	-3.45634	-3.24845	-3.17034	-3.62526	-3.43415	-3.41399	-3.47462	-3.35148	-3.04927	-3.34924	-2.91838	-3.33855	-3.52701	23	11	12	HNRPU_HUMAN	Q00839	90.584	Heterogeneous nuclear ribonucleoprotein U (hnRNP U) (GRIP120) (Nuclear p120 ribonucleoprotein) (Scaffold-attachment factor A) (SAF-A) (p120) (pp120)	1	HNRNPU	protein level (PE1)	0	1
NX_Q01105	-3.53193	-3.57923	-3.54057	-3.64962	-3.62883	-3.54878	-3.85103	-3.71764	-3.42877	-3.77175	-3.68768	-3.38422	-3.99504	-3.99512	-3.52416	-3.68939	-3.35636	-3.55597	-3.90057	-3.5062	-3.62868	-3.64793	-3.8925	23	11	12	SET_HUMAN	Q01105	33.489	Protein SET (HLA-DR-associated protein II) (Inhibitor of granzyme A-activated DNase) (IGAAD) (PHAPII) (Phosphatase 2A inhibitor I2PP2A) (I-2PP2A) (Template-activating factor I) (TAF-I)	9	SET	protein level (PE1)	0	1
NX_Q01130	-3.81186	-3.76225	-3.45733	-3.49685	-3.73267	-3.43078	-3.38084	-3.40007	-3.23822	-3.39051	-3.98465	-3.74333	-3.576	-3.24029	-3.43834	-3.70969	-3.1319	-3.18808	-3.25108	-3.38819	-3.28022	-3.68482	-3.99634	23	11	12	SRSF2_HUMAN	Q01130	25.476	Serine/arginine-rich splicing factor 2 (Protein PR264) (Splicing component, 35 kDa) (Splicing factor SC35) (SC-35) (Splicing factor, arginine/serine-rich 2)	17	SRSF2	protein level (PE1)	0	1
NX_Q01518	-2.83774	-2.79352	-2.73527	-2.96082	-2.71279	-2.84475	-2.65035	-2.47456	-2.80365	-2.79572	-2.68958	-2.76743	-3.66527	-2.76225	-3.00952	-2.91166	-2.76147	-2.75138	-2.98776	-2.67582	-2.94535	-2.87995	-2.73022	23	11	12	CAP1_HUMAN	Q01518	51.901	Adenylyl cyclase-associated protein 1 (CAP 1)	1	CAP1	protein level (PE1)	0	1
NX_Q02218	-3.87529	-3.55267	-3.58921	-3.97525	-3.97219	-3.50999	-3.82448	-3.69109	-3.84155	-3.84211	-3.90194	-3.52421	-3.48182	-3.84362	-3.85604	-3.89805	-3.90384	-3.56633	-3.97092	-3.6857	-3.83373	-3.73301	-3.92146	23	11	12	ODO1_HUMAN	Q02218	115.935	2-oxoglutarate dehydrogenase, mitochondrial (EC 1.2.4.2) (2-oxoglutarate dehydrogenase complex component E1) (OGDC-E1) (Alpha-ketoglutarate dehydrogenase)	7	OGDH	protein level (PE1)	0	1
NX_Q03113	-3.60906	-3.25842	-3.86995	-3.5049	-3.70596	-3.21138	-3.2292	-3.73926	-4.11157	-3.71419	-4.142	-4.45699	-3.46035	-3.31201	-3.61272	-3.59404	-3.49971	-3.78364	-3.57194	-4.00493	-3.66802	-3.86336	-3.8069	23	11	12	GNA12_HUMAN	Q03113	44.279	Guanine nucleotide-binding protein subunit alpha-12 (G alpha-12) (G-protein subunit alpha-12)	7	GNA12	protein level (PE1)	0	1
NX_Q03252	-3.06258	-3.13107	-3.37172	-3.40558	-3.46746	-3.76963	-3.36811	-3.32064	-3.62407	-3.73377	-3.36819	-3.27051	-3.16367	-3.16876	-3.56892	-3.21568	-3.30816	-3.39304	-3.22196	-3.39686	-3.21048	-3.32471	-3.43716	23	11	12	LMNB2_HUMAN	Q03252	69.948	Lamin-B2	19	LMNB2	protein level (PE1)	0	1
NX_Q04695	-3.50089	-2.92301	-3.24782	-3.45473	-3.47969	-2.49508	-2.73408	-3.10068	-2.49713	-3.49254	-3.31195	-3.3976	-2.92509	-3.24738	-3.61292	-3.72778	-2.84023	-2.76422	-2.8331	-2.70156	-2.78893	-3.10501	-3.4528	23	11	12	K1C17_HUMAN	Q04695	48.106	Keratin, type I cytoskeletal 17 (39.1) (Cytokeratin-17) (CK-17) (Keratin-17) (K17)	17	KRT17	protein level (PE1)	0	1
NX_Q04826	-3.2303	-3.16365	-3.33585	-3.82511	-3.54905	-3.79122	-3.43546	-3.51292	-3.42035	-3.64622	-3.61918	-3.28864	-3.27844	-3.20682	-3.86351	-3.34998	-3.66655	-3.82837	-3.49173	-3.56774	-3.31002	-3.66506	-3.28984	23	11	12	1B40_HUMAN	Q04826	40.505	HLA class I histocompatibility antigen, B-40 alpha chain (Bw-60) (MHC class I antigen B*40)	6	HLA-B	protein level (PE1)	0	1
NX_Q04837	-3.63773	-2.74302	-3.18629	-3.39527	-3.73463	-3.25665	-3.25787	-3.42551	-3.57597	-3.35468	-3.25421	-3.09208	-3.15884	-3.27701	-3.6	-3.6605	-3.08905	-3.31498	-3.52925	-3.59427	-3.49144	-3.35579	-3.42427	23	11	12	SSBP_HUMAN	Q04837	17.26	Single-stranded DNA-binding protein, mitochondrial (Mt-SSB) (MtSSB) (PWP1-interacting protein 17)	7	SSBP1	protein level (PE1)	0	1
NX_Q04917	-2.98334	-2.59131	-2.97027	-2.63615	-2.77921	-2.8453	-2.69143	-2.81155	-2.81892	-2.73025	-3.03119	-3.09091	-3.07848	-2.58786	-2.6257	-2.95175	-2.56704	-2.84768	-2.73568	-2.81494	-2.75787	-2.86889	-3.00812	23	11	12	1433F_HUMAN	Q04917	28.219	14-3-3 protein eta (Protein AS1)	22	YWHAH	protein level (PE1)	0	1
NX_Q05639	-3.05387	-2.86595	-2.64021	-2.85643	-2.95695	-3.31831	-2.85694	-2.47367	-2.8952	-3.0049	-3.09099	-3.05028	-3.11904	-2.642	-3.01015	-3.00969	-2.91719	-2.98912	-2.70235	-2.78424	-2.72127	-3.3326	-2.95267	23	11	12	EF1A2_HUMAN	Q05639	50.47	Elongation factor 1-alpha 2 (EF-1-alpha-2) (Eukaryotic elongation factor 1 A-2) (eEF1A-2) (Statin-S1)	20	EEF1A2	protein level (PE1)	0	1
NX_Q06323	-3.03437	-3.03591	-2.81016	-2.99984	-2.91918	-3.12356	-3.2108	-3.17432	-2.78072	-2.86046	-3.03645	-2.79514	-3.92884	-2.90089	-2.8559	-3.14607	-2.84646	-2.98161	-2.87058	-2.83794	-2.9827	-2.8183	-3.05545	23	11	12	PSME1_HUMAN	Q06323	28.723	Proteasome activator complex subunit 1 (11S regulator complex subunit alpha) (REG-alpha) (Activator of multicatalytic protease subunit 1) (Interferon gamma up-regulated I-5111 protein) (IGUP I-5111) (Proteasome activator 28 subunit alpha) (PA28a) (PA28alpha)	14	PSME1	protein level (PE1)	0	1
NX_Q07000	-3.29059	-2.90216	-3.34062	-3.68375	-3.29855	-3.79599	-3.51278	-3.29585	-3.57125	-3.53705	-3.86131	-3.3256	-3.05473	-3.2511	-3.56725	-3.17866	-3.59877	-3.7082	-3.25346	-3.45601	-3.36803	-3.54489	-3.4621	23	11	12	1C15_HUMAN	Q07000	40.863	HLA class I histocompatibility antigen, Cw-15 alpha chain (MHC class I antigen Cw*15)	6	HLA-C	protein level (PE1)	0	1
NX_Q07955	-3.35004	-3.41437	-3.38245	-3.28064	-3.21846	-3.32593	-3.1547	-3.23752	-3.14695	-3.06699	-3.25655	-3.36742	-3.18673	-3.5012	-3.13994	-3.17148	-2.92044	-3.08054	-3.20937	-3.17501	-3.12937	-3.06147	-3.52352	23	11	12	SRSF1_HUMAN	Q07955	27.745	Serine/arginine-rich splicing factor 1 (Alternative-splicing factor 1) (ASF-1) (Splicing factor, arginine/serine-rich 1) (pre-mRNA-splicing factor SF2, P33 subunit)	17	SRSF1	protein level (PE1)	0	1
NX_Q07960	-3.36957	-4.06032	-3.32943	-3.3648	-3.21783	-3.42782	-3.31094	-3.35364	-3.25229	-3.22482	-3.1893	-3.1568	-3.30004	-3.95334	-3.31888	-3.65558	-3.15823	-3.13397	-3.60351	-3.20914	-3.44702	-3.27169	-3.3322	23	11	12	RHG01_HUMAN	Q07960	50.436	Rho GTPase-activating protein 1 (CDC42 GTPase-activating protein) (GTPase-activating protein rhoGAP) (Rho-related small GTPase protein activator) (Rho-type GTPase-activating protein 1) (p50-RhoGAP)	11	ARHGAP1	protein level (PE1)	0	1
NX_Q08043	-3.98286	-3.49752	-3.68444	-3.66482	-3.616	-3.88621	-3.66667	-3.511	-3.68374	-3.72001	-3.91374	-3.31227	-3.9433	-3.64235	-3.98652	-3.80814	-3.68898	-3.68032	-3.64471	-3.66273	-3.64388	-3.81803	-3.77204	23	11	12	ACTN3_HUMAN	Q08043	103.241	Alpha-actinin-3 (Alpha-actinin skeletal muscle isoform 3) (F-actin cross-linking protein)	11	ACTN3	protein level (PE1)	0	1
NX_Q08211	-3.39518	-3.33133	-3.51059	-3.70745	-3.38942	-3.71307	-3.5382	-3.29835	-3.68021	-3.71419	-3.59793	-3.51747	-3.33542	-3.52258	-3.80654	-3.4691	-3.59028	-3.57183	-3.2867	-3.53659	-3.28331	-3.69827	-3.52958	23	11	12	DHX9_HUMAN	Q08211	140.958	ATP-dependent RNA helicase A (EC 3.6.4.13) (DEAH box protein 9) (DExH-box helicase 9) (Leukophysin) (LKP) (Nuclear DNA helicase II) (NDH II) (RNA helicase A)	1	DHX9	protein level (PE1)	0	1
NX_Q09028	-3.69792	-3.39303	-4.04235	-3.66434	-3.71564	-3.8609	-3.5399	-3.66179	-4.15904	-4.01693	-4.06452	-3.80548	-3.76309	-3.4921	-3.83628	-3.51657	-3.63149	-3.89805	-3.44331	-3.97322	-3.41446	-3.77253	-3.94455	23	11	12	RBBP4_HUMAN	Q09028	47.656	Histone-binding protein RBBP4 (Chromatin assembly factor 1 subunit C) (CAF-1 subunit C) (Chromatin assembly factor I p48 subunit) (CAF-I 48 kDa subunit) (CAF-I p48) (Nucleosome-remodeling factor subunit RBAP48) (Retinoblastoma-binding protein 4) (RBBP-4) (Retinoblastoma-binding protein p48)	1	RBBP4	protein level (PE1)	0	1
NX_Q09666	-3.32643	-3.70367	-3.33384	-3.3747	-3.4128	-3.95341	-3.02521	-3.56421	-3.9717	-3.74035	-3.40347	-3.62087	-3.46077	-3.12965	-3.58707	-3.18299	-3.28588	-3.12508	-3.36944	-3.86779	-3.48924	-3.43451	-3.26876	23	11	12	AHNK_HUMAN	Q09666	629.101	Neuroblast differentiation-associated protein AHNAK (Desmoyokin)	11	AHNAK	protein level (PE1)	0	1
NX_Q0VD83	-3.37377	-3.5514	-3.64896	-3.71196	-4.02697	-4.26914	-3.64711	-3.74781	-3.70198	-3.89369	-3.7324	-3.40754	-3.43894	-4.00508	-3.96577	-3.67155	-3.84344	-3.62204	-3.36085	-3.59141	-3.45472	-3.63109	-3.75073	23	11	12	APOBR_HUMAN	Q0VD83	114.874	Apolipoprotein B receptor (Apolipoprotein B-100 receptor) (Apolipoprotein B-48 receptor) (Apolipoprotein B48 receptor) (apoB-48R)	16	APOBR	protein level (PE1)	0	1
NX_Q10567	-3.27595	-3.69615	-3.42119	-3.6102	-3.59963	-3.4036	-3.5366	-3.49215	-3.68401	-3.54626	-3.77242	-3.18123	-3.8567	-3.40732	-3.70803	-3.44631	-3.35565	-3.45688	-3.49116	-3.72003	-3.35822	-3.4726	-3.39453	23	11	12	AP1B1_HUMAN	Q10567	104.637	AP-1 complex subunit beta-1 (Adaptor protein complex AP-1 subunit beta-1) (Adaptor-related protein complex 1 subunit beta-1) (Beta-1-adaptin) (Beta-adaptin 1) (Clathrin assembly protein complex 1 beta large chain) (Golgi adaptor HA1/AP1 adaptin beta subunit)	22	AP1B1	protein level (PE1)	0	1
NX_Q12874	-3.81513	-3.81667	-3.85056	-3.85229	-4.02117	-4.63132	-3.78744	-3.71205	-3.92946	-4.18529	-3.95988	-3.7308	-4.23248	-4.01071	-4.43061	-3.79214	-3.73513	-3.90255	-3.60653	-3.97772	-3.48591	-4.28331	-4.08854	23	11	12	SF3A3_HUMAN	Q12874	58.849	Splicing factor 3A subunit 3 (SF3a60) (Spliceosome-associated protein 61) (SAP 61)	1	SF3A3	protein level (PE1)	0	1
NX_Q12905	-3.12912	-3.30995	-3.30606	-3.33895	-3.28037	-3.4086	-3.10464	-3.27228	-3.23711	-3.4233	-3.33922	-3.21185	-3.72577	-3.75581	-3.36759	-3.36809	-3.19623	-3.2239	-3.61426	-3.33383	-3.50207	-3.27144	-3.22182	23	11	12	ILF2_HUMAN	Q12905	43.062	Interleukin enhancer-binding factor 2 (Nuclear factor of activated T-cells 45 kDa)	1	ILF2	protein level (PE1)	0	1
NX_Q12931	-3.41195	-3.10406	-3.76094	-3.699	-3.78355	-3.87597	-3.79687	-3.78406	-4.07719	-3.89369	-3.86458	-3.34342	-3.35902	-3.81602	-3.87937	-3.65356	-3.76636	-3.8162	-3.80862	-3.6918	-3.7351	-3.82898	-3.81527	23	11	12	TRAP1_HUMAN	Q12931	80.11	Heat shock protein 75 kDa, mitochondrial (HSP 75) (TNFR-associated protein 1) (Tumor necrosis factor type 1 receptor-associated protein) (TRAP-1)	16	TRAP1	protein level (PE1)	0	1
NX_Q12965	-4.00013	-3.64948	-3.91444	-4.83382	-3.90994	-4.19787	-3.99384	-4.20288	-4.75128	-4.65493	-4.53866	-3.84142	-3.83682	-3.71196	-4.55346	-4.0119	-3.89274	-3.8619	-4.18168	-4.56546	-4.21082	-4.5311	-4.11291	23	11	12	MYO1E_HUMAN	Q12965	127.062	Unconventional myosin-Ie (Myosin-Ic) (Unconventional myosin 1E)	15	MYO1E	protein level (PE1)	0	1
NX_Q13011	-3.26319	-2.93373	-3.5319	-3.22597	-3.45185	-3.36818	-2.93837	-3.41894	-3.52364	-3.05931	-4.25304	-3.43769	-3.04852	-3.04859	-3.36204	-3.40405	-2.88696	-3.18347	-3.53907	-3.46276	-3.47803	-3.21004	-4.34391	23	11	12	ECH1_HUMAN	Q13011	35.816	Delta(3,5)-Delta(2,4)-dienoyl-CoA isomerase, mitochondrial (EC 5.3.3.-)	19	ECH1	protein level (PE1)	0	1
NX_Q13043	-3.50179	-3.70745	-3.6492	-3.69866	-3.70783	-4.01695	-3.42295	-3.72093	-4.09324	-3.69586	-3.94757	-3.28484	-3.74305	-3.69737	-3.85403	-3.7518	-3.43882	-3.69395	-3.97957	-3.76912	-3.67772	-3.69697	-3.61248	23	11	12	STK4_HUMAN	Q13043	55.63	Serine/threonine-protein kinase 4 (EC 2.7.11.1) (Mammalian STE20-like protein kinase 1) (MST-1) (STE20-like kinase MST1) (Serine/threonine-protein kinase Krs-2) [Cleaved into: Serine/threonine-protein kinase 4 37kDa subunit (MST1/N); Serine/threonine-protein kinase 4 18kDa subunit (MST1/C)]	20	STK4	protein level (PE1)	0	1
NX_Q13045	-3.81126	-4.22029	-3.77706	-4.19377	-3.61668	-4.0807	-3.86371	-4.11567	-4.63411	-4.71385	-4.04474	-4.02528	-3.89574	-4.03412	-4.19741	-3.90945	-3.99742	-3.7363	-4.54163	-4.18505	-4.49159	-4.51084	-3.96536	23	11	12	FLII_HUMAN	Q13045	144.751	Protein flightless-1 homolog	17	FLII	protein level (PE1)	0	1
NX_Q13200	-3.45941	-3.67697	-3.94608	-3.60124	-3.82349	-3.56735	-3.74466	-3.44125	-3.64364	-3.81514	-3.93558	-3.49172	-4.1897	-3.88875	-3.84376	-3.53628	-3.72711	-3.68368	-3.49316	-3.52476	-3.20529	-3.71225	-3.64782	23	11	12	PSMD2_HUMAN	Q13200	100.2	26S proteasome non-ATPase regulatory subunit 2 (26S proteasome regulatory subunit RPN1) (26S proteasome regulatory subunit S2) (26S proteasome subunit p97) (Protein 55.11) (Tumor necrosis factor type 1 receptor-associated protein 2)	3	PSMD2	protein level (PE1)	0	1
NX_Q13247	-3.45996	-3.41035	-3.68728	-3.48074	-3.55686	-3.76907	-3.57301	-3.87099	-3.84536	-4.14694	-4.03068	-3.56752	-3.89311	-3.5464	-3.48918	-3.5745	-3.68579	-3.80622	-3.52757	-3.88139	-3.70284	-3.87699	-4.18851	23	11	12	SRSF6_HUMAN	Q13247	39.587	Serine/arginine-rich splicing factor 6 (Pre-mRNA-splicing factor SRP55) (Splicing factor, arginine/serine-rich 6)	20	SRSF6	protein level (PE1)	0	1
NX_Q13363	-3.56686	-4.36234	-4.05742	-3.95561	-3.66375	-4.57494	-3.856	-3.93649	-3.74813	-4.25384	-3.86873	-3.61642	-4.47712	-3.8082	-4.07319	-3.83266	-3.94759	-3.99229	-4.08162	-3.76643	-4.03158	-4.35186	-4.17046	23	11	12	CTBP1_HUMAN	Q13363	47.535	C-terminal-binding protein 1 (CtBP1) (EC 1.1.1.-)	4	CTBP1	protein level (PE1)	0	1
NX_Q13418	-3.94652	-3.67506	-3.3421	-3.9673	-3.52054	-3.68353	-3.53189	-3.87562	-3.70867	-3.96449	-4.04012	-3.45202	-3.53457	-3.28477	-4.01793	-3.7774	-3.23617	-3.70295	-3.94718	-3.87503	-3.86718	-3.99557	-3.63808	23	11	12	ILK_HUMAN	Q13418	51.419	Integrin-linked protein kinase (EC 2.7.11.1) (59 kDa serine/threonine-protein kinase) (ILK-1) (ILK-2) (p59ILK)	11	ILK	protein level (PE1)	0	1
NX_Q13423	-3.45215	-3.32335	-3.63688	-3.5388	-3.92351	-3.66628	-3.48246	-4.19417	-4.14051	-3.97721	-3.7316	-3.40674	-3.4071	-3.51419	-3.75236	-3.52607	-3.43688	-3.60652	-3.72581	-4.01268	-3.90108	-3.52239	-3.60261	23	11	12	NNTM_HUMAN	Q13423	113.896	NAD(P) transhydrogenase, mitochondrial (EC 1.6.1.2) (Nicotinamide nucleotide transhydrogenase) (Pyridine nucleotide transhydrogenase)	5	NNT	protein level (PE1)	0	1
NX_Q13509	-2.60547	-2.36778	-2.60728	-2.63858	-2.71927	-2.68707	-2.42906	-2.72996	-2.89755	-2.58538	-2.90253	-2.51644	-2.415	-2.49574	-2.8358	-2.5202	-2.49495	-2.6676	-2.70399	-2.79392	-2.55468	-2.72815	-2.5648	23	11	12	TBB3_HUMAN	Q13509	50.433	Tubulin beta-3 chain (Tubulin beta-4 chain) (Tubulin beta-III)	16	TUBB3	protein level (PE1)	0	1
NX_Q13510	-3.55218	-3.27409	-3.61262	-3.68691	-3.4013	-3.38195	-3.30854	-3.75493	-3.60437	-3.64271	-3.23685	-3.51842	-3.35109	-3.6522	-3.26042	-3.66087	-3.40341	-3.38914	-3.83065	-3.6404	-3.85979	-3.09193	-3.49522	23	11	12	ASAH1_HUMAN	Q13510	44.66	Acid ceramidase (AC) (ACDase) (Acid CDase) (EC 3.5.1.23) (Acylsphingosine deacylase) (N-acylsphingosine amidohydrolase) (Putative 32 kDa heart protein) (PHP32) [Cleaved into: Acid ceramidase subunit alpha; Acid ceramidase subunit beta]	8	ASAH1	protein level (PE1)	0	1
NX_Q13637	-3.46747	-3.11683	-3.39817	-3.25685	-3.56437	-3.43857	-3.64391	-3.23945	-3.40571	-3.3983	-3.57746	-3.62618	-3.34076	-3.0196	-3.38398	-3.31954	-3.35529	-3.62184	-3.18829	-3.47516	-3.17604	-3.69261	-3.36731	23	11	12	RAB32_HUMAN	Q13637	24.997	Ras-related protein Rab-32	6	RAB32	protein level (PE1)	0	1
NX_Q13748	-2.88389	-2.56592	-2.48172	-2.78928	-2.82401	-2.72137	-2.63959	-2.63933	-2.62756	-2.69933	-2.7024	-2.78891	-2.66081	-2.40537	-2.88338	-2.81439	-2.64711	-2.6676	-2.52084	-2.46022	-2.53619	-2.79342	-2.55957	23	11	12	TBA3C_HUMAN	Q13748	49.96	Tubulin alpha-3C/D chain (Alpha-tubulin 2) (Alpha-tubulin 3C/D) (Tubulin alpha-2 chain) [Cleaved into: Detyrosinated tubulin alpha-3C/D chain]	2	TUBA3D	protein level (PE1)	0	1
NX_Q13765	-3.36058	-3.5742	-3.41061	-3.6446	-3.65377	-3.66186	-3.36889	-3.41159	-3.73815	-3.306	-3.63027	-3.25426	-3.56405	-3.56413	-3.76218	-3.64659	-3.25122	-3.26631	-3.69143	-3.67727	-3.45733	-3.56372	-3.72115	23	11	12	NACA_HUMAN	Q13765	23.384	Nascent polypeptide-associated complex subunit alpha (NAC-alpha) (Alpha-NAC) (allergen Hom s 2)	12	NACA	protein level (PE1)	0	1
NX_Q13838	-3.12119	-3.30894	-3.13336	-3.0985	-3.17462	-3.60868	-3.41802	-3.03645	-3.19206	-3.28759	-3.22248	-3.00236	-3.76615	-3.86313	-3.18612	-3.40847	-3.38274	-3.50316	-3.6894	-3.11097	-3.36636	-3.22591	-3.28339	23	11	12	DX39B_HUMAN	Q13838	48.991	Spliceosome RNA helicase DDX39B (EC 3.6.4.13) (56 kDa U2AF65-associated protein) (ATP-dependent RNA helicase p47) (DEAD box protein UAP56) (HLA-B-associated transcript 1 protein)	6	DDX39B	protein level (PE1)	0	1
NX_Q13885	-2.48236	-2.26004	-2.52872	-2.4676	-2.51594	-2.68775	-2.44316	-2.55791	-2.73705	-2.38176	-2.72513	-2.37829	-2.3517	-2.36373	-2.75245	-2.33811	-2.42838	-2.70495	-2.54997	-2.616	-2.41324	-2.56672	-2.36581	23	11	12	TBB2A_HUMAN	Q13885	49.907	Tubulin beta-2A chain (Tubulin beta class IIa)	6	TUBB2A	protein level (PE1)	0	1
NX_Q14019	-3.04573	-3.09302	-2.45791	-3.05696	-2.48621	-2.49271	-2.88771	-2.34684	-2.34714	-2.63774	-2.41233	-2.82423	-3.50884	-2.74716	-2.42568	-2.86438	-2.77004	-2.5099	-2.39733	-2.06308	-2.57821	-2.40332	-2.8342	23	11	12	COTL1_HUMAN	Q14019	15.945	Coactosin-like protein	16	COTL1	protein level (PE1)	0	1
NX_Q14103	-3.50582	-3.49096	-3.27995	-3.18316	-3.12559	-3.52747	-3.3368	-3.45329	-3.7129	-3.20637	-3.41233	-3.28016	-3.68493	-4.08295	-3.21405	-3.35622	-3.37724	-3.18307	-3.9884	-3.71897	-4.01754	-3.15597	-3.53317	23	11	12	HNRPD_HUMAN	Q14103	38.434	Heterogeneous nuclear ribonucleoprotein D0 (hnRNP D0) (AU-rich element RNA-binding protein 1)	4	HNRNPD	protein level (PE1)	0	1
NX_Q14141	-3.45175	-3.45329	-3.50739	-3.60286	-3.52517	-4.09185	-3.51424	-3.79583	-4.34423	-3.8799	-3.80062	-3.2348	-3.8691	-3.44321	-3.54435	-3.49091	-3.67278	-3.8402	-3.87154	-4.15841	-3.84953	-3.91993	-3.76656	23	11	12	SEPT6_HUMAN	Q14141	49.717	Septin-6	X	SEPT6	protein level (PE1)	0	1
NX_Q14152	-3.69152	-3.71327	-3.91765	-3.92979	-3.80179	-4.46993	-3.75099	-3.75066	-3.84725	-4.27377	-3.88867	-3.81245	-4.27521	-3.89508	-4.20227	-3.77543	-3.68768	-3.77335	-3.7725	-3.94127	-3.727	-4.09559	-3.76443	23	11	12	EIF3A_HUMAN	Q14152	166.569	Eukaryotic translation initiation factor 3 subunit A (eIF3a) (Eukaryotic translation initiation factor 3 subunit 10) (eIF-3-theta) (eIF3 p167) (eIF3 p180) (eIF3 p185)	10	EIF3A	protein level (PE1)	0	1
NX_Q14203	-3.71366	-3.92233	-3.68586	-4.14248	-4.27296	-4.33904	-3.92113	-4.00959	-3.91018	-4.19404	-4.167	-3.66037	-3.61798	-3.77395	-4.16829	-3.79514	-4.30152	-3.89907	-3.84573	-3.88709	-3.82565	-3.82966	-3.90316	23	11	12	DCTN1_HUMAN	Q14203	141.695	Dynactin subunit 1 (150 kDa dynein-associated polypeptide) (DAP-150) (DP-150) (p135) (p150-glued)	2	DCTN1	protein level (PE1)	0	1
NX_Q14204	-3.49357	-3.63778	-3.70386	-4.10097	-3.92502	-4.1672	-3.77128	-3.73199	-3.95057	-4.33961	-3.96098	-3.67982	-3.70836	-3.96092	-4.2415	-3.75078	-3.97746	-3.74641	-3.9409	-3.81233	-3.68414	-4.45467	-3.71157	23	11	12	DYHC1_HUMAN	Q14204	532.408	Cytoplasmic dynein 1 heavy chain 1 (Cytoplasmic dynein heavy chain 1) (Dynein heavy chain, cytosolic)	14	DYNC1H1	protein level (PE1)	0	1
NX_Q14240	-3.11092	-3.02745	-3.04584	-3.1858	-3.13257	-3.14314	-3.39617	-3.01974	-2.97391	-3.1408	-3.25862	-3.07068	-3.48902	-3.3184	-3.41954	-3.33392	-3.21476	-3.31498	-3.40431	-2.93323	-3.12266	-3.16165	-3.25436	23	11	12	IF4A2_HUMAN	Q14240	46.402	Eukaryotic initiation factor 4A-II (eIF-4A-II) (eIF4A-II) (EC 3.6.4.13) (ATP-dependent RNA helicase eIF4A-2)	3	EIF4A2	protein level (PE1)	0	1
NX_Q14254	-3.13277	-2.88793	-3.82356	-3.57562	-4.32075	-3.86396	-3.2242	-3.5509	-4.63921	-3.87385	-4.49355	-3.25223	-3.98799	-3.38601	-4.06118	-3.40847	-3.45846	-3.60007	-3.44636	-3.97627	-3.49669	-4.51594	-3.48176	23	11	12	FLOT2_HUMAN	Q14254	47.064	Flotillin-2 (Epidermal surface antigen) (ESA) (Membrane component chromosome 17 surface marker 1)	17	FLOT2	protein level (PE1)	0	1
NX_Q14315	-4.22614	-4.85322	-4.34873	-4.18325	-4.01073	-4.88973	-4.06433	-4.37185	-4.59804	-4.52287	-4.45237	-4.40834	-4.42394	-4.40381	-4.26305	-4.01356	-4.10748	-4.03602	-4.31723	-4.47916	-4.56025	-4.36562	-4.4341	23	11	12	FLNC_HUMAN	Q14315	291.022	Filamin-C (FLN-C) (FLNc) (ABP-280-like protein) (ABP-L) (Actin-binding-like protein) (Filamin-2) (Gamma-filamin)	7	FLNC	protein level (PE1)	0	1
NX_Q14344	-3.49974	-3.25384	-3.59237	-3.46253	-3.70138	-3.20679	-3.18682	-3.51283	-3.68102	-3.54991	-3.87417	-3.97528	-3.41001	-3.28515	-3.55378	-3.52251	-3.34536	-3.66991	-3.50936	-3.85422	-3.48735	-3.72048	-3.59147	23	11	12	GNA13_HUMAN	Q14344	44.05	Guanine nucleotide-binding protein subunit alpha-13 (G alpha-13) (G-protein subunit alpha-13)	17	GNA13	protein level (PE1)	0	1
NX_Q14568	-3.1277	-3.10805	-3.01984	-3.19963	-3.21036	-3.26266	-2.96969	-2.94544	-3.39694	-3.34405	-3.21176	-3.15608	-3.19287	-3.02662	-3.26606	-3.2239	-3.02177	-3.09174	-3.14095	-2.77178	-2.9457	-3.14104	-3.233	23	11	12	HS902_HUMAN	Q14568	39.365	Heat shock protein HSP 90-alpha A2 (Heat shock 90 kDa protein 1 alpha-like 3) (Heat shock protein HSP 90-alpha A2 pseudogene)	11	HSP90AA2P	protein level (PE1)	0	1
NX_Q14651	-3.75424	-3.43836	-3.27476	-3.23254	-3.36302	-3.40791	-2.93201	-3.21926	-3.30127	-3.50595	-3.64651	-3.47059	-4.33129	-3.10952	-3.37307	-3.2475	-3.09663	-3.13889	-3.07247	-3.31957	-3.12608	-3.3714	-3.4506	23	11	12	PLSI_HUMAN	Q14651	70.253	Plastin-1 (Intestine-specific plastin) (I-plastin)	3	PLS1	protein level (PE1)	0	1
NX_Q14697	-3.03167	-2.9535	-3.2586	-3.37805	-3.33522	-3.47509	-3.3322	-2.931	-3.16983	-3.3382	-3.49465	-2.95341	-3.14589	-3.29462	-3.42699	-3.32428	-3.26088	-3.37933	-2.91899	-3.13416	-2.81492	-3.28544	-3.16452	23	11	12	GANAB_HUMAN	Q14697	106.874	Neutral alpha-glucosidase AB (EC 3.2.1.84) (Alpha-glucosidase 2) (Glucosidase II subunit alpha)	11	GANAB	protein level (PE1)	0	1
NX_Q14764	-3.42932	-3.32732	-3.28563	-3.41791	-3.31794	-3.30255	-3.3183	-3.3662	-3.13908	-3.50688	-3.45123	-3.02757	-3.22822	-3.7846	-3.42635	-3.52027	-3.40111	-3.17259	-3.24289	-3.26765	-3.47368	-3.26132	-3.48332	23	11	12	MVP_HUMAN	Q14764	99.327	Major vault protein (MVP) (Lung resistance-related protein)	16	MVP	protein level (PE1)	0	1
NX_Q14974	-3.10894	-3.58221	-3.36377	-3.54615	-3.51787	-3.36884	-3.35342	-3.39044	-3.37049	-3.52486	-3.48239	-3.1196	-3.57206	-3.40828	-3.65903	-3.39135	-3.35137	-3.36707	-3.33928	-3.32512	-3.10446	-3.40376	-3.34322	23	11	12	IMB1_HUMAN	Q14974	97.17	Importin subunit beta-1 (Importin-90) (Karyopherin subunit beta-1) (Nuclear factor p97) (Pore targeting complex 97 kDa subunit) (PTAC97)	17	KPNB1	protein level (PE1)	0	1
NX_Q14980	-3.51978	-3.28077	-3.70451	-3.91047	-4.02934	-4.95576	-3.72494	-3.87441	-4.37884	-4.0704	-3.89368	-3.71001	-3.66762	-3.63618	-4.25445	-3.70721	-3.98318	-4.14267	-3.6916	-4.30216	-3.72816	-3.78656	-3.73838	23	11	12	NUMA1_HUMAN	Q14980	238.26	Nuclear mitotic apparatus protein 1 (Nuclear matrix protein-22) (NMP-22) (Nuclear mitotic apparatus protein) (NuMA protein) (SP-H antigen)	11	NUMA1	protein level (PE1)	0	1
NX_Q15029	-3.41374	-3.40552	-3.55653	-3.85613	-3.85307	-3.42779	-3.43429	-3.5897	-3.63371	-3.92905	-3.71411	-3.40133	-3.44113	-3.76706	-3.78058	-3.71199	-3.61839	-3.60411	-3.58074	-3.73043	-3.47271	-3.51998	-3.75501	23	11	12	U5S1_HUMAN	Q15029	109.436	116 kDa U5 small nuclear ribonucleoprotein component (Elongation factor Tu GTP-binding domain-containing protein 2) (SNU114 homolog) (hSNU114) (U5 snRNP-specific protein, 116 kDa) (U5-116 kDa)	17	EFTUD2	protein level (PE1)	0	1
NX_Q15084	-3.02279	-2.76028	-3.21232	-3.37837	-3.14712	-3.23251	-3.10267	-3.13278	-3.37247	-3.10771	-3.31058	-3.10454	-3.07918	-3.05123	-3.4534	-3.07299	-3.12993	-3.18611	-3.01716	-3.26128	-3.06154	-3.27268	-3.02047	23	11	12	PDIA6_HUMAN	Q15084	48.121	Protein disulfide-isomerase A6 (EC 5.3.4.1) (Endoplasmic reticulum protein 5) (ER protein 5) (ERp5) (Protein disulfide isomerase P5) (Thioredoxin domain-containing protein 7)	2	PDIA6	protein level (PE1)	0	1
NX_Q15120	-4.37703	-3.85029	-4.19858	-4.5739	-4.29783	-4.54001	-4.29819	-4.64192	-4.6163	-4.69603	-4.64672	-3.88253	-4.14117	-4.61837	-4.51539	-4.39979	-4.05879	-4.35531	-4.26854	-4.73151	-4.47378	-4.31693	-4.7376	23	11	12	PDK3_HUMAN	Q15120	46.939	[Pyruvate dehydrogenase (acetyl-transferring)] kinase isozyme 3, mitochondrial (EC 2.7.11.2) (Pyruvate dehydrogenase kinase isoform 3)	X	PDK3	protein level (PE1)	0	1
NX_Q15149	-3.08597	-3.0354	-3.35894	-3.40299	-3.37615	-3.89453	-3.15211	-3.24012	-3.3262	-3.54594	-3.32053	-3.28423	-3.15018	-3.15283	-3.4329	-3.25867	-3.34273	-3.21328	-3.09175	-3.30646	-3.15475	-3.15979	-3.29386	23	11	12	PLEC_HUMAN	Q15149	531.791	Plectin (PCN) (PLTN) (Hemidesmosomal protein 1) (HD1) (Plectin-1)	8	PLEC	protein level (PE1)	0	1
NX_Q15155	-3.6942	-3.42575	-3.97816	-4.17738	-4.55453	-4.41649	-3.82249	-4.24541	-4.24974	-4.22034	-4.5812	-3.73268	-3.74465	-4.01773	-4.29496	-3.83695	-4.06021	-4.09349	-3.77705	-4.25581	-3.85541	-4.31836	-4.21614	23	11	12	NOMO1_HUMAN	Q15155	134.324	Nodal modulator 1 (pM5 protein)	16	NOMO1	protein level (PE1)	0	1
NX_Q15233	-3.40013	-3.61376	-3.34662	-3.4623	-3.30797	-3.75941	-3.38496	-3.15619	-3.14931	-3.64658	-3.52088	-3.05772	-4.20566	-3.60368	-3.55869	-3.61919	-3.40728	-3.46556	-3.3788	-3.20494	-3.1672	-3.51613	-3.41292	23	11	12	NONO_HUMAN	Q15233	54.232	Non-POU domain-containing octamer-binding protein (NonO protein) (54 kDa nuclear RNA- and DNA-binding protein) (55 kDa nuclear protein) (DNA-binding p52/p100 complex, 52 kDa subunit) (NMT55) (p54(nrb)) (p54nrb)	X	NONO	protein level (PE1)	0	1
NX_Q15286	-3.33133	-3.17699	-3.34918	-2.71834	-3.00723	-3.05859	-2.91368	-3.09356	-3.13487	-3.02898	-3.34139	-3.5772	-3.05769	-2.97061	-2.82984	-2.98052	-2.94728	-3.12056	-2.83828	-3.06445	-2.99236	-3.02633	-3.12051	23	11	12	RAB35_HUMAN	Q15286	23.025	Ras-related protein Rab-35 (GTP-binding protein RAY) (Ras-related protein Rab-1C)	12	RAB35	protein level (PE1)	0	1
NX_Q15365	-3.12962	-2.79322	-3.02756	-2.83108	-2.97752	-2.85968	-2.82614	-3.1616	-3.14425	-2.90656	-3.14249	-3.14876	-2.86661	-2.80542	-3.00346	-3.06396	-2.88777	-3.21905	-3.07581	-3.01167	-3.09448	-2.97355	-2.99032	23	11	12	PCBP1_HUMAN	Q15365	37.498	Poly(rC)-binding protein 1 (Alpha-CP1) (Heterogeneous nuclear ribonucleoprotein E1) (hnRNP E1) (Nucleic acid-binding protein SUB2.3)	2	PCBP1	protein level (PE1)	0	1
NX_Q15366	-3.2894	-3.07706	-3.16334	-2.98984	-3.23736	-3.11356	-2.90953	-3.30566	-3.42393	-3.14465	-3.43912	-3.43835	-3.03424	-3.04065	-3.20198	-3.39932	-2.95565	-3.21216	-3.35701	-3.32354	-3.33063	-3.24267	-3.28482	23	11	12	PCBP2_HUMAN	Q15366	38.58	Poly(rC)-binding protein 2 (Alpha-CP2) (Heterogeneous nuclear ribonucleoprotein E2) (hnRNP E2)	12	PCBP2	protein level (PE1)	0	1
NX_Q15393	-3.45585	-3.32706	-3.52153	-3.72844	-3.95069	-3.81265	-3.73356	-3.67936	-3.75064	-3.99671	-3.73432	-3.28011	-3.4718	-3.86468	-3.81606	-3.83517	-3.60106	-3.79068	-4.01831	-3.77691	-3.8366	-3.49997	-3.85263	23	11	12	SF3B3_HUMAN	Q15393	135.577	Splicing factor 3B subunit 3 (Pre-mRNA-splicing factor SF3b 130 kDa subunit) (SF3b130) (STAF130) (Spliceosome-associated protein 130) (SAP 130)	16	SF3B3	protein level (PE1)	0	1
NX_Q15436	-4.35113	-4.60255	-3.73335	-4.19582	-4.27194	-3.81514	-3.83296	-4.315	-4.19246	-4.97117	-3.94413	-3.52927	-3.93918	-4.41638	-3.97761	-4.03811	-3.77762	-4.08637	-5.0208	-3.96525	-3.97076	-3.81392	-4.19982	23	11	12	SC23A_HUMAN	Q15436	86.161	Protein transport protein Sec23A (hSec23A) (SEC23-related protein A)	14	SEC23A	protein level (PE1)	0	1
NX_Q15459	-3.50641	-3.66392	-3.74897	-3.71852	-3.95176	-3.92767	-4.11182	-3.87197	-4.20807	-4.28781	-4.03438	-3.4743	-3.619	-4.21014	-3.74544	-3.93721	-4.14542	-3.71664	-4.43435	-4.2441	-3.98637	-3.65344	-3.89801	23	11	12	SF3A1_HUMAN	Q15459	88.886	Splicing factor 3A subunit 1 (SF3a120) (Spliceosome-associated protein 114) (SAP 114)	22	SF3A1	protein level (PE1)	0	1
NX_Q15717	-3.54136	-3.93108	-3.36291	-3.39941	-3.53352	-3.74573	-3.42473	-4.14867	-3.82202	-3.37028	-3.33393	-3.43504	-3.74483	-3.37693	-3.35938	-3.60552	-3.58327	-3.71593	-4.65036	-3.93723	-4.20238	-3.5848	-3.54538	23	11	12	ELAV1_HUMAN	Q15717	36.092	ELAV-like protein 1 (Hu-antigen R) (HuR)	19	ELAVL1	protein level (PE1)	0	1
NX_Q15833	-3.12658	-3.28782	-3.48805	-3.67773	-3.42097	-3.40351	-3.30135	-3.42624	-3.4384	-3.4292	-3.37192	-3.25118	-3.70364	-3.38496	-3.77682	-3.35125	-3.40377	-3.3895	-3.43307	-3.595	-3.35955	-3.25961	-3.32234	23	11	12	STXB2_HUMAN	Q15833	66.453	Syntaxin-binding protein 2 (Protein unc-18 homolog 2) (Unc18-2) (Protein unc-18 homolog B) (Unc-18B)	19	STXBP2	protein level (PE1)	0	1
NX_Q15907	-3.17754	-2.75631	-3.08341	-2.87246	-3.10695	-3.57097	-2.93121	-3.12882	-2.84108	-2.80271	-3.05443	-3.13534	-2.84991	-2.66706	-2.94429	-3.28463	-2.95621	-3.10751	-2.91929	-2.98431	-2.94843	-2.90074	-3.07836	23	11	12	RB11B_HUMAN	Q15907	24.489	Ras-related protein Rab-11B (GTP-binding protein YPT3)	19	RAB11B	protein level (PE1)	0	1
NX_Q15942	-3.74775	-4.17525	-3.40544	-3.28343	-3.22486	-3.68888	-3.51764	-3.67685	-4.16311	-3.80351	-3.55255	-3.93449	-3.8921	-3.51196	-3.46014	-3.20624	-3.45947	-3.69126	-3.5935	-3.80119	-3.56195	-3.43777	-3.54404	23	11	12	ZYX_HUMAN	Q15942	61.277	Zyxin (Zyxin-2)	7	ZYX	protein level (PE1)	0	1
NX_Q16181	-3.66862	-3.51427	-3.34124	-3.70276	-3.60279	-3.9699	-3.93221	-3.86097	-4.04619	-3.61405	-3.67867	-3.4026	-3.87209	-3.60893	-3.73443	-3.70475	-3.88662	-4.21117	-4.47659	-4.06449	-4.32964	-3.87177	-3.76955	23	11	12	SEPT7_HUMAN	Q16181	50.68	Septin-7 (CDC10 protein homolog)	7	SEPT7	protein level (PE1)	0	1
NX_Q16401	-3.81772	-3.72235	-3.89455	-4.19068	-3.91462	-4.15679	-4.216	-4.13377	-3.8651	-4.09097	-3.86556	-3.46455	-4.05898	-3.93412	-3.83114	-3.66979	-3.77248	-3.97209	-4.06142	-4.22335	-3.82732	-3.93372	-3.73459	23	11	12	PSMD5_HUMAN	Q16401	56.196	26S proteasome non-ATPase regulatory subunit 5 (26S protease subunit S5 basic) (26S proteasome subunit S5B)	9	PSMD5	protein level (PE1)	0	1
NX_Q16555	-3.12796	-3.47628	-3.05188	-3.26792	-3.0605	-3.45843	-2.96994	-3.17801	-3.68598	-3.35354	-3.21013	-2.96136	-3.68798	-3.24872	-3.47392	-3.32682	-3.06153	-2.9727	-3.38939	-3.37523	-3.6684	-3.22692	-3.27368	23	11	12	DPYL2_HUMAN	Q16555	62.294	Dihydropyrimidinase-related protein 2 (DRP-2) (Collapsin response mediator protein 2) (CRMP-2) (N2A3) (Unc-33-like phosphoprotein 2) (ULIP-2)	8	DPYSL2	protein level (PE1)	0	1
NX_Q16576	-3.65653	-3.39303	-4.04235	-3.7187	-3.84058	-3.78172	-3.57769	-3.66179	-4.0341	-4.11384	-3.96761	-3.7263	-3.68391	-3.52429	-3.99118	-3.55436	-3.63149	-3.89805	-3.65158	-3.90627	-3.41446	-4.03577	-4.0171	23	11	12	RBBP7_HUMAN	Q16576	47.82	Histone-binding protein RBBP7 (Histone acetyltransferase type B subunit 2) (Nucleosome-remodeling factor subunit RBAP46) (Retinoblastoma-binding protein 7) (RBBP-7) (Retinoblastoma-binding protein p46)	X	RBBP7	protein level (PE1)	0	1
NX_Q16698	-3.36413	-3.06784	-3.48671	-3.23514	-3.46103	-3.61143	-3.17332	-3.58072	-3.49142	-3.46642	-3.33279	-3.40111	-3.24477	-3.49349	-3.20146	-3.4924	-3.21188	-3.36874	-4.06012	-3.69378	-3.57738	-3.26342	-3.37536	23	11	12	DECR_HUMAN	Q16698	36.068	2,4-dienoyl-CoA reductase, mitochondrial (EC 1.3.1.34) (2,4-dienoyl-CoA reductase [NADPH]) (4-enoyl-CoA reductase [NADPH]) (Short chain dehydrogenase/reductase family 18C member 1)	8	DECR1	protein level (PE1)	0	1
NX_Q16778	-2.54665	-2.5405	-2.51434	-2.53426	-2.44073	-1.91791	-2.67609	-3.03686	-2.33729	-2.40255	-2.37141	-2.51403	-2.09519	-2.61885	-2.50208	-2.58343	-2.73109	-2.21368	-3.19612	-2.50735	-2.7615	-2.33166	-2.74514	23	11	12	H2B2E_HUMAN	Q16778	13.92	Histone H2B type 2-E (Histone H2B-GL105) (Histone H2B.q) (H2B/q)	1	HIST2H2BE	protein level (PE1)	0	1
NX_Q16822	-4.09756	-3.74692	-3.52117	-3.75036	-3.67158	-3.73766	-3.56643	-4.06143	-3.96885	-3.85229	-3.61392	-3.77915	-3.25964	-4.03787	-3.86794	-3.99539	-3.87623	-3.53177	-4.4662	-3.97492	-4.19431	-3.59377	-4.12234	23	11	12	PCKGM_HUMAN	Q16822	70.73	Phosphoenolpyruvate carboxykinase [GTP], mitochondrial (PEPCK-M) (EC 4.1.1.32)	14	PCK2	protein level (PE1)	0	1
NX_Q16891	-3.28644	-3.1072	-3.54031	-3.56629	-3.63113	-3.66502	-3.39324	-3.62303	-4.18847	-3.66615	-3.54679	-3.34076	-3.15704	-3.32131	-3.5962	-3.46682	-3.43784	-3.37118	-3.31784	-3.74738	-3.31356	-3.38396	-3.31413	23	11	12	MIC60_HUMAN	Q16891	83.678	MICOS complex subunit MIC60 (Cell proliferation-inducing gene 4/52 protein) (Mitochondrial inner membrane protein) (Mitofilin) (p87/89)	2	IMMT	protein level (PE1)	0	1
NX_Q29718	-3.21327	-2.97657	-3.31946	-3.67898	-3.54905	-4.01307	-3.59516	-3.55071	-3.39039	-3.56703	-3.55551	-3.32083	-3.11363	-3.13719	-3.62047	-3.34998	-3.80485	-4.00446	-3.51976	-3.60251	-3.38257	-3.74424	-3.24845	23	11	12	1B82_HUMAN	Q29718	40.421	HLA class I histocompatibility antigen, B-82 alpha chain (MHC class I antigen B*82)	6	HLA-B	protein level (PE1)	0	1
NX_Q29836	-3.19688	-2.97657	-3.31946	-3.67898	-3.52102	-3.88813	-3.50801	-3.57092	-3.33603	-3.47012	-3.55551	-3.32083	-3.11363	-3.13719	-3.62047	-3.29562	-3.66655	-3.90755	-3.49173	-3.60251	-3.34478	-3.66506	-3.23293	23	11	12	1B67_HUMAN	Q29836	40.342	HLA class I histocompatibility antigen, B-67 alpha chain (MHC class I antigen B*67)	6	HLA-B	protein level (PE1)	0	1
NX_Q29865	-3.29059	-3.05192	-3.37539	-3.71594	-3.36818	-3.79599	-3.51278	-3.32971	-3.52986	-3.65099	-3.72661	-3.29341	-3.14188	-3.2511	-3.56725	-3.24081	-3.56659	-3.7082	-3.33889	-3.45601	-3.38734	-3.57292	-3.44951	23	11	12	1C18_HUMAN	Q29865	40.933	HLA class I histocompatibility antigen, Cw-18 alpha chain (MHC class I antigen Cw*18)	6	HLA-C	protein level (PE1)	0	1
NX_Q29940	-3.19688	-2.8152	-3.30367	-3.62099	-3.38272	-3.79122	-3.29413	-3.32493	-3.36236	-3.36746	-3.48296	-3.32083	-3.04996	-3.09143	-3.56248	-3.23603	-3.47749	-3.46039	-3.4654	-3.5056	-3.34478	-3.44321	-3.21066	23	11	12	1B59_HUMAN	Q29940	40.584	HLA class I histocompatibility antigen, B-59 alpha chain (MHC class I antigen B*59)	6	HLA-B	protein level (PE1)	0	1
NX_Q29960	-3.23507	-2.85101	-3.37539	-3.68375	-3.33197	-3.71681	-3.35006	-3.35384	-3.66816	-3.4749	-3.78876	-3.39815	-3.05473	-3.2511	-3.62524	-3.25209	-3.48227	-3.46516	-3.33889	-3.54033	-3.45101	-3.44798	-3.50222	23	11	12	1C16_HUMAN	Q29960	40.753	HLA class I histocompatibility antigen, Cw-16 alpha chain (MHC class I antigen Cw*16)	6	HLA-C	protein level (PE1)	0	1
NX_Q29963	-3.20165	-2.90216	-3.2932	-3.68375	-3.28275	-3.71681	-3.51278	-3.26444	-3.45731	-3.53705	-3.72661	-3.26345	-3.05473	-3.19311	-3.54092	-3.16911	-3.53662	-3.7082	-3.32041	-3.38543	-3.31479	-3.42679	-3.42538	23	11	12	1C06_HUMAN	Q29963	40.969	HLA class I histocompatibility antigen, Cw-6 alpha chain (MHC class I antigen Cw*6)	6	HLA-C	protein level (PE1)	0	1
NX_Q31610	-3.54906	-3.16365	-3.3891	-3.98001	-3.88004	-4.01307	-4.07228	-3.71704	-3.33603	-3.74313	-3.64266	-3.58967	-3.43814	-3.24633	-3.7666	-3.71315	-3.80485	-4.60652	-3.74161	-3.60251	-3.49454	-3.89914	-3.3356	23	11	12	1B81_HUMAN	Q31610	40.4	HLA class I histocompatibility antigen, B-81 alpha chain (B'DT) (MHC class I antigen B*81)	6	HLA-B	protein level (PE1)	0	1
NX_Q31612	-3.51549	-2.97776	-3.30486	-4.12734	-3.64715	-3.71324	-3.7055	-3.66389	-3.45373	-3.86926	-3.94489	-3.53288	-3.18946	-3.29099	-3.81355	-3.54954	-3.66775	-4.1306	-3.7428	-3.64149	-3.5501	-3.90034	-3.45853	23	11	12	1B73_HUMAN	Q31612	40.435	HLA class I histocompatibility antigen, B-73 alpha chain (MHC class I antigen B*73)	6	HLA-B	protein level (PE1)	0	1
NX_Q32MZ4	-3.52978	-3.72321	-3.62241	-3.68245	-3.6759	-3.7975	-3.64283	-4.1279	-3.96094	-4.29595	-4.04251	-3.26496	-3.78684	-3.71313	-3.73509	-3.57374	-4.21155	-3.84128	-3.62958	-4.03039	-3.8976	-3.695	-3.86039	23	11	12	LRRF1_HUMAN	Q32MZ4	89.253	Leucine-rich repeat flightless-interacting protein 1 (LRR FLII-interacting protein 1) (GC-binding factor 2) (TAR RNA-interacting protein)	2	LRRFIP1	protein level (PE1)	0	1
NX_Q32P51	-3.53329	-3.52507	-3.35484	-3.11834	-3.12751	-3.73766	-3.2654	-2.63006	-2.86947	-3.07414	-3.27617	-3.60306	-3.38458	-3.4736	-3.14484	-3.21724	-3.03113	-3.19123	-3.11081	-2.68861	-2.85189	-3.00944	-3.312	23	11	12	RA1L2_HUMAN	Q32P51	34.225	Heterogeneous nuclear ribonucleoprotein A1-like 2 (hnRNP A1-like 2) (hnRNP core protein A1-like 2)	13	HNRNPA1L2	protein level (PE1)	0	1
NX_Q3B8N2	-3.71789	-3.42524	-3.70217	-3.81785	-3.39566	-3.88087	-3.84317	-3.8067	-3.86025	-3.63896	-3.74455	-3.82545	-3.38512	-3.35717	-3.71795	-3.58939	-3.55456	-3.75416	-3.57465	-3.77134	-3.76349	-3.37525	-3.90237	23	11	12	LEG9B_HUMAN	Q3B8N2	39.66	Galectin-9B (Gal-9B) (Galectin-9-like protein A)	17	LGALS9B	protein level (PE1)	0	1
NX_Q3ZCM7	-2.85958	-2.44199	-2.93101	-2.56939	-2.70322	-3.06035	-2.85275	-2.87801	-3.05309	-2.65571	-3.12328	-2.79917	-2.58343	-2.55685	-2.8685	-2.4812	-2.83283	-3.16372	-2.87604	-2.90704	-2.6434	-2.85519	-2.635	23	11	12	TBB8_HUMAN	Q3ZCM7	49.776	Tubulin beta-8 chain (Tubulin beta 8 class VIII)	10	TUBB8	protein level (PE1)	0	1
NX_Q562R1	-2.62353	-2.33983	-2.40182	-2.56513	-2.44495	-2.48964	-2.4867	-2.42106	-2.44308	-2.58715	-2.65196	-2.55915	-2.52805	-2.35972	-2.61282	-2.31466	-2.44796	-2.48628	-2.21678	-2.50227	-2.49105	-2.61459	-2.4934	23	11	12	ACTBL_HUMAN	Q562R1	42.003	Beta-actin-like protein 2 (Kappa-actin)	5	ACTBL2	protein level (PE1)	0	1
NX_Q58FF7	-3.15531	-3.54062	-3.05961	-3.11809	-3.10989	-3.36503	-3.38646	-3.15136	-3.46152	-3.37212	-3.33705	-3.22067	-3.30862	-3.16257	-3.31177	-3.15227	-3.16178	-3.22173	-3.27964	-3.04162	-3.091	-3.19808	-3.23295	23	11	12	H90B3_HUMAN	Q58FF7	68.325	Putative heat shock protein HSP 90-beta-3 (Heat shock protein 90-beta c) (Heat shock protein 90Bc)	4	HSP90AB3P	uncertain (PE5)	0	1
NX_Q58FF8	-3.18806	-3.12372	-3.16026	-2.97226	-3.01496	-3.28196	-2.86405	-3.35905	-3.7436	-3.17707	-3.47299	-3.11456	-3.15932	-3.03446	-3.08984	-3.10895	-2.90408	-2.99527	-3.35634	-3.32369	-3.34927	-3.04218	-3.44282	23	11	12	H90B2_HUMAN	Q58FF8	44.349	Putative heat shock protein HSP 90-beta 2 (Heat shock protein 90-beta b) (Heat shock protein 90Bb)	4	HSP90AB2P	protein level (PE1)	0	1
NX_Q58FG1	-3.19935	-3.34006	-3.23351	-3.21548	-3.26909	-3.07554	-2.87948	-3.20742	-3.58755	-3.50456	-3.41633	-3.13551	-3.19958	-3.32999	-3.50685	-3.32136	-3.00698	-3.12492	-3.29592	-3.07206	-3.16421	-3.34431	-3.2954	23	11	12	HS904_HUMAN	Q58FG1	47.712	Putative heat shock protein HSP 90-alpha A4 (Heat shock 90 kDa protein 1 alpha-like 2) (Heat shock protein 90-alpha D) (Heat shock protein 90Ad)	4	HSP90AA4P	uncertain (PE5)	0	1
NX_Q5JPE7	-3.70991	-3.44145	-3.95247	-4.16506	-4.57024	-4.4322	-3.8382	-4.18193	-4.26545	-4.23604	-4.5969	-3.77472	-3.73233	-4.03344	-4.31067	-3.85265	-4.07592	-4.1092	-3.79276	-4.27151	-3.85408	-4.33406	-4.23185	23	11	12	NOMO2_HUMAN	Q5JPE7	139.439	Nodal modulator 2 (pM5 protein 2)	16	NOMO2	protein level (PE1)	0	1
NX_Q5JTV8	-3.51298	-3.48456	-3.57757	-3.488	-3.60988	-3.99818	-3.91127	-3.86965	-4.07447	-3.73923	-3.87444	-3.4956	-3.29831	-3.62938	-3.63114	-3.55694	-3.83572	-3.96838	-3.90281	-4.04355	-4.1538	-3.9098	-3.83404	23	11	12	TOIP1_HUMAN	Q5JTV8	66.248	Torsin-1A-interacting protein 1 (Lamin-associated protein 1B) (LAP1B)	1	TOR1AIP1	protein level (PE1)	0	1
NX_Q5JWF2	-3.93918	-3.55858	-4.20789	-3.90197	-4.03608	-3.62504	-3.60853	-4.09493	-4.42149	-4.0241	-4.5099	-4.89184	-3.94636	-3.7034	-4.01955	-3.92244	-3.82259	-4.1605	-3.9488	-4.36061	-4.00597	-4.12213	-4.12366	23	11	12	GNAS1_HUMAN	Q5JWF2	111.025	Guanine nucleotide-binding protein G(s) subunit alpha isoforms XLas (Adenylate cyclase-stimulating G alpha protein) (Extra large alphas protein) (XLalphas)	20	GNAS	protein level (PE1)	0	1
NX_Q5QNW6	-2.4978	-2.5405	-2.50716	-2.51551	-2.42795	-1.91128	-2.58592	-3.01982	-2.2886	-2.36833	-2.3789	-2.51403	-2.07072	-2.61885	-2.45093	-2.56942	-2.64754	-2.15696	-3.00706	-2.45992	-2.72258	-2.33166	-2.79808	23	11	12	H2B2F_HUMAN	Q5QNW6	13.92	Histone H2B type 2-F	1	HIST2H2BF	protein level (PE1)	0	1
NX_Q5T1M5	-3.63702	-3.72571	-3.60602	-4.3524	-4.34934	-4.1144	-4.12246	-4.1194	-4.24868	-4.32841	-4.01025	-3.48494	-3.61865	-3.84057	-4.51574	-3.92303	-4.45709	-3.92969	-4.01902	-4.1298	-3.97353	-3.82437	-4.19388	23	11	12	FKB15_HUMAN	Q5T1M5	133.63	FK506-binding protein 15 (FKBP-15) (133 kDa FK506-binding protein) (133 kDa FKBP) (FKBP-133) (WASP- and FKBP-like protein) (WAFL)	9	FKBP15	protein level (PE1)	0	1
NX_Q5VTE0	-2.78969	-2.69333	-2.5203	-2.73792	-2.66081	-2.99406	-2.65534	-2.32329	-2.63102	-2.61227	-2.71161	-2.83313	-2.91853	-2.50717	-2.86393	-2.75694	-2.67086	-2.75341	-2.49003	-2.56751	-2.52557	-2.8634	-2.62199	23	11	12	EF1A3_HUMAN	Q5VTE0	50.185	Putative elongation factor 1-alpha-like 3 (EF-1-alpha-like 3) (Eukaryotic elongation factor 1 A-like 3) (eEF1A-like 3) (Eukaryotic translation elongation factor 1 alpha-1 pseudogene 5)	9	EEF1A1P5	uncertain (PE5)	0	1
NX_Q5XKE5	-3.62179	-3.27115	-3.55874	-3.73948	-3.61603	-2.82733	-2.99477	-3.01746	-2.53473	-3.40089	-3.18676	-3.75932	-3.09963	-3.59207	-3.93624	-3.79262	-3.16158	-3.05189	-2.7132	-2.73406	-2.82645	-3.18961	-3.515	23	11	12	K2C79_HUMAN	Q5XKE5	57.836	Keratin, type II cytoskeletal 79 (Cytokeratin-79) (CK-79) (Keratin-6-like) (Keratin-6L) (Keratin-79) (K79) (Type-II keratin Kb38)	12	KRT79	protein level (PE1)	0	1
NX_Q6DKI2	-3.71789	-3.42524	-3.70217	-3.81785	-3.39566	-3.88087	-3.84317	-3.8067	-3.86025	-3.63896	-3.74455	-3.82545	-3.38512	-3.35717	-3.71795	-3.58939	-3.55456	-3.75416	-3.57465	-3.77134	-3.76349	-3.37525	-3.90237	23	11	12	LEG9C_HUMAN	Q6DKI2	39.607	Galectin-9C (Gal-9C) (Galectin-9-like protein B)	17	LGALS9C	protein level (PE1)	0	1
NX_Q6NUK1	-3.57196	-3.39741	-3.69454	-3.86574	-3.84495	-3.7649	-3.55527	-3.59797	-3.73205	-3.58993	-3.9038	-3.19285	-3.73404	-3.98939	-3.93217	-3.62469	-3.78636	-3.77209	-3.86141	-3.65537	-3.76562	-3.78487	-3.55232	23	11	12	SCMC1_HUMAN	Q6NUK1	53.354	Calcium-binding mitochondrial carrier protein SCaMC-1 (Mitochondrial ATP-Mg/Pi carrier protein 1) (Mitochondrial Ca(2+)-dependent solute carrier protein 1) (Small calcium-binding mitochondrial carrier protein 1) (Solute carrier family 25 member 24)	1	SLC25A24	protein level (PE1)	0	1
NX_Q6P4A8	-3.90917	-2.95646	-3.93484	-3.83303	-3.73306	-3.97524	-3.31845	-3.25108	-3.7091	-3.50801	-3.82668	-4.01673	-3.62215	-3.1615	-4.10552	-3.53399	-3.32376	-3.64441	-3.32356	-3.58695	-3.39049	-3.88686	-3.22834	23	11	12	PLBL1_HUMAN	Q6P4A8	63.255	Phospholipase B-like 1 (EC 3.1.1.-) (LAMA-like protein 1) (Lamina ancestor homolog 1) (Phospholipase B domain-containing protein 1) [Cleaved into: Phospholipase B-like 1 chain A; Phospholipase B-like 1 chain B; Phospholipase B-like 1 chain C]	12	PLBD1	protein level (PE1)	0	1
NX_Q6PEY2	-2.99035	-2.70934	-2.4893	-2.84043	-2.87516	-2.77852	-2.68487	-2.66749	-2.67421	-2.72788	-2.7494	-2.79688	-2.7387	-2.46993	-2.92158	-2.88818	-2.71609	-2.70539	-2.5599	-2.54831	-2.56907	-2.83014	-2.60044	23	11	12	TBA3E_HUMAN	Q6PEY2	49.859	Tubulin alpha-3E chain (Alpha-tubulin 3E) [Cleaved into: Detyrosinated tubulin alpha-3E chain]	2	TUBA3E	protein level (PE1)	0	1
NX_Q6S8J3	-3.04024	-2.45144	-2.52804	-3.01001	-2.83235	-2.66623	-2.76442	-2.07469	-2.23984	-2.22129	-2.18227	-2.85439	-2.75114	-2.14198	-3.03247	-2.85889	-2.73973	-2.75084	-1.9677	-2.19107	-2.16106	-2.29838	-2.09155	23	11	12	POTEE_HUMAN	Q6S8J3	121.363	POTE ankyrin domain family member E (ANKRD26-like family C member 1A) (Prostate, ovary, testis-expressed protein on chromosome 2) (POTE-2)	2	POTEE	transcript level (PE2)	1	1
NX_Q6XQN6	-3.29516	-3.67152	-3.64414	-3.59924	-3.39206	-4.06021	-3.94333	-3.83476	-3.37682	-3.6422	-3.46795	-3.2089	-4.08733	-3.5365	-3.76258	-3.39711	-3.80083	-3.77859	-3.5457	-3.59849	-3.24385	-3.59409	-3.30355	23	11	12	PNCB_HUMAN	Q6XQN6	57.578	Nicotinate phosphoribosyltransferase (NAPRTase) (EC 6.3.4.21) (FHA-HIT-interacting protein) (Nicotinate phosphoribosyltransferase domain-containing protein 1)	8	NAPRT	protein level (PE1)	0	1
NX_Q6ZMZ3	-3.44575	-3.62871	-3.81939	-4.21401	-4.11404	-3.96624	-4.1346	-4.06816	-4.51965	-4.29836	-4.24905	-3.29686	-3.70873	-3.69782	-3.96645	-3.71333	-4.05906	-3.78154	-3.64902	-3.99804	-3.75734	-3.99844	-3.97195	23	11	12	SYNE3_HUMAN	Q6ZMZ3	112.216	Nesprin-3 (KASH domain-containing protein 3) (KASH3) (Nuclear envelope spectrin repeat protein 3)	14	SYNE3	protein level (PE1)	0	1
NX_Q71U36	-2.75522	-2.42858	-2.38539	-2.61738	-2.71002	-2.46509	-2.49565	-2.4821	-2.48297	-2.51897	-2.5801	-2.50085	-2.48785	-2.3336	-2.7617	-2.67459	-2.48744	-2.52301	-2.3797	-2.34579	-2.39395	-2.62752	-2.46623	23	11	12	TBA1A_HUMAN	Q71U36	50.136	Tubulin alpha-1A chain (Alpha-tubulin 3) (Tubulin B-alpha-1) (Tubulin alpha-3 chain) [Cleaved into: Detyrosinated tubulin alpha-1A chain]	12	TUBA1A	protein level (PE1)	0	1
NX_Q7L1Q6	-3.5778	-3.496	-3.6682	-4.28655	-4.01049	-4.07658	-3.76781	-3.91525	-4.02792	-3.93157	-3.84749	-3.45688	-3.97876	-3.63205	-4.22804	-3.74448	-3.69227	-3.82493	-4.28223	-4.14313	-4.01034	-3.8535	-3.93837	23	11	12	BZW1_HUMAN	Q7L1Q6	48.043	Basic leucine zipper and W2 domain-containing protein 1 (Protein Orf)	2	BZW1	protein level (PE1)	0	1
NX_Q7Z3Y7	-3.65687	-3.20931	-3.53641	-3.75683	-3.45274	-2.65848	-3.01376	-3.23752	-2.67865	-3.75403	-3.66332	-3.58834	-2.98168	-3.37533	-3.83302	-3.59248	-3.05232	-2.96614	-2.93443	-2.87042	-3.07692	-3.32057	-3.81786	23	11	12	K1C28_HUMAN	Q7Z3Y7	50.567	Keratin, type I cytoskeletal 28 (Cytokeratin-28) (CK-28) (Keratin-25D) (K25D) (Keratin-28) (K28) (Type I inner root sheath-specific keratin-K25irs4)	17	KRT28	protein level (PE1)	0	1
NX_Q7Z3Y8	-3.88625	-3.42646	-3.64981	-4.02512	-3.57297	-2.69021	-3.14736	-3.50488	-2.79452	-4.05035	-3.65861	-3.75972	-3.13376	-3.49556	-4.39258	-3.69975	-3.12085	-3.07616	-3.19689	-3.06052	-3.28402	-3.4494	-3.88779	23	11	12	K1C27_HUMAN	Q7Z3Y8	49.822	Keratin, type I cytoskeletal 27 (Cytokeratin-27) (CK-27) (Keratin-25C) (K25C) (Keratin-27) (K27) (Type I inner root sheath-specific keratin-K25irs3)	17	KRT27	protein level (PE1)	0	1
NX_Q7Z3Z0	-3.87765	-3.41786	-3.64121	-4.01652	-3.56437	-2.72137	-3.19675	-3.49628	-2.79766	-4.04175	-3.78832	-3.75112	-3.12516	-3.48696	-4.38398	-3.69115	-3.18966	-3.12124	-3.18829	-3.05192	-3.27542	-3.4408	-4.08331	23	11	12	K1C25_HUMAN	Q7Z3Z0	49.318	Keratin, type I cytoskeletal 25 (Cytokeratin-25) (CK-25) (Keratin-25) (K25) (Keratin-25A) (K25A) (Type I inner root sheath-specific keratin-K25irs1)	17	KRT25	protein level (PE1)	0	1
NX_Q7Z406	-3.82541	-3.34673	-3.87928	-3.82598	-3.68104	-4.27718	-3.65717	-3.75356	-4.35347	-3.86894	-4.0951	-3.74464	-3.79119	-3.5616	-4.00268	-3.711	-3.6933	-3.66651	-3.67365	-4.0805	-3.73383	-3.82271	-3.97417	23	11	12	MYH14_HUMAN	Q7Z406	227.871	Myosin-14 (Myosin heavy chain 14) (Myosin heavy chain, non-muscle IIc) (Non-muscle myosin heavy chain IIc) (NMHC II-C)	19	MYH14	protein level (PE1)	0	1
NX_Q7Z4W1	-3.45692	-3.50422	-3.50032	-3.44967	-3.70872	-4.31887	-4.07705	-3.44306	-3.35377	-3.39572	-3.38419	-3.56448	-3.619	-4.0962	-3.5161	-3.75269	-3.58238	-3.95808	-4.2235	-3.36424	-3.65058	-3.53153	-3.61337	23	11	12	DCXR_HUMAN	Q7Z4W1	25.913	L-xylulose reductase (XR) (EC 1.1.1.10) (Carbonyl reductase II) (Dicarbonyl/L-xylulose reductase) (Kidney dicarbonyl reductase) (kiDCR) (Short chain dehydrogenase/reductase family 20C member 1) (Sperm surface protein P34H)	17	DCXR	protein level (PE1)	0	1
NX_Q7Z794	-3.83146	-3.20206	-3.87486	-3.43726	-3.4812	-2.67638	-2.96023	-3.10072	-2.61741	-3.61899	-3.55708	-3.79289	-3.27338	-3.44955	-3.79373	-3.79987	-3.00268	-2.97089	-2.86164	-2.74819	-3.04739	-3.42894	-3.74487	23	11	12	K2C1B_HUMAN	Q7Z794	61.901	Keratin, type II cytoskeletal 1b (Cytokeratin-1B) (CK-1B) (Keratin-77) (K77) (Type-II keratin Kb39)	12	KRT77	protein level (PE1)	0	1
NX_Q86UX7	-3.21242	-2.95195	-3.04776	-3.25168	-3.01743	-3.16454	-3.01548	-3.06865	-3.02572	-3.24888	-3.19022	-3.18167	-2.95883	-3.03463	-3.39855	-3.19489	-2.87299	-2.99112	-3.58105	-3.17625	-3.1579	-3.28538	-3.25859	23	11	12	URP2_HUMAN	Q86UX7	75.953	Fermitin family homolog 3 (Kindlin-3) (MIG2-like protein) (Unc-112-related protein 2)	11	FERMT3	protein level (PE1)	0	1
NX_Q86VP6	-3.57965	-4.10982	-3.61926	-3.59288	-3.77921	-3.57423	-3.60348	-3.89285	-3.8424	-3.54394	-3.91061	-3.38618	-4.62255	-4.09975	-3.67455	-3.54538	-3.74778	-3.60624	-4.62498	-3.89067	-4.00091	-3.64197	-3.65668	23	11	12	CAND1_HUMAN	Q86VP6	136.376	Cullin-associated NEDD8-dissociated protein 1 (Cullin-associated and neddylation-dissociated protein 1) (TBP-interacting protein of 120 kDa A) (TBP-interacting protein 120A) (p120 CAND1)	12	CAND1	protein level (PE1)	0	1
NX_Q8IUI8	-3.60101	-4.06328	-3.83754	-4.30976	-3.66572	-4.09978	-3.85797	-4.07676	-4.05113	-4.4319	-3.98465	-3.40754	-4.47909	-3.81016	-4.37619	-3.87242	-3.89157	-3.91508	-3.60647	-4.29128	-3.85746	-3.83095	-4.12128	23	11	12	CRLF3_HUMAN	Q8IUI8	49.766	Cytokine receptor-like factor 3 (Cytokine receptor-like molecule 9) (CREME-9) (Cytokine receptor-related protein 4) (Type I cytokine receptor-like factor p48)	17	CRLF3	protein level (PE1)	0	1
NX_Q8N163	-3.75598	-3.40534	-3.69492	-4.08547	-3.70027	-3.75056	-4.17775	-4.1535	-4.19482	-4.05271	-3.87306	-3.56251	-3.56842	-3.69629	-4.1317	-3.75647	-3.96831	-3.67059	-3.87189	-4.24308	-4.0523	-3.67361	-3.76183	23	11	12	CCAR2_HUMAN	Q8N163	102.902	Cell cycle and apoptosis regulator protein 2 (Cell division cycle and apoptosis regulator protein 2) (DBIRD complex subunit KIAA1967) (Deleted in breast cancer gene 1 protein) (DBC-1) (DBC.1) (NET35) (p30 DBC)	8	CCAR2	protein level (PE1)	0	1
NX_Q8N257	-2.6136	-2.5405	-2.52163	-2.56743	-2.51861	-1.92805	-2.71085	-3.05459	-2.38386	-2.432	-2.41021	-2.51403	-2.10153	-2.61885	-2.54483	-2.6284	-2.75824	-2.25609	-3.19612	-2.53315	-2.77529	-2.36162	-2.79011	23	11	12	H2B3B_HUMAN	Q8N257	13.908	Histone H2B type 3-B (H2B type 12)	1	HIST3H2BB	protein level (PE1)	0	1
NX_Q8N386	-3.65074	-3.72607	-3.83132	-3.84761	-3.60934	-4.11475	-3.99787	-4.21667	-4.01495	-4.27078	-3.70958	-3.40612	-4.31797	-4.19311	-3.7891	-3.5766	-3.78844	-3.62902	-3.6672	-4.00522	-3.80548	-3.76674	-3.80046	23	11	12	LRC25_HUMAN	Q8N386	33.179	Leucine-rich repeat-containing protein 25 (Monocyte and plasmacytoid-activated protein)	19	LRRC25	protein level (PE1)	0	1
NX_Q8N423	-3.84623	-3.49559	-3.96882	-3.89697	-4.04004	-3.80509	-4.16534	-3.99719	-4.00632	-4.56318	-3.88548	-3.57358	-3.70728	-3.6726	-3.72932	-3.869	-4.44881	-3.82451	-3.76771	-3.8205	-3.8638	-3.78614	-3.82659	23	11	12	LIRB2_HUMAN	Q8N423	65.039	Leukocyte immunoglobulin-like receptor subfamily B member 2 (LIR-2) (Leukocyte immunoglobulin-like receptor 2) (CD85 antigen-like family member D) (Immunoglobulin-like transcript 4) (ILT-4) (Monocyte/macrophage immunoglobulin-like receptor 10) (MIR-10) (CD antigen CD85d)	19	LILRB2	protein level (PE1)	0	1
NX_Q8N8A2	-3.83603	-4.11378	-3.82734	-3.9846	-4.01725	-3.7823	-4.51052	-4.12726	-4.10163	-4.30631	-3.97444	-3.59426	-3.65453	-4.30782	-4.0909	-3.74682	-3.91573	-3.78949	-4.0927	-3.94384	-3.82081	-4.22824	-4.06532	23	11	12	ANR44_HUMAN	Q8N8A2	107.603	Serine/threonine-protein phosphatase 6 regulatory ankyrin repeat subunit B (PP6-ARS-B) (Serine/threonine-protein phosphatase 6 regulatory subunit ARS-B) (Ankyrin repeat domain-containing protein 44)	2	ANKRD44	protein level (PE1)	0	1
NX_Q8NBQ5	-3.54665	-3.15462	-3.49315	-3.66434	-3.60216	-3.93148	-3.38863	-3.51052	-3.88283	-3.45069	-3.5859	-3.75112	-3.2694	-3.58387	-3.83991	-3.56942	-3.32532	-3.62184	-3.91529	-3.90113	-3.94443	-4.06059	-3.585	23	11	12	DHB11_HUMAN	Q8NBQ5	32.936	Estradiol 17-beta-dehydrogenase 11 (EC 1.1.1.62) (17-beta-hydroxysteroid dehydrogenase 11) (17-beta-HSD 11) (17bHSD11) (17betaHSD11) (17-beta-hydroxysteroid dehydrogenase XI) (17-beta-HSD XI) (17betaHSDXI) (Cutaneous T-cell lymphoma-associated antigen HD-CL-03) (CTCL-associated antigen HD-CL-03) (Dehydrogenase/reductase SDR family member 8) (Retinal short-chain dehydrogenase/reductase 2) (retSDR2…	4	HSD17B11	protein level (PE1)	0	1
NX_Q8NHL6	-3.9282	-3.6867	-4.30606	-4.07931	-4.07625	-4.04543	-4.80361	-4.06816	-4.12171	-4.59939	-4.15214	-3.78588	-3.94761	-4.12378	-4.06656	-4.17821	-4.66112	-4.01563	-3.87087	-4.15774	-4.0761	-3.79432	-4.24301	23	11	12	LIRB1_HUMAN	Q8NHL6	70.819	Leukocyte immunoglobulin-like receptor subfamily B member 1 (LIR-1) (Leukocyte immunoglobulin-like receptor 1) (CD85 antigen-like family member J) (Immunoglobulin-like transcript 2) (ILT-2) (Monocyte/macrophage immunoglobulin-like receptor 7) (MIR-7) (CD antigen CD85j)	19	LILRB1	protein level (PE1)	0	1
NX_Q8NHW5	-3.5292	-3.31686	-3.39215	-3.19926	-3.30576	-3.58744	-3.11154	-3.38833	-3.50883	-3.26635	-3.34892	-3.47403	-3.48963	-3.07954	-3.31101	-3.33808	-3.14514	-3.18714	-3.6382	-3.6698	-3.62595	-3.48247	-3.29769	23	11	12	RLA0L_HUMAN	Q8NHW5	34.364	60S acidic ribosomal protein P0-like (Large ribosomal subunit protein uL10-like)	2	RPLP0P6	uncertain (PE5)	0	1
NX_Q8TAA3	-3.52353	-3.65001	-3.64611	-3.67464	-3.37055	-3.73766	-3.49584	-3.78842	-3.41601	-3.3818	-3.38574	-3.68224	-3.94088	-4.41808	-3.71304	-3.72239	-3.32702	-3.55296	-4.54538	-3.53122	-3.97246	-3.59377	-3.69221	23	11	12	PSA7L_HUMAN	Q8TAA3	28.53	Proteasome subunit alpha type-7-like (EC 3.4.25.1)	18	PSMA8	protein level (PE1)	0	1
NX_Q8TAQ2	-3.875	-3.80311	-3.95412	-4.23668	-4.29641	-4.41364	-4.47285	-4.03843	-4.24689	-4.39357	-4.08102	-3.8811	-3.96365	-4.31591	-4.33787	-4.03039	-4.38835	-4.28693	-3.96609	-4.12802	-3.94947	-4.0393	-4.08295	23	11	12	SMRC2_HUMAN	Q8TAQ2	132.879	SWI/SNF complex subunit SMARCC2 (BRG1-associated factor 170) (BAF170) (SWI/SNF complex 170 kDa subunit) (SWI/SNF-related matrix-associated actin-dependent regulator of chromatin subfamily C member 2)	12	SMARCC2	protein level (PE1)	0	1
NX_Q8TEM1	-3.76552	-3.42646	-4.14567	-4.07977	-4.32826	-4.25301	-3.73499	-4.06613	-4.58457	-4.40904	-4.25327	-3.82961	-3.83069	-3.94319	-4.36972	-3.86292	-3.82295	-3.92564	-4.05118	-4.6206	-4.02708	-4.28521	-4.01568	23	11	12	PO210_HUMAN	Q8TEM1	205.111	Nuclear pore membrane glycoprotein 210 (Nuclear pore protein gp210) (Nuclear envelope pore membrane protein POM 210) (POM210) (Nucleoporin Nup210) (Pore membrane protein of 210 kDa)	3	NUP210	protein level (PE1)	0	1
NX_Q8WUM4	-3.17554	-3.2772	-3.45854	-3.35366	-3.56088	-3.39288	-3.38515	-3.48056	-3.83235	-3.48196	-3.49959	-3.08219	-3.62606	-3.21597	-3.4932	-3.3261	-3.36348	-3.36308	-3.31223	-3.63014	-3.29189	-3.31114	-3.17829	23	11	12	PDC6I_HUMAN	Q8WUM4	96.023	Programmed cell death 6-interacting protein (PDCD6-interacting protein) (ALG-2-interacting protein 1) (ALG-2-interacting protein X) (Hp95)	3	PDCD6IP	protein level (PE1)	0	1
NX_Q8WXF1	-3.78803	-3.96027	-4.00753	-3.94351	-3.80575	-3.95101	-3.6678	-4.09869	-4.42524	-4.20395	-3.80245	-3.64032	-4.55217	-3.82525	-3.92639	-4.03265	-4.16877	-4.16425	-4.01054	-4.36436	-3.88478	-3.86264	-3.82638	23	11	12	PSPC1_HUMAN	Q8WXF1	58.744	Paraspeckle component 1 (Paraspeckle protein 1)	13	PSPC1	protein level (PE1)	0	1
NX_Q92542	-3.841	-3.49035	-4.34379	-3.86177	-4.31811	-4.30501	-3.93825	-3.95462	-4.15945	-3.98391	-4.58781	-3.88161	-3.98535	-4.01539	-4.05854	-4.03985	-4.15478	-4.12031	-3.81169	-4.07054	-3.7159	-4.13309	-4.02547	23	11	12	NICA_HUMAN	Q92542	78.411	Nicastrin	1	NCSTN	protein level (PE1)	0	1
NX_Q92556	-3.67579	-4.27939	-4.01226	-3.69657	-4.07372	-4.79302	-3.85223	-3.94069	-4.8693	-4.04595	-3.99664	-3.8925	-4.21808	-4.26931	-4.06942	-3.9258	-4.05653	-3.9551	-4.09558	-4.38245	-3.85172	-4.00567	-3.92991	23	11	12	ELMO1_HUMAN	Q92556	83.829	Engulfment and cell motility protein 1 (Protein ced-12 homolog)	7	ELMO1	protein level (PE1)	0	1
NX_Q92608	-3.76378	-3.8674	-3.88637	-4.22782	-4.22476	-5.19393	-3.95212	-3.76437	-4.27022	-4.34996	-4.25925	-3.79609	-3.94999	-3.76714	-4.5161	-3.86808	-4.04996	-4.07981	-4.05717	-4.18131	-3.95161	-4.66983	-3.94436	23	11	12	DOCK2_HUMAN	Q92608	211.948	Dedicator of cytokinesis protein 2	5	DOCK2	protein level (PE1)	0	1
NX_Q92841	-3.26016	-3.21989	-3.22233	-3.43016	-3.28879	-3.89112	-3.23017	-3.49818	-3.59174	-3.60781	-3.61089	-3.09534	-3.31619	-3.2391	-3.47955	-3.33873	-3.31299	-3.28729	-3.38708	-3.62398	-3.43794	-3.49195	-3.56855	23	11	12	DDX17_HUMAN	Q92841	80.272	Probable ATP-dependent RNA helicase DDX17 (EC 3.6.4.13) (DEAD box protein 17) (DEAD box protein p72) (DEAD box protein p82) (RNA-dependent helicase p72)	22	DDX17	protein level (PE1)	0	1
NX_Q92878	-4.14607	-3.99172	-3.96763	-4.30515	-4.28436	-5.04942	-4.50657	-4.15133	-4.08431	-4.72832	-4.28107	-4.09091	-3.83766	-4.28268	-4.24664	-4.34493	-4.66511	-4.46678	-4.40997	-4.12697	-4.17027	-4.18952	-4.20561	23	11	12	RAD50_HUMAN	Q92878	153.892	DNA repair protein RAD50 (hRAD50) (EC 3.6.-.-)	5	RAD50	protein level (PE1)	0	1
NX_Q92882	-3.4457	-3.74827	-3.31841	-3.45069	-3.24157	-3.4168	-3.27972	-3.62345	-3.63921	-3.2138	-3.2717	-3.25223	-3.56203	-4.03922	-3.39218	-3.39468	-3.20089	-3.17411	-3.86549	-3.60829	-3.79772	-3.118	-3.36257	23	11	12	OSTF1_HUMAN	Q92882	23.787	Osteoclast-stimulating factor 1	9	OSTF1	protein level (PE1)	0	1
NX_Q92928	-2.95775	-2.81796	-3.04815	-2.73709	-2.90142	-3.03056	-2.83149	-2.89726	-3.03221	-2.74725	-2.94345	-3.06531	-2.77514	-2.6318	-2.81212	-2.91837	-2.77119	-2.93603	-2.73276	-2.96378	-2.85669	-2.82597	-2.91375	23	11	12	RAB1C_HUMAN	Q92928	22.017	Putative Ras-related protein Rab-1C (hRab1c)	9	RAB1C	uncertain (PE5)	0	1
NX_Q92930	-3.00529	-2.85877	-3.14636	-2.58674	-2.9142	-3.07136	-2.66321	-2.83748	-2.94353	-2.85941	-3.11113	-3.34693	-2.89437	-2.82066	-2.71095	-2.93115	-2.60787	-2.93242	-2.65377	-2.85917	-2.7114	-2.87825	-2.90722	23	11	12	RAB8B_HUMAN	Q92930	23.584	Ras-related protein Rab-8B	15	RAB8B	protein level (PE1)	0	1
NX_Q92945	-3.47424	-3.52936	-3.70156	-3.5742	-3.65657	-3.88026	-3.72862	-3.82457	-4.16067	-3.70893	-3.62289	-3.38551	-4.20842	-3.31764	-3.6126	-3.47681	-3.72235	-3.64441	-3.43271	-3.89567	-3.513	-3.56028	-3.47579	23	11	12	FUBP2_HUMAN	Q92945	73.115	Far upstream element-binding protein 2 (FUSE-binding protein 2) (KH type-splicing regulatory protein) (KSRP) (p75)	19	KHSRP	protein level (PE1)	0	1
NX_Q93079	-2.4978	-2.5405	-2.50716	-2.51551	-2.42795	-1.91128	-2.58592	-3.01982	-2.2886	-2.36833	-2.3789	-2.51403	-2.07072	-2.61885	-2.45093	-2.56942	-2.64754	-2.15696	-3.00706	-2.45992	-2.72258	-2.33166	-2.79808	23	11	12	H2B1H_HUMAN	Q93079	13.892	Histone H2B type 1-H (Histone H2B.j) (H2B/j)	6	HIST1H2BH	protein level (PE1)	0	1
NX_Q95365	-3.19688	-2.97657	-3.31946	-3.67898	-3.52102	-3.88813	-3.50801	-3.57092	-3.33603	-3.47012	-3.55551	-3.32083	-3.11363	-3.13719	-3.62047	-3.29562	-3.66655	-3.90755	-3.4654	-3.60251	-3.32705	-3.66506	-3.21796	23	11	12	1B38_HUMAN	Q95365	40.416	HLA class I histocompatibility antigen, B-38 alpha chain (Bw-4) (MHC class I antigen B*38)	6	HLA-B	protein level (PE1)	0	1
NX_Q95604	-3.49395	-2.9884	-3.46163	-3.99184	-3.45822	-3.59894	-3.56124	-3.25176	-3.46437	-3.70381	-4.00668	-3.74763	-3.25809	-3.46644	-3.77843	-3.51671	-3.48933	-3.66411	-3.30974	-3.43825	-3.48155	-3.52562	-3.65822	23	11	12	1C17_HUMAN	Q95604	41.238	HLA class I histocompatibility antigen, Cw-17 alpha chain (MHC class I antigen Cw*17)	6	HLA-C	protein level (PE1)	0	1
NX_Q969H8	-3.46248	-3.17878	-3.58506	-3.80548	-3.62632	-3.47056	-3.75162	-3.42635	-3.54685	-3.37131	-3.17933	-3.81308	-3.37275	-3.20649	-3.74697	-3.55219	-3.48419	-3.44076	-3.4721	-3.58287	-3.62618	-3.30963	-3.13667	23	11	12	MYDGF_HUMAN	Q969H8	18.795	Myeloid-derived growth factor (MYDGF) (Interleukin-25) (IL-25) (Stromal cell-derived growth factor SF20)	19	MYDGF	protein level (PE1)	0	1
NX_Q96AE4	-3.33435	-3.57353	-3.56964	-3.61289	-3.74487	-4.13831	-3.75819	-3.99719	-4.11769	-3.9933	-3.65675	-3.32322	-4.16544	-3.37157	-3.63656	-3.44381	-3.72767	-3.90245	-3.54808	-4.08677	-3.71989	-3.53202	-3.54879	23	11	12	FUBP1_HUMAN	Q96AE4	67.56	Far upstream element-binding protein 1 (FBP) (FUSE-binding protein 1) (DNA helicase V) (hDH V)	1	FUBP1	protein level (PE1)	0	1
NX_Q96AX2	-3.51475	-3.36822	-3.46124	-3.35943	-3.28429	-3.80267	-4.03797	-3.3817	-3.20995	-3.53272	-3.5414	-3.74724	-3.40382	-3.07939	-3.32575	-3.4406	-3.21878	-3.49303	-3.0875	-3.14906	-3.08322	-3.53383	-3.52313	23	11	12	RAB37_HUMAN	Q96AX2	24.815	Ras-related protein Rab-37	17	RAB37	protein level (PE1)	0	1
NX_Q96C19	-2.97262	-2.6367	-3.06718	-2.82054	-2.85644	-2.94997	-3.22478	-3.13485	-3.15753	-2.74344	-2.92704	-2.97752	-2.87146	-3.00984	-2.88913	-2.98584	-2.9062	-3.01305	-3.19513	-3.14146	-3.13152	-2.72689	-2.93525	23	11	12	EFHD2_HUMAN	Q96C19	26.697	EF-hand domain-containing protein D2 (Swiprosin-1)	1	EFHD2	protein level (PE1)	0	1
NX_Q96E17	-3.31161	-3.17182	-3.4342	-3.10391	-3.31834	-3.68545	-3.50162	-3.1853	-3.28461	-3.26744	-3.49113	-3.63003	-3.3446	-3.04365	-3.22149	-3.32339	-3.18304	-3.40384	-3.0618	-3.09879	-3.07515	-3.31111	-3.32373	23	11	12	RAB3C_HUMAN	Q96E17	25.952	Ras-related protein Rab-3C	5	RAB3C	protein level (PE1)	0	1
NX_Q96FW1	-3.59941	-3.67474	-3.67084	-3.65798	-3.55801	-3.66548	-3.8216	-3.42497	-3.44074	-3.31636	-3.56807	-3.70697	-3.48849	-3.40142	-3.64086	-3.74712	-3.40611	-3.78181	-3.45616	-3.44201	-3.27703	-3.25677	-3.41591	23	11	12	OTUB1_HUMAN	Q96FW1	31.284	Ubiquitin thioesterase OTUB1 (EC 3.4.19.12) (Deubiquitinating enzyme OTUB1) (OTU domain-containing ubiquitin aldehyde-binding protein 1) (Otubain-1) (hOTU1) (Ubiquitin-specific-processing protease OTUB1)	11	OTUB1	protein level (PE1)	0	1
NX_Q96HE7	-3.41756	-3.06691	-3.95927	-3.9824	-3.66058	-4.60173	-3.66094	-3.66225	-3.83292	-4.15569	-3.77902	-3.84734	-3.38997	-3.83499	-3.97505	-3.61642	-3.70554	-3.71806	-3.48517	-4.01507	-3.51431	-3.6005	-3.62322	23	11	12	ERO1A_HUMAN	Q96HE7	54.393	ERO1-like protein alpha (ERO1-L) (ERO1-L-alpha) (EC 1.8.4.-) (Endoplasmic oxidoreductin-1-like protein) (Endoplasmic reticulum oxidoreductase alpha) (Oxidoreductin-1-L-alpha)	14	ERO1A	protein level (PE1)	0	1
NX_Q96I99	-3.29004	-3.40013	-3.65151	-3.67143	-3.59779	-3.66388	-3.39573	-4.06682	-3.8651	-3.94484	-3.67368	-3.16912	-3.691	-4.34429	-3.66728	-3.62512	-3.63859	-3.6419	-4.17056	-4.05949	-4.10279	-3.64492	-3.68537	23	11	12	SUCB2_HUMAN	Q96I99	46.511	Succinate--CoA ligase [GDP-forming] subunit beta, mitochondrial (EC 6.2.1.4) (GTP-specific succinyl-CoA synthetase subunit beta) (G-SCS) (GTPSCS) (Succinyl-CoA synthetase beta-G chain) (SCS-betaG)	3	SUCLG2	protein level (PE1)	0	1
NX_Q96QK1	-3.14437	-3.41568	-3.44958	-3.54406	-3.40458	-3.92931	-3.44445	-3.45001	-3.46152	-3.55706	-3.49977	-3.20877	-3.41237	-3.49578	-3.60365	-3.39845	-3.33414	-3.48633	-3.62308	-3.34265	-3.34292	-3.36217	-3.34874	23	11	12	VPS35_HUMAN	Q96QK1	91.707	Vacuolar protein sorting-associated protein 35 (hVPS35) (Maternal-embryonic 3) (Vesicle protein sorting 35)	16	VPS35	protein level (PE1)	0	1
NX_Q99426	-3.9798	-4.10628	-3.80135	-3.80869	-3.77567	-3.47377	-3.77602	-3.94367	-3.7931	-3.6298	-3.55052	-3.96242	-3.92003	-3.44299	-3.75018	-3.70154	-3.36053	-3.39381	-4.04741	-3.8114	-3.8547	-3.45898	-3.58704	23	11	12	TBCB_HUMAN	Q99426	27.326	Tubulin-folding cofactor B (Cytoskeleton-associated protein 1) (Cytoskeleton-associated protein CKAPI) (Tubulin-specific chaperone B)	19	TBCB	protein level (PE1)	0	1
NX_Q99460	-3.38587	-3.91983	-3.63973	-3.76837	-4.03158	-3.6553	-3.53842	-3.85112	-3.87292	-3.86248	-3.9961	-3.51273	-3.85852	-4.03469	-4.1078	-3.94645	-3.69696	-3.70468	-3.73602	-3.89795	-3.76516	-3.78441	-3.86512	23	11	12	PSMD1_HUMAN	Q99460	105.836	26S proteasome non-ATPase regulatory subunit 1 (26S proteasome regulatory subunit RPN2) (26S proteasome regulatory subunit S1) (26S proteasome subunit p112)	2	PSMD1	protein level (PE1)	0	1
NX_Q99497	-3.14187	-3.29638	-3.14636	-2.8025	-2.95153	-3.36285	-2.88695	-3.09238	-3.24284	-2.70121	-2.80277	-3.07334	-3.41116	-2.83914	-2.91615	-3.00078	-2.85749	-3.069	-3.29966	-3.16899	-3.23862	-2.85993	-2.84923	23	11	12	PARK7_HUMAN	Q99497	19.891	Protein/nucleic acid deglycase DJ-1 (EC 3.1.2.-) (EC 3.5.1.-) (EC 3.5.1.124) (Maillard deglycase) (Oncogene DJ1) (Parkinson disease protein 7) (Parkinsonism-associated deglycase) (Protein DJ-1) (DJ-1)	1	PARK7	protein level (PE1)	0	1
NX_Q99536	-3.3022	-2.86612	-3.70733	-3.65667	-4.2837	-3.68078	-3.20488	-3.5864	-4.12504	-3.98293	-4.33156	-3.51621	-4.42806	-3.11287	-4.20022	-3.40038	-3.23848	-3.79711	-3.69014	-3.93922	-3.68149	-4.08095	-3.37128	23	11	12	VAT1_HUMAN	Q99536	41.92	Synaptic vesicle membrane protein VAT-1 homolog (EC 1.-.-.-)	17	VAT1	protein level (PE1)	0	1
NX_Q99613	-3.53864	-3.98039	-3.70543	-3.70836	-3.78448	-3.89195	-4.34911	-4.03963	-4.12314	-4.26983	-3.93797	-3.49411	-3.8399	-4.27134	-3.88961	-3.90664	-3.83095	-4.00828	-4.39864	-3.93732	-4.04757	-3.76579	-3.95921	23	11	12	EIF3C_HUMAN	Q99613	105.344	Eukaryotic translation initiation factor 3 subunit C (eIF3c) (Eukaryotic translation initiation factor 3 subunit 8) (eIF3 p110)	16	EIF3C	protein level (PE1)	0	1
NX_Q99623	-3.04005	-3.29147	-3.13631	-3.12929	-3.21074	-3.70818	-3.12394	-3.16665	-3.0855	-3.00688	-3.1428	-3.35173	-2.96692	-3.58242	-3.17841	-3.36385	-3.24469	-3.14327	-3.76771	-3.25623	-3.3632	-3.18408	-3.2723	23	11	12	PHB2_HUMAN	Q99623	33.296	Prohibitin-2 (B-cell receptor-associated protein BAP37) (D-prohibitin) (Repressor of estrogen receptor activity)	12	PHB2	protein level (PE1)	0	1
NX_Q99714	-2.84272	-2.7738	-2.87636	-3.17789	-3.18513	-3.50303	-3.04561	-3.14901	-3.02647	-2.91308	-2.93632	-2.80134	-2.70624	-3.06475	-3.13317	-3.17988	-3.04736	-3.26033	-3.15584	-3.03447	-3.07777	-3.04587	-2.94365	23	11	12	HCD2_HUMAN	Q99714	26.923	3-hydroxyacyl-CoA dehydrogenase type-2 (EC 1.1.1.35) (17-beta-hydroxysteroid dehydrogenase 10) (17-beta-HSD 10) (EC 1.1.1.51) (2-methyl-3-hydroxybutyryl-CoA dehydrogenase) (MHBD) (3-hydroxy-2-methylbutyryl-CoA dehydrogenase) (EC 1.1.1.178) (3-hydroxyacyl-CoA dehydrogenase type II) (Endoplasmic reticulum-associated amyloid beta-peptide-binding protein) (Mitochondrial ribonuclease P protein 2) (Mit…	X	HSD17B10	protein level (PE1)	0	1
NX_Q99798	-3.24562	-3.17962	-3.32834	-3.65334	-3.33425	-3.59313	-3.21069	-3.35729	-3.4685	-3.90042	-3.55008	-3.35318	-3.20725	-3.55951	-3.70204	-3.47924	-3.29314	-3.25866	-3.77396	-3.49656	-3.75734	-3.58626	-3.94198	23	11	12	ACON_HUMAN	Q99798	85.425	Aconitate hydratase, mitochondrial (Aconitase) (EC 4.2.1.3) (Citrate hydro-lyase)	22	ACO2	protein level (PE1)	0	1
NX_Q99877	-2.4978	-2.5405	-2.50716	-2.51551	-2.42795	-1.91128	-2.58592	-3.01982	-2.2886	-2.36833	-2.3789	-2.51403	-2.07072	-2.61885	-2.45093	-2.56942	-2.64754	-2.15696	-3.00706	-2.45992	-2.72258	-2.33166	-2.79808	23	11	12	H2B1N_HUMAN	Q99877	13.922	Histone H2B type 1-N (Histone H2B.d) (H2B/d)	6	HIST1H2BN	protein level (PE1)	0	1
NX_Q99879	-2.4978	-2.5405	-2.50716	-2.51551	-2.42795	-1.91128	-2.58592	-3.01982	-2.2886	-2.36833	-2.37141	-2.51403	-2.07072	-2.61885	-2.45093	-2.56942	-2.64754	-2.15696	-3.00706	-2.45992	-2.72258	-2.33166	-2.79808	23	11	12	H2B1M_HUMAN	Q99879	13.989	Histone H2B type 1-M (Histone H2B.e) (H2B/e)	6	HIST1H2BM	protein level (PE1)	0	1
NX_Q99880	-2.48866	-2.5405	-2.50716	-2.51551	-2.44073	-1.91128	-2.58592	-3.03686	-2.3088	-2.3817	-2.38269	-2.51403	-2.07072	-2.61885	-2.45093	-2.58343	-2.64754	-2.15696	-3.00706	-2.47516	-2.73517	-2.33651	-2.80619	23	11	12	H2B1L_HUMAN	Q99880	13.952	Histone H2B type 1-L (Histone H2B.c) (H2B/c)	6	HIST1H2BL	protein level (PE1)	0	1
NX_Q9BQE3	-2.70474	-2.41689	-2.38497	-2.59436	-2.70473	-2.48336	-2.50306	-2.40689	-2.4505	-2.47024	-2.46642	-2.503	-2.49915	-2.26939	-2.75293	-2.63508	-2.49613	-2.55704	-2.29107	-2.29093	-2.30265	-2.61506	-2.39393	23	11	12	TBA1C_HUMAN	Q9BQE3	49.895	Tubulin alpha-1C chain (Alpha-tubulin 6) (Tubulin alpha-6 chain) [Cleaved into: Detyrosinated tubulin alpha-1C chain]	12	TUBA1C	protein level (PE1)	0	1
NX_Q9BRF8	-3.36234	-3.7387	-3.30883	-3.44111	-3.2162	-3.52532	-3.70947	-3.41638	-3.22595	-3.1865	-3.09579	-3.11772	-3.85348	-3.20574	-3.2277	-3.4229	-3.28444	-3.39861	-3.31185	-3.22197	-3.43276	-2.99226	-3.24579	23	11	12	CPPED_HUMAN	Q9BRF8	35.548	Serine/threonine-protein phosphatase CPPED1 (EC 3.1.3.16) (Calcineurin-like phosphoesterase domain-containing protein 1) (Complete S-transactivated protein 1)	16	CPPED1	protein level (PE1)	0	1
NX_Q9BRL6	-4.04266	-3.86811	-4.16524	-3.71665	-3.91771	-3.77967	-3.66279	-3.83043	-3.9809	-3.83879	-4.31235	-4.02528	-3.8068	-3.61499	-3.65814	-3.94049	-3.42339	-3.38412	-3.80924	-3.97117	-3.71344	-4.03372	-4.27829	23	11	12	SRSF8_HUMAN	Q9BRL6	32.288	Serine/arginine-rich splicing factor 8 (Pre-mRNA-splicing factor SRP46) (Splicing factor SRp46) (Splicing factor, arginine/serine-rich 2B)	11	SRSF8	protein level (PE1)	0	1
NX_Q9BS26	-3.72381	-3.32741	-3.52189	-3.67081	-3.47393	-3.46083	-3.90025	-3.42444	-3.4402	-3.61685	-3.56754	-3.40541	-3.66405	-4.31734	-3.73723	-3.51519	-3.58167	-3.57716	-4.1436	-3.73151	-3.66086	-3.53878	-3.92468	23	11	12	ERP44_HUMAN	Q9BS26	46.971	Endoplasmic reticulum resident protein 44 (ER protein 44) (ERp44) (Thioredoxin domain-containing protein 4)	9	ERP44	protein level (PE1)	0	1
NX_Q9BSJ8	-3.49972	-3.50658	-3.60162	-3.94764	-3.6531	-3.67342	-3.5423	-3.55785	-3.82029	-3.69911	-3.85071	-3.40052	-3.55442	-3.60565	-3.99559	-3.61239	-3.41405	-3.49972	-3.56732	-3.6608	-3.36415	-3.59503	-3.46023	23	11	12	ESYT1_HUMAN	Q9BSJ8	122.856	Extended synaptotagmin-1 (E-Syt1) (Membrane-bound C2 domain-containing protein)	12	ESYT1	protein level (PE1)	0	1
NX_Q9BT78	-3.53193	-3.72535	-3.80064	-4.17596	-3.9968	-4.06289	-3.55783	-4.09786	-3.91733	-3.99706	-4.10265	-3.70644	-4.14117	-4.01631	-4.11745	-4.03182	-3.75776	-4.17922	-4.1436	-4.43048	-4.07584	-3.83981	-3.75987	23	11	12	CSN4_HUMAN	Q9BT78	46.269	COP9 signalosome complex subunit 4 (SGN4) (Signalosome subunit 4) (JAB1-containing signalosome subunit 4)	4	COPS4	protein level (PE1)	0	1
NX_Q9BTT0	-3.54342	-4.14702	-3.77515	-3.91638	-3.74947	-4.35962	-3.71986	-3.76256	-4.13487	-3.61255	-3.56324	-3.60523	-4.26181	-3.96085	-3.93705	-3.69652	-3.46342	-3.87389	-4.26424	-4.55111	-4.11729	-3.57227	-3.5572	23	11	12	AN32E_HUMAN	Q9BTT0	30.692	Acidic leucine-rich nuclear phosphoprotein 32 family member E (LANP-like protein) (LANP-L)	1	ANP32E	protein level (PE1)	0	1
NX_Q9BTZ2	-3.55933	-3.38478	-3.93719	-3.80735	-3.61047	-3.89841	-3.58964	-4.0795	-3.97469	-3.83258	-3.70409	-3.84298	-3.97669	-3.85183	-3.65193	-3.71243	-3.89431	-3.64676	-3.97912	-3.96496	-3.91136	-3.72648	-3.72802	23	11	12	DHRS4_HUMAN	Q9BTZ2	29.537	Dehydrogenase/reductase SDR family member 4 (EC 1.1.1.184) (NADPH-dependent carbonyl reductase/NADP-retinol dehydrogenase) (CR) (PHCR) (NADPH-dependent retinol dehydrogenase/reductase) (NRDR) (humNRDR) (Peroxisomal short-chain alcohol dehydrogenase) (PSCD) (SCAD-SRL) (Short chain dehydrogenase/reductase family 25C member 2) (Short-chain dehydrogenase/reductase family member 4)	14	DHRS4	protein level (PE1)	0	1
NX_Q9BUF5	-2.79979	-2.61235	-2.90193	-2.79846	-2.88635	-3.02452	-2.8547	-2.87996	-3.13859	-2.73252	-3.1373	-2.72606	-2.75061	-2.7401	-2.93815	-2.62106	-2.89008	-3.14084	-2.85198	-2.98698	-2.66333	-2.90544	-2.74902	23	11	12	TBB6_HUMAN	Q9BUF5	49.857	Tubulin beta-6 chain (Tubulin beta class V)	18	TUBB6	protein level (PE1)	0	1
NX_Q9BVA1	-2.48236	-2.26004	-2.52872	-2.4676	-2.51376	-2.67675	-2.44316	-2.55791	-2.73705	-2.38176	-2.71574	-2.37829	-2.35493	-2.36373	-2.75245	-2.33811	-2.42838	-2.7094	-2.54997	-2.616	-2.41324	-2.56672	-2.36162	23	11	12	TBB2B_HUMAN	Q9BVA1	49.953	Tubulin beta-2B chain	6	TUBB2B	protein level (PE1)	0	1
NX_Q9BYX7	-2.83065	-2.38983	-2.62002	-2.83611	-2.68356	-2.73466	-2.73865	-2.38601	-2.33629	-2.73212	-2.98384	-2.5636	-2.55037	-2.34583	-2.86284	-2.69629	-2.61946	-2.77674	-2.18225	-2.40254	-2.35115	-2.87307	-2.89692	23	11	12	ACTBM_HUMAN	Q9BYX7	42.016	Putative beta-actin-like protein 3 (Kappa-actin) (POTE ankyrin domain family member K)	2	POTEKP	uncertain (PE5)	0	1
NX_Q9BZQ8	-3.75833	-3.68644	-4.01354	-4.05786	-4.35583	-4.29697	-4.11314	-4.12588	-4.67429	-4.453	-4.30677	-3.66752	-3.84698	-3.83126	-4.57338	-3.85573	-4.00284	-4.01536	-4.62757	-4.7895	-4.43486	-4.19883	-3.99971	23	11	12	NIBAN_HUMAN	Q9BZQ8	103.135	Protein Niban (Cell growth-inhibiting gene 39 protein) (Protein FAM129A)	1	FAM129A	protein level (PE1)	0	1
NX_Q9H0Q0	-3.32346	-3.22809	-3.33959	-3.99745	-3.59645	-3.74172	-3.59681	-3.84363	-3.73882	-3.81856	-3.38603	-3.18114	-3.56472	-3.51904	-3.814	-3.77759	-3.31601	-3.55701	-3.80124	-3.553	-3.72124	-3.3937	-3.63827	23	11	12	FA49A_HUMAN	Q9H0Q0	37.313	Protein FAM49A	2	FAM49A	protein level (PE1)	0	1
NX_Q9H0U4	-2.84125	-2.81796	-2.64405	-2.62511	-2.78838	-2.95593	-2.63113	-2.48534	-2.79245	-2.59831	-2.74479	-3.00317	-2.73893	-2.55716	-2.69154	-2.81571	-2.60733	-2.7947	-2.40291	-2.66275	-2.5452	-2.71787	-2.71626	23	11	12	RAB1B_HUMAN	Q9H0U4	22.171	Ras-related protein Rab-1B	11	RAB1B	protein level (PE1)	0	1
NX_Q9H223	-3.59861	-4.45209	-3.56359	-3.72084	-3.82045	-4.66468	-3.94574	-3.89153	-3.89587	-3.97561	-3.92629	-3.60926	-3.56687	-4.04407	-3.765	-3.79747	-3.84104	-4.17895	-4.26828	-3.95309	-4.20051	-4.31667	-3.88454	23	11	12	EHD4_HUMAN	Q9H223	61.175	EH domain-containing protein 4 (Hepatocellular carcinoma-associated protein 10/11) (PAST homolog 4)	15	EHD4	protein level (PE1)	0	1
NX_Q9H3G5	-3.31577	-3.61834	-3.5475	-3.60158	-3.54301	-3.65485	-3.62691	-3.83594	-3.84028	-3.68593	-3.51168	-3.34955	-3.73313	-3.457	-3.65505	-3.4836	-3.52581	-3.5213	-3.41681	-3.80059	-3.61344	-3.74919	-3.47424	23	11	12	CPVL_HUMAN	Q9H3G5	54.164	Probable serine carboxypeptidase CPVL (EC 3.4.16.-) (Carboxypeptidase, vitellogenic-like) (Vitellogenic carboxypeptidase-like protein) (VCP-like protein) (hVLP)	7	CPVL	protein level (PE1)	0	1
NX_Q9H3N1	-3.56245	-3.46708	-3.49315	-3.45829	-3.46746	-4.07761	-3.59275	-3.7024	-3.75596	-3.75651	-3.67244	-3.72116	-3.50268	-3.31087	-3.65505	-3.39333	-3.51721	-3.59188	-3.80615	-3.87117	-3.6592	-3.55351	-3.53484	23	11	12	TMX1_HUMAN	Q9H3N1	31.791	Thioredoxin-related transmembrane protein 1 (Thioredoxin domain-containing protein 1) (Transmembrane Trx-related protein)	14	TMX1	protein level (PE1)	0	1
NX_Q9H4A4	-3.30266	-3.83283	-3.37156	-3.53525	-3.36656	-3.44337	-3.28509	-3.10595	-3.35828	-3.5782	-3.1351	-3.10919	-4.04452	-3.70881	-3.55841	-3.32543	-3.23787	-3.39833	-3.28729	-3.21162	-3.02015	-3.27417	-3.21771	23	11	12	AMPB_HUMAN	Q9H4A4	72.596	Aminopeptidase B (AP-B) (EC 3.4.11.6) (Arginine aminopeptidase) (Arginyl aminopeptidase)	1	RNPEP	protein level (PE1)	0	1
NX_Q9H4B7	-3.03351	-2.64067	-2.83346	-2.84869	-2.92298	-3.1385	-2.98211	-3.10779	-3.24697	-2.96353	-3.28583	-2.95045	-2.63052	-2.80668	-3.02322	-2.73505	-2.9226	-3.18347	-3.03544	-3.14369	-2.83819	-3.06155	-2.92291	23	11	12	TBB1_HUMAN	Q9H4B7	50.327	Tubulin beta-1 chain	20	TUBB1	protein level (PE1)	0	1
NX_Q9HAV0	-3.82286	-3.77325	-3.42256	-3.43615	-3.58397	-3.76399	-3.52217	-3.61063	-3.53925	-3.41487	-3.69461	-3.93042	-3.66618	-4.24029	-3.56328	-3.84563	-3.45026	-3.57929	-3.66862	-3.47837	-3.49364	-3.57088	-3.56364	23	11	12	GBB4_HUMAN	Q9HAV0	37.567	Guanine nucleotide-binding protein subunit beta-4 (Transducin beta chain 4)	3	GNB4	protein level (PE1)	0	1
NX_Q9HC38	-3.71998	-3.9134	-3.68766	-3.68276	-3.66197	-3.64888	-3.58315	-3.82997	-3.80434	-3.54166	-3.63065	-3.76955	-4.02819	-4.20435	-3.58949	-3.72254	-3.5656	-3.69826	-4.63268	-3.84037	-3.54788	-3.53495	-3.72152	23	11	12	GLOD4_HUMAN	Q9HC38	34.793	Glyoxalase domain-containing protein 4	17	GLOD4	protein level (PE1)	0	1
NX_Q9HDC9	-3.2115	-3.10753	-3.76982	-3.63022	-3.53025	-3.55058	-3.35452	-3.44837	-3.67262	-3.62742	-3.61589	-3.31906	-3.54967	-3.51499	-3.78559	-3.47251	-3.4066	-3.62551	-3.37602	-3.59594	-3.5301	-3.90153	-3.30101	23	11	12	APMAP_HUMAN	Q9HDC9	46.48	Adipocyte plasma membrane-associated protein (Protein BSCv)	20	APMAP	protein level (PE1)	0	1
NX_Q9NQC3	-4.10441	-4.31804	-3.96736	-4.06392	-4.24271	-4.30879	-3.83652	-4.06828	-4.04265	-4.04984	-4.18505	-3.83839	-4.43283	-4.24102	-4.24277	-4.39042	-4.22551	-3.948	-3.87099	-3.96881	-3.82758	-3.75666	-4.30226	23	11	12	RTN4_HUMAN	Q9NQC3	129.931	Reticulon-4 (Foocen) (Neurite outgrowth inhibitor) (Nogo protein) (Neuroendocrine-specific protein) (NSP) (Neuroendocrine-specific protein C homolog) (RTN-x) (Reticulon-5)	2	RTN4	protein level (PE1)	0	1
NX_Q9NQW7	-3.37266	-4.03625	-3.70785	-3.68068	-3.84697	-4.027	-3.58106	-3.9248	-4.2002	-4.18303	-3.90326	-3.67055	-4.32713	-4.10536	-3.77193	-3.57152	-3.49656	-3.80091	-4.23266	-3.83829	-3.65974	-4.02577	-3.90237	23	11	12	XPP1_HUMAN	Q9NQW7	69.918	Xaa-Pro aminopeptidase 1 (EC 3.4.11.9) (Aminoacylproline aminopeptidase) (Cytosolic aminopeptidase P) (Soluble aminopeptidase P) (sAmp) (X-Pro aminopeptidase 1) (X-prolyl aminopeptidase 1, soluble)	10	XPNPEP1	protein level (PE1)	0	1
NX_Q9NR31	-3.88907	-3.53843	-3.71063	-3.16513	-3.34915	-4.22815	-3.11127	-3.55191	-3.45934	-3.34278	-3.25568	-3.8717	-3.52828	-3.70445	-3.55031	-3.36093	-3.14487	-3.34448	-3.47956	-3.57455	-3.46295	-3.52795	-3.49632	23	11	12	SAR1A_HUMAN	Q9NR31	22.367	GTP-binding protein SAR1a (COPII-associated small GTPase)	10	SAR1A	protein level (PE1)	0	1
NX_Q9NSB2	-3.89344	-3.49704	-3.76615	-3.59739	-3.58285	-3.15333	-3.40712	-3.88213	-3.4637	-4.08751	-3.75565	-3.87606	-3.21388	-3.7466	-3.73077	-3.81609	-3.69694	-3.62184	-3.68484	-3.57891	-3.68916	-3.60195	-3.88603	23	11	12	KRT84_HUMAN	Q9NSB2	64.842	Keratin, type II cuticular Hb4 (Keratin-84) (K84) (Type II hair keratin Hb4) (Type-II keratin Kb24)	12	KRT84	protein level (PE1)	0	1
NX_Q9NUQ9	-2.92686	-2.8677	-2.99509	-3.379	-3.24561	-3.2959	-3.20021	-3.19176	-3.05592	-3.01827	-3.20632	-2.88146	-3.74216	-2.78799	-3.46316	-3.16615	-2.92738	-3.30308	-3.0679	-3.18637	-2.98663	-2.9971	-3.12773	23	11	12	FA49B_HUMAN	Q9NUQ9	36.748	Protein FAM49B (L1)	8	FAM49B	protein level (PE1)	0	1
NX_Q9NX63	-3.72659	-2.96097	-3.76999	-3.77733	-3.67736	-3.81039	-4.34672	-3.69045	-3.88667	-3.40214	-3.39422	-3.53312	-3.1897	-3.21974	-3.86495	-3.84626	-3.55102	-3.80178	-3.64807	-3.63391	-3.67721	-3.58731	-3.67218	23	11	12	MIC19_HUMAN	Q9NX63	26.152	MICOS complex subunit MIC19 (Coiled-coil-helix-coiled-coil-helix domain-containing protein 3)	7	CHCHD3	protein level (PE1)	0	1
NX_Q9NY65	-2.98141	-2.89401	-2.62952	-3.03783	-3.02628	-2.89353	-3.00947	-2.63257	-2.65569	-2.83666	-2.62598	-2.99683	-3.02352	-2.56867	-3.18804	-3.02301	-2.83769	-2.94418	-2.48836	-2.4656	-2.47808	-2.99893	-2.57314	23	11	12	TBA8_HUMAN	Q9NY65	50.094	Tubulin alpha-8 chain (Alpha-tubulin 8) (Tubulin alpha chain-like 2)	22	TUBA8	protein level (PE1)	0	1
NX_Q9NYL9	-3.77098	-3.42033	-3.62472	-3.63685	-3.59903	-4.0009	-3.53724	-4.27891	-4.25328	-3.73096	-3.77182	-3.57751	-3.68124	-3.77823	-3.80019	-3.77354	-3.69578	-3.59435	-4.20656	-4.36849	-4.41179	-3.69068	-3.74619	23	11	12	TMOD3_HUMAN	Q9NYL9	39.595	Tropomodulin-3 (Ubiquitous tropomodulin) (U-Tmod)	15	TMOD3	protein level (PE1)	0	1
NX_Q9NYU2	-3.39203	-3.25741	-3.55134	-3.73385	-3.94319	-3.97709	-3.60264	-3.59674	-3.70814	-3.76072	-3.71804	-3.39569	-3.40215	-3.85915	-3.93722	-3.73584	-3.58509	-3.57678	-3.6299	-3.68124	-3.51291	-3.51993	-3.54995	23	11	12	UGGG1_HUMAN	Q9NYU2	177.19	UDP-glucose:glycoprotein glucosyltransferase 1 (UGT1) (hUGT1) (EC 2.4.1.-) (UDP--Glc:glycoprotein glucosyltransferase) (UDP-glucose ceramide glucosyltransferase-like 1)	2	UGGT1	protein level (PE1)	0	1
NX_Q9NZ08	-3.44106	-3.4372	-3.78549	-3.74863	-3.72505	-3.67462	-3.56634	-3.58374	-3.80527	-3.66316	-3.60524	-3.52743	-3.52851	-3.86949	-3.88045	-3.56988	-3.66042	-3.59004	-3.60558	-3.8413	-3.57167	-3.46892	-3.42597	23	11	12	ERAP1_HUMAN	Q9NZ08	107.235	Endoplasmic reticulum aminopeptidase 1 (EC 3.4.11.-) (ARTS-1) (Adipocyte-derived leucine aminopeptidase) (A-LAP) (Aminopeptidase PILS) (Puromycin-insensitive leucyl-specific aminopeptidase) (PILS-AP) (Type 1 tumor necrosis factor receptor shedding aminopeptidase regulator)	5	ERAP1	protein level (PE1)	0	1
NX_Q9NZM1	-4.42937	-3.77769	-3.79019	-4.5013	-3.73232	-4.24556	-3.92456	-4.32629	-4.0914	-4.92446	-4.20614	-3.80993	-3.57955	-4.14783	-3.86876	-4.0384	-4.16228	-3.6295	-4.67307	-4.1583	-4.17933	-3.67353	-4.2127	23	11	12	MYOF_HUMAN	Q9NZM1	234.709	Myoferlin (Fer-1-like protein 3)	10	MYOF	protein level (PE1)	0	1
NX_Q9P1U1	-3.41195	-3.86294	-3.66716	-3.88758	-3.42588	-4.25163	-3.70878	-3.84166	-3.58755	-3.45341	-3.91901	-3.35111	-3.85279	-3.63102	-3.74988	-3.74344	-3.77041	-3.82389	-4.05935	-3.70276	-3.64133	-3.57626	-3.67106	23	11	12	ARP3B_HUMAN	Q9P1U1	47.608	Actin-related protein 3B (ARP3-beta) (Actin-like protein 3B) (Actin-related protein ARP4)	7	ACTR3B	protein level (PE1)	0	1
NX_Q9P2R7	-3.95696	-3.60632	-3.8577	-3.97774	-3.98691	-4.29603	-3.87812	-4.15491	-4.07129	-4.27597	-4.30583	-3.63855	-4.02213	-3.97645	-3.97038	-3.89258	-4.21275	-4.41236	-4.80272	-4.1865	-4.35474	-3.85111	-4.09568	23	11	12	SUCB1_HUMAN	Q9P2R7	50.317	Succinate--CoA ligase [ADP-forming] subunit beta, mitochondrial (EC 6.2.1.5) (ATP-specific succinyl-CoA synthetase subunit beta) (A-SCS) (Succinyl-CoA synthetase beta-A chain) (SCS-betaA)	13	SUCLA2	protein level (PE1)	0	1
NX_Q9TNN7	-3.72992	-3.13624	-3.50032	-3.92679	-3.45116	-4.19393	-3.70908	-3.31812	-3.7931	-3.69675	-3.94846	-3.59444	-3.31797	-3.34287	-3.86828	-3.36947	-3.75847	-3.83314	-3.28565	-3.51037	-3.40754	-3.63507	-3.51646	23	11	12	1C05_HUMAN	Q9TNN7	40.912	HLA class I histocompatibility antigen, Cw-5 alpha chain (MHC class I antigen Cw*5)	6	HLA-C	protein level (PE1)	0	1
NX_Q9UBF2	-3.75428	-4.65891	-3.78971	-4.30333	-3.93036	-4.26944	-4.02762	-4.044	-4.10269	-3.79708	-3.8813	-3.56081	-4.17163	-4.94986	-4.44894	-4.03232	-4.04786	-4.51071	-5.07716	-4.15991	-4.15206	-3.97942	-3.93875	23	11	12	COPG2_HUMAN	Q9UBF2	97.622	Coatomer subunit gamma-2 (Gamma-2-coat protein) (Gamma-2-COP)	7	COPG2	protein level (PE1)	0	1
NX_Q9UBR2	-3.70588	-3.50136	-3.71932	-3.60171	-3.9489	-3.9358	-3.29605	-3.63978	-3.79024	-3.66586	-3.74148	-4.05647	-3.53696	-3.09334	-3.73509	-3.49456	-3.30846	-3.45007	-3.71549	-3.82627	-3.80262	-3.968	-3.5136	23	11	12	CATZ_HUMAN	Q9UBR2	33.868	Cathepsin Z (EC 3.4.18.1) (Cathepsin P) (Cathepsin X)	20	CTSZ	protein level (PE1)	0	1
NX_Q9UBW5	-3.7424	-4.16991	-3.49701	-3.69623	-3.52054	-3.56959	-4.04377	-3.91038	-3.80558	-3.63544	-3.69333	-3.45202	-3.88675	-4.28477	-3.75582	-3.84435	-3.90128	-3.62377	-4.88919	-3.64458	-3.96409	-3.33552	-3.97803	23	11	12	BIN2_HUMAN	Q9UBW5	61.874	Bridging integrator 2 (Breast cancer-associated protein 1)	12	BIN2	protein level (PE1)	0	1
NX_Q9UFN0	-3.25811	-3.07019	-3.63057	-3.88095	-3.55913	-4.02315	-4.08236	-3.15892	-3.22438	-3.52596	-3.21341	-3.79164	-3.44822	-3.92542	-3.75549	-3.70684	-3.50054	-3.74154	-3.35374	-3.17325	-3.25795	-3.53683	-3.39143	23	11	12	NPS3A_HUMAN	Q9UFN0	28.467	Protein NipSnap homolog 3A (NipSnap3A) (Protein NipSnap homolog 4) (NipSnap4) (Target for Salmonella secreted protein C) (TassC)	9	NIPSNAP3A	protein level (PE1)	0	1
NX_Q9UH99	-3.46265	-3.42828	-3.72542	-4.27682	-3.84586	-3.83276	-3.70009	-3.52719	-3.90905	-3.94303	-3.74758	-3.43055	-4.08713	-4.08721	-4.16032	-3.78149	-3.62454	-3.78939	-3.10617	-3.77438	-3.28144	-3.67932	-3.35112	23	11	12	SUN2_HUMAN	Q9UH99	80.311	SUN domain-containing protein 2 (Protein unc-84 homolog B) (Rab5-interacting protein) (Rab5IP) (Sad1/unc-84 protein-like 2)	22	SUN2	protein level (PE1)	0	1
NX_Q9UIQ6	-3.66528	-3.52549	-3.78787	-4.131	-4.13576	-4.64118	-4.00142	-3.86803	-4.54137	-4.49617	-4.14583	-3.77284	-3.61395	-3.97917	-4.10467	-4.07499	-4.25687	-4.01714	-3.73289	-3.92958	-3.74564	-3.87403	-4.2367	23	11	12	LCAP_HUMAN	Q9UIQ6	117.349	Leucyl-cystinyl aminopeptidase (Cystinyl aminopeptidase) (EC 3.4.11.3) (Insulin-regulated membrane aminopeptidase) (Insulin-responsive aminopeptidase) (IRAP) (Oxytocinase) (OTase) (Placental leucine aminopeptidase) (P-LAP) [Cleaved into: Leucyl-cystinyl aminopeptidase, pregnancy serum form]	5	LNPEP	protein level (PE1)	0	1
NX_Q9UJ70	-3.08758	-3.41035	-2.82558	-3.24666	-2.91766	-3.12562	-3.20503	-3.21777	-3.01285	-3.1927	-3.18559	-2.95022	-3.76817	-3.01492	-3.101	-3.08067	-3.04234	-3.05289	-3.24233	-3.06847	-3.01264	-3.09884	-3.23426	23	11	12	NAGK_HUMAN	Q9UJ70	37.376	N-acetyl-D-glucosamine kinase (N-acetylglucosamine kinase) (EC 2.7.1.59) (GlcNAc kinase)	2	NAGK	protein level (PE1)	0	1
NX_Q9UJU6	-3.10094	-3.44927	-3.12661	-3.69575	-3.26842	-3.56495	-3.20919	-3.49077	-3.46515	-3.39876	-3.7966	-3.03241	-3.08693	-2.97121	-3.76218	-3.28907	-3.26419	-3.26631	-3.32345	-3.47769	-3.30839	-3.38763	-3.41036	23	11	12	DBNL_HUMAN	Q9UJU6	48.207	Drebrin-like protein (Cervical SH3P7) (Cervical mucin-associated protein) (Drebrin-F) (HPK1-interacting protein of 55 kDa) (HIP-55) (SH3 domain-containing protein 7)	7	DBNL	protein level (PE1)	0	1
NX_Q9UJZ1	-3.71789	-3.66828	-3.70217	-4.51682	-3.71788	-3.88087	-3.5879	-3.93163	-3.95716	-3.86081	-3.84928	-3.64936	-3.48203	-4.26026	-4.45831	-3.81984	-3.74644	-3.9972	-3.68859	-3.97546	-4.24061	-3.89188	-3.61982	23	11	12	STML2_HUMAN	Q9UJZ1	38.534	Stomatin-like protein 2, mitochondrial (SLP-2) (EPB72-like protein 2) (Paraprotein target 7) (Paratarg-7)	9	STOML2	protein level (PE1)	0	1
NX_Q9UKY3	-3.16568	-2.89802	-3.25206	-3.77004	-3.42019	-3.38936	-2.88037	-3.56186	-4.16462	-3.11403	-3.39917	-3.55579	-3.44646	-3.1253	-3.88762	-3.27911	-3.11575	-3.3296	-3.2526	-3.80271	-3.32313	-3.43929	-3.02466	23	11	12	CES1P_HUMAN	Q9UKY3	30.679	Putative inactive carboxylesterase 4 (Inactive carboxylesterase 1 pseudogene 1) (Placental carboxylesterase 3) (PCE-3)	16	CES1P1	uncertain (PE5)	0	1
NX_Q9UL46	-3.06772	-3.39832	-2.96845	-3.1824	-3.14689	-3.40679	-3.28991	-3.07936	-2.82986	-2.8977	-2.84256	-2.95343	-4.21207	-3.00803	-2.99522	-3.09048	-3.02248	-3.17094	-2.92447	-2.86791	-2.90123	-2.94068	-2.81286	23	11	12	PSME2_HUMAN	Q9UL46	27.402	Proteasome activator complex subunit 2 (11S regulator complex subunit beta) (REG-beta) (Activator of multicatalytic protease subunit 2) (Proteasome activator 28 subunit beta) (PA28b) (PA28beta)	14	PSME2	protein level (PE1)	0	1
NX_Q9ULZ3	-3.08081	-3.00892	-3.06718	-2.87519	-2.95131	-4.22152	-3.05028	-3.1773	-3.25641	-2.64515	-2.83687	-3.1661	-3.52165	-2.83748	-3.05077	-2.92496	-2.87107	-3.2239	-3.22305	-3.29907	-3.28022	-2.74317	-2.80106	23	11	12	ASC_HUMAN	Q9ULZ3	21.627	Apoptosis-associated speck-like protein containing a CARD (hASC) (Caspase recruitment domain-containing protein 5) (PYD and CARD domain-containing protein) (Target of methylation-induced silencing 1)	16	PYCARD	protein level (PE1)	0	1
NX_Q9UMS4	-3.69278	-3.57622	-3.89455	-3.92744	-3.86886	-4.63391	-3.61394	-3.62188	-3.8651	-3.94484	-3.74062	-3.57849	-3.83713	-3.93412	-3.91032	-3.57288	-3.89742	-3.97209	-3.88533	-3.82541	-3.66459	-3.84657	-3.73459	23	11	12	PRP19_HUMAN	Q9UMS4	55.181	Pre-mRNA-processing factor 19 (EC 2.3.2.27) (Nuclear matrix protein 200) (PRP19/PSO4 homolog) (hPso4) (RING-type E3 ubiquitin transferase PRP19) (Senescence evasion factor)	11	PRPF19	protein level (PE1)	0	1
NX_Q9UNM6	-3.34369	-3.14795	-3.51203	-3.6655	-3.83853	-3.90461	-3.41975	-3.44722	-3.43683	-3.75961	-3.96017	-3.75228	-4.40886	-3.35458	-3.7039	-3.66749	-3.61048	-3.7779	-3.23521	-3.52208	-3.23632	-3.76072	-3.55813	23	11	12	PSD13_HUMAN	Q9UNM6	42.945	26S proteasome non-ATPase regulatory subunit 13 (26S proteasome regulatory subunit RPN9) (26S proteasome regulatory subunit S11) (26S proteasome regulatory subunit p40.5)	11	PSMD13	protein level (PE1)	0	1
NX_Q9UPN3	-4.21378	-4.74232	-4.24773	-5.35678	-4.77968	-5.49898	-4.46128	-5.08901	-5.57527	-5.655	-4.67627	-4.74459	-4.8571	-5.03327	-5.37745	-4.47416	-4.84167	-4.61531	-5.3067	-4.91232	-4.92086	-4.90793	-4.97641	23	11	12	MACF1_HUMAN	Q9UPN3	838.308	Microtubule-actin cross-linking factor 1, isoforms 1/2/3/5 (620 kDa actin-binding protein) (ABP620) (Actin cross-linking family protein 7) (Macrophin-1) (Trabeculin-alpha)	1	MACF1	protein level (PE1)	0	1
NX_Q9UQE7	-3.89955	-3.725	-3.81501	-4.12124	-3.97297	-4.06253	-4.37702	-3.9426	-4.24796	-5.1728	-4.27839	-3.88217	-3.53875	-3.7334	-4.25179	-4.01126	-4.38943	-3.98697	-4.52346	-4.5093	-4.77445	-4.42572	-4.21436	23	11	12	SMC3_HUMAN	Q9UQE7	141.542	Structural maintenance of chromosomes protein 3 (SMC protein 3) (SMC-3) (Basement membrane-associated chondroitin proteoglycan) (Bamacan) (Chondroitin sulfate proteoglycan 6) (Chromosome-associated polypeptide) (hCAP)	10	SMC3	protein level (PE1)	0	1
NX_Q9Y224	-3.55383	-3.62916	-3.50032	-3.87564	-3.77567	-3.71681	-4.37808	-3.57569	-3.7931	-3.36095	-3.3464	-3.56448	-4.22106	-3.79517	-3.69219	-3.70154	-3.49523	-3.53211	-3.92247	-3.66527	-3.8547	-3.53153	-3.9144	23	11	12	RTRAF_HUMAN	Q9Y224	28.068	RNA transcription, translation and transport factor protein (CLE7 homolog) (CLE) (hCLE)	14	C14orf166	protein level (PE1)	0	1
NX_Q9Y230	-3.14405	-3.10572	-3.49597	-3.58956	-3.38485	-3.55567	-3.33406	-3.30104	-3.49726	-3.79885	-3.74953	-3.12667	-3.42007	-3.44497	-3.69738	-3.57224	-3.4926	-3.672	-3.44099	-3.58444	-3.47013	-3.85111	-3.64852	23	11	12	RUVB2_HUMAN	Q9Y230	51.157	RuvB-like 2 (EC 3.6.4.12) (48 kDa TATA box-binding protein-interacting protein) (48 kDa TBP-interacting protein) (51 kDa erythrocyte cytosolic protein) (ECP-51) (INO80 complex subunit J) (Repressing pontin 52) (Reptin 52) (TIP49b) (TIP60-associated protein 54-beta) (TAP54-beta)	19	RUVBL2	protein level (PE1)	0	1
NX_Q9Y265	-3.2661	-3.23172	-3.55005	-3.58294	-3.62127	-3.54905	-3.2025	-3.54623	-3.76364	-3.66729	-3.79407	-3.27975	-4.01551	-4.36778	-3.5881	-3.67208	-3.39322	-3.50266	-3.84186	-3.8277	-3.74606	-3.6684	-3.545	23	11	12	RUVB1_HUMAN	Q9Y265	50.228	RuvB-like 1 (EC 3.6.4.12) (49 kDa TATA box-binding protein-interacting protein) (49 kDa TBP-interacting protein) (54 kDa erythrocyte cytosolic protein) (ECP-54) (INO80 complex subunit H) (Nuclear matrix protein 238) (NMP 238) (Pontin 52) (TIP49a) (TIP60-associated protein 54-alpha) (TAP54-alpha)	3	RUVBL1	protein level (PE1)	0	1
NX_Q9Y277	-3.15959	-2.9154	-3.41345	-3.19967	-3.27579	-3.20718	-2.95112	-3.29485	-3.50531	-3.23826	-3.24694	-3.32785	-3.20628	-3.01447	-3.21252	-3.08671	-2.99896	-3.11939	-3.2465	-3.39867	-3.33931	-3.2571	-3.1337	23	11	12	VDAC3_HUMAN	Q9Y277	30.659	Voltage-dependent anion-selective channel protein 3 (VDAC-3) (hVDAC3) (Outer mitochondrial membrane protein porin 3)	8	VDAC3	protein level (PE1)	0	1
NX_Q9Y3Z3	-2.7623	-2.73013	-2.61947	-2.91376	-2.68425	-3.01205	-2.83788	-2.60986	-2.80002	-3.00902	-2.84133	-2.69036	-2.72716	-2.73453	-2.98327	-2.84225	-2.79968	-2.74402	-2.67844	-2.68403	-2.60302	-2.83598	-2.83574	23	11	12	SAMH1_HUMAN	Q9Y3Z3	72.201	Deoxynucleoside triphosphate triphosphohydrolase SAMHD1 (dNTPase) (EC 3.1.5.-) (Dendritic cell-derived IFNG-induced protein) (DCIP) (Monocyte protein 5) (MOP-5) (SAM domain and HD domain-containing protein 1)	20	SAMHD1	protein level (PE1)	0	1
NX_Q9Y490	-2.81272	-2.70229	-2.86473	-3.14896	-3.00795	-3.13509	-2.89055	-3.04133	-3.1648	-3.04073	-3.07398	-2.95678	-2.81054	-2.67765	-3.34338	-2.89308	-2.91775	-2.90137	-2.97394	-3.21412	-2.93681	-2.8907	-2.88134	23	11	12	TLN1_HUMAN	Q9Y490	269.767	Talin-1	9	TLN1	protein level (PE1)	0	1
NX_Q9Y4G6	-3.83125	-3.86879	-4.18232	-4.11527	-3.98054	-4.49156	-3.78309	-4.32463	-4.4587	-4.31659	-4.29724	-3.98021	-4.0084	-3.79177	-4.23285	-3.82231	-3.98621	-3.89668	-4.14437	-4.48676	-4.2927	-4.05923	-4.12771	23	11	12	TLN2_HUMAN	Q9Y4G6	271.613	Talin-2	15	TLN2	protein level (PE1)	0	1
NX_Q9Y4L1	-3.74688	-3.76421	-3.54823	-3.74745	-3.96188	-3.7006	-3.87632	-3.70052	-3.75206	-3.88295	-4.08352	-3.37048	-3.40187	-4.31044	-3.82724	-3.9892	-4.03486	-3.68565	-4.35855	-3.56624	-4.2116	-3.67994	-4.35048	23	11	12	HYOU1_HUMAN	Q9Y4L1	111.335	Hypoxia up-regulated protein 1 (150 kDa oxygen-regulated protein) (ORP-150) (170 kDa glucose-regulated protein) (GRP-170)	11	HYOU1	protein level (PE1)	0	1
NX_Q9Y5M8	-3.6574	-3.45289	-4.32406	-4.09731	-3.7543	-3.51935	-3.72469	-3.62127	-3.96362	-3.82151	-4.29507	-4.30903	-4.26664	-3.59771	-4.0388	-3.55523	-3.88323	-3.70263	-3.79196	-3.95389	-3.42316	-4.31747	-3.71694	23	11	12	SRPRB_HUMAN	Q9Y5M8	29.702	Signal recognition particle receptor subunit beta (SR-beta) (Protein APMCF1)	3	SRPRB	protein level (PE1)	0	1
NX_Q9Y6N5	-3.36102	-3.01037	-3.46512	-3.44249	-3.1384	-4.10757	-3.38863	-3.43134	-3.45686	-3.5366	-3.29347	-3.29882	-3.12516	-3.30133	-3.56007	-3.50663	-3.25838	-3.32081	-3.61426	-3.54574	-3.51846	-3.79735	-3.35092	23	11	12	SQOR_HUMAN	Q9Y6N5	49.961	Sulfide:quinone oxidoreductase, mitochondrial (SQOR) (EC 1.8.5.-) (Sulfide dehydrogenase-like) (Sulfide quinone oxidoreductase)	15	SQRDL	protein level (PE1)	0	1
NX_A6NI72	-3.48562	-3.05579	-3.52902	-3.81718	-3.64466	-4.04654	-3.46893	-3.39513	-3.99789	-3.63829	-3.72728	-3.514	-3.82379	-3.03382	NA	-3.49884	-3.29425	-3.5986	-3.38689	-3.56903	-3.39673	-4.77771	-3.25142	22	11	11	NCF1B_HUMAN	A6NI72	44.817	Putative neutrophil cytosol factor 1B (NCF-1B) (Putative SH3 and PX domain-containing protein 1B)	7	NCF1B	uncertain (PE5)	0	1
NX_A8MVU1	-3.48688	-3.0271	-3.50032	-3.87564	-3.65073	-4.01784	-3.44023	-3.46654	-4.27022	-3.57181	-3.72661	-3.4853	-3.79509	-3.00512	NA	-3.48945	-3.28135	-3.5699	-3.58668	-3.78337	-3.47449	-4.74901	-3.32148	22	11	11	NCF1C_HUMAN	A8MVU1	41.851	Putative neutrophil cytosol factor 1C (NCF-1C) (Putative SH3 and PX domain-containing protein 1C)	7	NCF1C	uncertain (PE5)	0	1
NX_O00487	-3.95883	-3.36515	-3.78039	-3.85467	-4.05573	-3.82078	-3.57897	-3.62167	-3.72098	-3.67578	-3.71664	-3.8903	NA	-3.72305	-3.79616	-3.91465	-3.4645	-3.76102	-3.72541	-3.71125	-3.5437	-3.67689	-3.52352	22	11	11	PSDE_HUMAN	O00487	34.577	26S proteasome non-ATPase regulatory subunit 14 (EC 3.4.19.-) (26S proteasome regulatory subunit RPN11) (26S proteasome-associated PAD1 homolog 1)	2	PSMD14	protein level (PE1)	0	1
NX_O14745	-3.2432	-3.27277	-3.49073	-3.86604	-3.54422	-3.53112	-3.54458	-4.18934	-3.86268	-3.79629	-3.77916	-3.22582	NA	-3.66063	-3.64783	-3.46054	-3.62394	-3.64745	-4.08896	-4.0748	-4.41913	-3.50896	-3.77986	22	11	11	NHRF1_HUMAN	O14745	38.868	Na(+)/H(+) exchange regulatory cofactor NHE-RF1 (NHERF-1) (Ezrin-radixin-moesin-binding phosphoprotein 50) (EBP50) (Regulatory cofactor of Na(+)/H(+) exchanger) (Sodium-hydrogen exchanger regulatory factor 1) (Solute carrier family 9 isoform A3 regulatory factor 1)	17	SLC9A3R1	protein level (PE1)	0	1
NX_O43175	-3.25219	-3.66746	-3.83966	-3.67091	-3.85176	-3.75512	-3.2403	-3.80588	-4.43347	-3.63814	-4.06595	-3.4267	-3.95834	-3.53245	NA	-3.33236	-3.49575	-3.87145	-4.26181	-4.37259	-3.85161	-4.43513	-3.53358	22	11	11	SERA_HUMAN	O43175	56.651	D-3-phosphoglycerate dehydrogenase (3-PGDH) (EC 1.1.1.95) (2-oxoglutarate reductase) (EC 1.1.1.399) (Malate dehydrogenase) (EC 1.1.1.37)	1	PHGDH	protein level (PE1)	0	1
NX_O43488	-3.36935	-3.57501	-3.57112	-3.67537	-3.76728	-4.00946	-3.5044	-3.77558	-3.78471	-3.86445	-3.63905	-3.58606	NA	-3.56493	-3.72159	-3.61936	-3.4033	-3.75781	-3.73799	-3.89992	-3.72137	-3.5945	-3.53804	22	11	11	ARK72_HUMAN	O43488	39.589	Aflatoxin B1 aldehyde reductase member 2 (EC 1.1.1.n11) (AFB1 aldehyde reductase 1) (AFB1-AR 1) (Aldoketoreductase 7) (Succinic semialdehyde reductase) (SSA reductase)	1	AKR7A2	protein level (PE1)	0	1
NX_O75439	-4.15678	-3.80614	-3.88142	-4.35365	-4.01064	-4.14367	-3.63861	-4.32477	-4.39605	-4.77682	-4.32956	-3.52398	-3.92092	-4.39812	-4.19823	-4.17955	-3.79715	-4.13506	-3.98135	-4.21023	-4.55456	NA	-4.51735	22	11	11	MPPB_HUMAN	O75439	54.366	Mitochondrial-processing peptidase subunit beta (EC 3.4.24.64) (Beta-MPP) (P-52)	7	PMPCB	protein level (PE1)	0	1
NX_O75874	-2.90838	-3.18976	-2.98304	-3.43624	-3.44101	-3.40236	-3.02791	-3.03235	-3.28235	-3.19936	-3.45107	-3.0617	NA	-2.90256	-3.67876	-3.20415	-3.00281	-3.26687	-3.06394	-3.29282	-3.08431	-3.40459	-3.06938	22	11	11	IDHC_HUMAN	O75874	46.659	Isocitrate dehydrogenase [NADP] cytoplasmic (IDH) (EC 1.1.1.42) (Cytosolic NADP-isocitrate dehydrogenase) (IDP) (NADP(+)-specific ICDH) (Oxalosuccinate decarboxylase)	2	IDH1	protein level (PE1)	0	1
NX_O94979	-4.1145	-4.80525	-4.10238	-3.99103	-3.89106	-3.87171	-4.12281	-4.09857	-4.05274	-4.32877	-4.17031	-3.92103	-3.92003	-4.79517	-3.89631	-3.92339	-4.1942	-4.09278	NA	-3.93059	-4.40754	-4.27189	-4.23771	22	11	11	SC31A_HUMAN	O94979	133.015	Protein transport protein Sec31A (ABP125) (ABP130) (SEC31-like protein 1) (SEC31-related protein A) (Web1-like protein)	4	SEC31A	protein level (PE1)	0	1
NX_O95336	-3.36721	-3.82948	-3.37329	-3.23086	-3.18011	-3.44001	-3.55722	-3.40362	-3.09717	-2.96765	-2.90574	-3.38459	NA	-3.42146	-3.14239	-3.2998	-3.16291	-3.41804	-3.40263	-3.13666	-3.23548	-3.00608	-2.9784	22	11	11	6PGL_HUMAN	O95336	27.547	6-phosphogluconolactonase (6PGL) (EC 3.1.1.31)	19	PGLS	protein level (PE1)	0	1
NX_P00352	-3.338	-3.9416	-3.74583	-3.39804	-3.69018	-3.85317	-3.22813	-3.75551	-3.86251	-3.8331	-4.13597	-3.17796	NA	-3.53359	-3.52752	-3.52107	-3.37195	-3.40523	-3.60653	-3.78142	-3.58736	-3.84397	-3.68278	22	11	11	AL1A1_HUMAN	P00352	54.862	Retinal dehydrogenase 1 (RALDH 1) (RalDH1) (EC 1.2.1.-) (EC 1.2.1.36) (ALDH-E1) (ALHDII) (Aldehyde dehydrogenase family 1 member A1) (Aldehyde dehydrogenase, cytosolic)	9	ALDH1A1	protein level (PE1)	0	1
NX_P00390	-3.64107	-3.39517	-3.63103	-4.13897	-3.46913	-3.60776	-3.40734	-3.50803	-3.6115	-3.96008	-3.73467	-3.41764	NA	-3.64833	-4.22659	-3.75561	-3.46896	-3.53503	-3.77563	-3.63653	-3.58292	-4.00011	-3.59147	22	11	11	GSHR_HUMAN	P00390	56.257	Glutathione reductase, mitochondrial (GR) (GRase) (EC 1.8.1.7)	8	GSR	protein level (PE1)	0	1
NX_P01911	-3.71626	-3.36562	-4.31597	-3.51519	-3.31256	-3.7543	-3.41558	-3.50404	-3.83059	-3.36626	-3.48535	-3.82382	-3.4804	NA	-3.55359	-3.37105	-3.42799	-3.4313	-3.86305	-3.40173	-3.9891	-3.53123	-3.49325	22	11	11	2B1F_HUMAN	P01911	29.966	HLA class II histocompatibility antigen, DRB1-15 beta chain (DW2.2/DR2.2) (MHC class II antigen DRB1*15)	6	HLA-DRB1	protein level (PE1)	0	1
NX_P05198	-3.78969	-4.2172	-3.69043	-3.48596	-3.5508	-3.82773	-3.48901	-3.53171	-3.35995	-3.50664	-3.66144	-3.47128	NA	-3.73	-3.42745	-3.46567	-3.44342	-3.64303	-3.55627	-3.47516	-3.46047	-3.53771	-3.37211	22	11	11	IF2A_HUMAN	P05198	36.112	Eukaryotic translation initiation factor 2 subunit 1 (Eukaryotic translation initiation factor 2 subunit alpha) (eIF-2-alpha) (eIF-2A) (eIF-2alpha)	14	EIF2S1	protein level (PE1)	0	1
NX_P05455	-3.7771	-4.32955	-4.02462	-4.17809	-3.63096	-3.76399	-3.48741	-3.74097	-4.01637	-3.61899	-3.71943	-3.48672	NA	-3.92153	-3.77716	-3.62378	-3.64595	-3.37972	-4.7478	-4.73364	-4.47591	-3.84195	-3.5936	22	11	11	LA_HUMAN	P05455	46.837	Lupus La protein (La autoantigen) (La ribonucleoprotein) (Sjoegren syndrome type B antigen) (SS-B)	2	SSB	protein level (PE1)	0	1
NX_P05556	-3.85759	-3.29867	-3.94799	-4.12701	-4.29028	-3.7543	-3.74657	-4.23643	-4.60874	-4.14441	-4.33814	-3.66412	-3.73567	-3.68139	-4.10989	-3.82797	-3.90511	-4.04672	-3.99775	NA	-4.46622	-4.00835	-3.93416	22	11	11	ITB1_HUMAN	P05556	88.415	Integrin beta-1 (Fibronectin receptor subunit beta) (Glycoprotein IIa) (GPIIA) (VLA-4 subunit beta) (CD antigen CD29)	10	ITGB1	protein level (PE1)	0	1
NX_P06702	-2.33404	-2.8727	-2.34054	-2.24412	-2.46746	-2.87444	-2.54245	-2.04108	-2.09155	-2.45422	-2.4985	-2.30972	NA	-1.79028	-2.66273	-2.16393	-2.45795	-2.51365	-1.98722	-2.11543	-2.05	-2.47158	-2.06376	22	11	11	S10A9_HUMAN	P06702	13.242	Protein S100-A9 (Calgranulin-B) (Calprotectin L1H subunit) (Leukocyte L1 complex heavy chain) (Migration inhibitory factor-related protein 14) (MRP-14) (p14) (S100 calcium-binding protein A9)	1	S100A9	protein level (PE1)	0	1
NX_P06703	-3.17868	-3.3721	-3.66924	-2.8227	-2.84192	-3.28367	-3.04185	-3.33443	-3.18386	-3.08751	-3.29347	NA	-3.18585	-3.36202	-2.8611	-3.04654	-3.25838	-2.96066	-3.13714	-3.12298	-3.34237	-3.02583	-3.23821	22	11	11	S10A6_HUMAN	P06703	10.18	Protein S100-A6 (Calcyclin) (Growth factor-inducible protein 2A9) (MLN 4) (Prolactin receptor-associated protein) (PRA) (S100 calcium-binding protein A6)	1	S100A6	protein level (PE1)	0	1
NX_P07205	-3.02691	-3.8619	-3.26818	-3.56432	-3.46435	-3.59738	-3.14843	-3.28247	-3.32688	-3.5937	-3.31591	-3.21744	NA	-3.24977	-3.527	-3.44137	-3.07917	-3.09975	-3.28015	-3.32814	-3.23011	-3.39069	-3.31784	22	11	11	PGK2_HUMAN	P07205	44.796	Phosphoglycerate kinase 2 (EC 2.7.2.3) (Phosphoglycerate kinase, testis specific)	6	PGK2	protein level (PE1)	0	1
NX_P07384	-3.34345	-3.61834	-3.40236	-3.28125	-3.32116	-3.78518	-3.54336	-3.36858	-3.51905	-3.43606	-3.42949	-3.08631	NA	-3.78436	-3.59919	-3.67493	-3.45886	-3.50357	-3.68981	-3.42037	-3.52862	-3.50775	-3.54344	22	11	11	CAN1_HUMAN	P07384	81.89	Calpain-1 catalytic subunit (EC 3.4.22.52) (Calcium-activated neutral proteinase 1) (CANP 1) (Calpain mu-type) (Calpain-1 large subunit) (Cell proliferation-inducing gene 30 protein) (Micromolar-calpain) (muCANP)	11	CAPN1	protein level (PE1)	0	1
NX_P07864	-3.8917	-3.46187	-3.9351	-3.61145	-3.48345	-3.75365	-3.43265	-3.70944	-3.68381	-3.76355	-4.2583	NA	-4.35481	-3.41704	-3.72903	-3.55908	-3.36934	-3.72385	-3.81318	-3.41367	-3.68742	-4.0077	-4.17309	22	11	11	LDHC_HUMAN	P07864	36.311	L-lactate dehydrogenase C chain (LDH-C) (EC 1.1.1.27) (Cancer/testis antigen 32) (CT32) (LDH testis subunit) (LDH-X)	11	LDHC	protein level (PE1)	0	1
NX_P0DME0	-3.64645	-3.59683	-3.71788	-3.79216	-3.80134	-3.71252	-3.86864	-3.86019	-3.53353	-3.78936	-3.86499	-3.57792	NA	-4.01273	-3.6879	-3.79415	-3.39879	-3.57358	-4.14002	-3.75789	-3.80119	-3.82044	-3.91011	22	11	11	SETLP_HUMAN	P0DME0	34.882	Protein SETSIP (SET pseudogene protein 18) (SET similar protein) (Similar to SET translocation protein)	1	SETSIP	protein level (PE1)	0	1
NX_P12955	-3.55826	-3.80967	-3.73883	-3.63703	-3.49755	-3.84618	-3.53741	-3.59591	-3.58667	-3.87726	-3.7768	-3.72381	NA	-3.40166	-3.69662	-3.45609	-3.63796	-3.69927	-3.28592	-3.61171	-3.30282	-3.76443	-3.74274	22	11	11	PEPD_HUMAN	P12955	54.548	Xaa-Pro dipeptidase (X-Pro dipeptidase) (EC 3.4.13.9) (Imidodipeptidase) (Peptidase D) (Proline dipeptidase) (Prolidase)	19	PEPD	protein level (PE1)	0	1
NX_P14598	-3.4845	-3.05468	-3.52791	-3.81607	-3.64355	-4.04543	-3.43563	-3.36919	-3.99677	-3.59939	-3.72617	-3.51288	-3.82268	-3.0327	NA	-3.49773	-3.29314	-3.52493	-3.36648	-3.56792	-3.39562	-4.77659	-3.21498	22	11	11	NCF1_HUMAN	P14598	44.652	Neutrophil cytosol factor 1 (NCF-1) (47 kDa autosomal chronic granulomatous disease protein) (47 kDa neutrophil oxidase factor) (NCF-47K) (Neutrophil NADPH oxidase factor 1) (Nox organizer 2) (Nox-organizing protein 2) (SH3 and PX domain-containing protein 1A) (p47-phox)	7	NCF1	protein level (PE1)	0	1
NX_P14866	-3.53862	-3.71085	-3.31878	-3.63858	-3.52157	-3.7016	-3.26945	-3.08335	-3.47685	-3.74368	-3.38506	-3.44206	NA	-3.34859	-3.89882	-3.50703	-3.24725	-3.4755	-3.70313	-3.38794	-3.38009	-3.59392	-3.34288	22	11	11	HNRPL_HUMAN	P14866	64.133	Heterogeneous nuclear ribonucleoprotein L (hnRNP L)	19	HNRNPL	protein level (PE1)	0	1
NX_P15144	-3.24878	-3.36189	-4.03141	-3.72035	-4.19761	-4.43979	-3.31336	-3.51367	-3.9932	-5.07293	-3.74487	-3.56046	-3.91601	-3.73999	-4.29023	-3.59106	-3.5326	-3.52809	-3.23047	-3.87796	-3.52846	NA	-3.36631	22	11	11	AMPN_HUMAN	P15144	109.54	Aminopeptidase N (AP-N) (hAPN) (EC 3.4.11.2) (Alanyl aminopeptidase) (Aminopeptidase M) (AP-M) (Microsomal aminopeptidase) (Myeloid plasma membrane glycoprotein CD13) (gp150) (CD antigen CD13)	15	ANPEP	protein level (PE1)	0	1
NX_P16298	-3.46664	-3.53513	-4.06635	-4.50861	-4.40864	-3.95184	-4.2329	-4.05376	-3.82401	-4.32972	-4.2804	-3.4193	NA	-3.88407	-4.22825	-4.03348	-3.69247	-3.98899	-3.77729	-3.93922	-3.68149	-4.00177	-4.24634	22	11	11	PP2BB_HUMAN	P16298	59.024	Serine/threonine-protein phosphatase 2B catalytic subunit beta isoform (EC 3.1.3.16) (CAM-PRP catalytic subunit) (Calmodulin-dependent calcineurin A subunit beta isoform)	10	PPP3CB	protein level (PE1)	0	1
NX_P17987	-3.49239	-3.8619	-3.26509	-3.36802	-3.26805	-3.72232	-3.07301	-3.39826	-3.47409	-3.53155	-3.45083	-3.11599	NA	-3.41249	-3.57275	-3.44526	-3.17003	-3.28774	-3.70612	-3.5893	-3.68091	-3.60838	-3.33008	22	11	11	TCPA_HUMAN	P17987	60.344	T-complex protein 1 subunit alpha (TCP-1-alpha) (CCT-alpha)	6	TCP1	protein level (PE1)	0	1
NX_P19013	-3.84283	-3.66828	-3.84048	-3.78982	-3.66352	-2.73474	-3.11618	-2.77641	-2.45428	-3.61093	-3.08904	-4.00154	-3.60697	-3.78314	NA	-3.95454	-3.18658	-3.16257	-2.4881	-2.45607	-2.64097	-3.53286	-3.68052	22	11	11	K2C4_HUMAN	P19013	57.285	Keratin, type II cytoskeletal 4 (Cytokeratin-4) (CK-4) (Keratin-4) (K4) (Type-II keratin Kb4)	12	KRT4	protein level (PE1)	0	1
NX_P20073	-3.37774	-3.26118	-3.73441	-3.65379	-3.77567	-3.71681	-3.56517	-3.49137	-3.6548	-3.82168	-3.88151	-3.38839	NA	-3.2069	-3.72022	-3.50965	-3.58238	-3.65705	-3.28149	-3.55613	-3.31063	-3.87395	-3.51646	22	11	11	ANXA7_HUMAN	P20073	52.739	Annexin A7 (Annexin VII) (Annexin-7) (Synexin)	10	ANXA7	protein level (PE1)	0	1
NX_P24534	-3.94459	-4.07107	-3.94224	-3.57719	-3.74046	-3.80654	-3.43979	-4.08455	-3.88283	-3.5366	-3.78832	-3.92721	-4.18585	NA	-3.95801	-3.71748	-3.72326	-3.4969	-4.18829	-3.99804	-4.21743	-3.83874	-3.93718	22	11	11	EF1B_HUMAN	P24534	24.764	Elongation factor 1-beta (EF-1-beta)	2	EEF1B2	protein level (PE1)	0	1
NX_P25787	-3.13772	-4.0881	-3.21891	-3.3134	-3.4217	-3.60173	-3.10464	-3.36122	-3.23086	-2.93821	-3.04568	-3.76816	-3.90186	NA	-3.23468	-3.55842	-3.37232	-3.57193	-4.20532	-3.4508	-3.93344	-3.13977	-3.24301	22	11	11	PSA2_HUMAN	P25787	25.899	Proteasome subunit alpha type-2 (EC 3.4.25.1) (Macropain subunit C3) (Multicatalytic endopeptidase complex subunit C3) (Proteasome component C3)	7	PSMA2	protein level (PE1)	0	1
NX_P27694	-3.62866	-3.90641	-3.80561	-3.87989	-3.84207	-3.94291	-3.525	-3.7438	-4.49632	-4.09894	-3.76708	-3.66564	NA	-4.02127	-3.99747	-3.69624	-3.79269	-3.88315	-4.62569	-4.3105	-4.00162	-3.67408	-3.85795	22	11	11	RFA1_HUMAN	P27694	68.138	Replication protein A 70 kDa DNA-binding subunit (RP-A p70) (Replication factor A protein 1) (RF-A protein 1) (Single-stranded DNA-binding protein) [Cleaved into: Replication protein A 70 kDa DNA-binding subunit, N-terminally processed]	17	RPA1	protein level (PE1)	0	1
NX_P29466	-3.22875	-3.6263	-3.03507	-3.49257	-3.17075	-3.49647	-3.1821	-3.49365	-3.31312	-3.39286	-3.02653	-3.05108	NA	-3.4121	-3.29576	-3.34329	-3.27849	-3.13568	-3.51307	-3.21085	-3.65872	-3.02106	-3.23714	22	11	11	CASP1_HUMAN	P29466	45.159	Caspase-1 (CASP-1) (EC 3.4.22.36) (Interleukin-1 beta convertase) (IL-1BC) (Interleukin-1 beta-converting enzyme) (ICE) (IL-1 beta-converting enzyme) (p45) [Cleaved into: Caspase-1 subunit p20; Caspase-1 subunit p10]	11	CASP1	protein level (PE1)	0	1
NX_P30740	-2.51145	-2.82041	-2.81171	-2.80761	-2.82079	-2.75425	-2.70601	-2.542	-2.96316	-2.79109	-2.86478	-2.62863	NA	-2.77557	-2.96699	-2.69169	-2.60077	-2.74564	-2.43248	-2.85036	-2.82584	-2.84509	-2.70771	22	11	11	ILEU_HUMAN	P30740	42.742	Leukocyte elastase inhibitor (LEI) (Monocyte/neutrophil elastase inhibitor) (EI) (M/NEI) (Peptidase inhibitor 2) (PI-2) (Serpin B1)	6	SERPINB1	protein level (PE1)	0	1
NX_P31150	-3.00383	-3.46611	-3.079	-3.51877	-3.22567	-3.4057	-3.22603	-3.10392	-3.33586	-3.18151	-3.33632	-2.88292	NA	-3.26221	-3.53598	-3.32763	-3.18676	-3.31791	-3.29608	-3.12983	-3.08419	-3.34447	-3.21118	22	11	11	GDIA_HUMAN	P31150	50.583	Rab GDP dissociation inhibitor alpha (Rab GDI alpha) (Guanosine diphosphate dissociation inhibitor 1) (GDI-1) (Oligophrenin-2) (Protein XAP-4)	X	GDI1	protein level (PE1)	0	1
NX_P31948	-3.29918	-3.60859	-3.38285	-3.55404	-3.7551	-3.76319	-3.32755	-3.7075	-3.78833	-3.61819	-3.79527	-3.13374	NA	-3.6307	-3.7666	-3.44689	-3.36552	-3.52734	-3.79276	-3.95469	-3.69696	-3.57791	-3.71774	22	11	11	STIP1_HUMAN	P31948	62.639	Stress-induced-phosphoprotein 1 (STI1) (Hsc70/Hsp90-organizing protein) (Hop) (Renal carcinoma antigen NY-REN-11) (Transformation-sensitive protein IEF SSP 3521)	11	STIP1	protein level (PE1)	0	1
NX_P35237	-3.18232	-3.14795	-3.33594	-3.37919	-3.4194	-3.27622	-3.02181	-3.18534	-3.32768	-3.40742	-3.48305	-3.2208	NA	-3.35458	-3.44065	-3.26379	-3.11164	-3.41888	-3.00476	-3.23577	-3.12868	-3.45969	-3.18574	22	11	11	SPB6_HUMAN	P35237	42.622	Serpin B6 (Cytoplasmic antiproteinase) (CAP) (Peptidase inhibitor 6) (PI-6) (Placental thrombin inhibitor)	6	SERPINB6	protein level (PE1)	0	1
NX_P35241	-3.3728	-4.18353	-3.29503	-3.01088	-2.97786	-3.33542	-3.13311	-2.94173	-3.20524	-3.0271	-3.04419	-3.21037	NA	-3.73412	-2.96072	-3.34386	-3.15903	-3.03533	-3.5226	-3.00783	-3.32989	-3.06471	-3.25625	22	11	11	RADI_HUMAN	P35241	68.564	Radixin	11	RDX	protein level (PE1)	0	1
NX_P35611	-3.61478	-3.9843	-4.01819	-3.83284	-4.13081	-4.49792	-4.2561	-4.50292	-4.87524	-4.256	-4.25245	-3.89843	-3.92299	-4.09916	-4.07536	-3.8571	-4.1716	-4.21631	NA	-4.51333	-4.13066	-4.27485	-4.18362	22	11	11	ADDA_HUMAN	P35611	80.955	Alpha-adducin (Erythrocyte adducin subunit alpha)	4	ADD1	protein level (PE1)	0	1
NX_P36871	-3.1203	-3.42723	-3.59943	-3.51099	-3.46901	-3.83612	-3.16065	-3.62177	-4.45648	-3.58197	-3.69102	-3.34704	NA	-3.13633	-3.87844	-3.35537	-3.2655	-3.49652	-3.93263	-3.96963	-3.57359	-3.67999	-3.34099	22	11	11	PGM1_HUMAN	P36871	61.449	Phosphoglucomutase-1 (PGM 1) (EC 5.4.2.2) (Glucose phosphomutase 1)	1	PGM1	protein level (PE1)	0	1
NX_P38117	-3.36213	-3.12543	-3.39454	-3.08188	-3.29422	-3.29663	-3.61908	-3.56488	-3.33513	-3.09611	-3.05557	-3.32836	-3.19882	-3.71741	-2.98096	-3.49884	-3.27702	-3.34041	NA	-3.45034	-4.0957	-3.08692	-3.69051	22	11	11	ETFB_HUMAN	P38117	27.844	Electron transfer flavoprotein subunit beta (Beta-ETF)	19	ETFB	protein level (PE1)	0	1
NX_P38919	-3.32164	-3.73067	-3.15275	-3.70415	-3.30315	-3.70023	-3.52536	-3.26703	-3.15921	-3.9232	-3.3196	-3.23463	-3.97039	NA	-3.70779	-3.5812	-3.53263	-3.62026	-3.84789	-3.35661	-3.63399	-3.56892	-3.59678	22	11	11	IF4A3_HUMAN	P38919	46.871	Eukaryotic initiation factor 4A-III (eIF-4A-III) (eIF4A-III) (EC 3.6.4.13) (ATP-dependent RNA helicase DDX48) (ATP-dependent RNA helicase eIF4A-3) (DEAD box protein 48) (Eukaryotic initiation factor 4A-like NUK-34) (Eukaryotic translation initiation factor 4A isoform 3) (Nuclear matrix protein 265) (NMP 265) (hNMP 265) [Cleaved into: Eukaryotic initiation factor 4A-III, N-terminally processed]	17	EIF4A3	protein level (PE1)	0	1
NX_P40227	-3.21484	-4.14295	-3.47005	-3.34804	-3.33522	-3.35555	-3.01682	-3.31133	-3.58674	-3.41466	-3.34004	-3.27894	NA	-3.78069	-3.63195	-3.39142	-3.14193	-3.28154	-3.63178	-3.45013	-3.51116	-3.5489	-3.23612	22	11	11	TCPZ_HUMAN	P40227	58.024	T-complex protein 1 subunit zeta (TCP-1-zeta) (Acute morphine dependence-related protein 2) (CCT-zeta-1) (HTR3) (Tcp20)	7	CCT6A	protein level (PE1)	0	1
NX_P42331	-3.76515	-3.92639	-3.72292	-3.89987	-3.82986	-3.96289	-4.10128	-4.36584	-4.34021	-4.59604	-3.97269	-3.68562	-3.79813	-4.34228	-3.90351	-3.8475	-3.87961	-3.68128	NA	-4.45542	-4.97584	-4.092	-3.98439	22	11	11	RHG25_HUMAN	P42331	73.435	Rho GTPase-activating protein 25 (Rho-type GTPase-activating protein 25)	2	ARHGAP25	protein level (PE1)	0	1
NX_P42765	-3.22116	-2.82632	-3.35954	-3.71906	-3.443	-3.29982	-2.98743	-3.4561	-3.35129	-3.54017	-3.39395	-3.15263	-3.09004	-3.37818	-3.57623	-3.46924	-3.13524	-3.12809	NA	-3.60783	-3.68589	-3.33716	-3.05117	22	11	11	THIM_HUMAN	P42765	41.924	3-ketoacyl-CoA thiolase, mitochondrial (EC 2.3.1.16) (Acetyl-CoA acyltransferase) (Beta-ketothiolase) (Mitochondrial 3-oxoacyl-CoA thiolase) (T1)	18	ACAA2	protein level (PE1)	0	1
NX_P43304	-3.60885	-3.40433	-3.63868	-3.98181	-3.79752	-3.88993	-3.53001	-3.96551	-4.26724	-3.94904	-3.72364	-3.45884	-3.61602	NA	-4.37045	-3.68277	-3.45447	-3.65407	-4.52155	-4.13942	-3.85172	-3.79179	-3.89369	22	11	11	GPDM_HUMAN	P43304	80.853	Glycerol-3-phosphate dehydrogenase, mitochondrial (GPD-M) (GPDH-M) (EC 1.1.5.3) (mtGPD)	2	GPD2	protein level (PE1)	0	1
NX_P47985	-3.80831	-3.85561	-3.72678	-3.59021	-3.64994	-4.0682	-3.42845	-3.30978	-3.2414	-3.2465	-3.20877	-3.53566	-3.27142	NA	-3.56646	-3.5922	-3.41089	-3.70741	-3.79674	-3.48155	-3.26161	-3.47715	-3.43649	22	11	11	UCRI_HUMAN	P47985	29.668	Cytochrome b-c1 complex subunit Rieske, mitochondrial (EC 1.10.2.2) (Complex III subunit 5) (Cytochrome b-c1 complex subunit 5) (Rieske iron-sulfur protein) (RISP) (Rieske protein UQCRFS1) (Ubiquinol-cytochrome c reductase iron-sulfur subunit) [Cleaved into: Cytochrome b-c1 complex subunit 9 (Su9) (Subunit 9) (8 kDa subunit 9) (Complex III subunit IX) (Cytochrome b-c1 complex subunit 11) (Ubiquin…	19	UQCRFS1	protein level (PE1)	0	1
NX_P49721	-3.37273	-3.32311	-3.49531	-3.22717	-3.29353	-4.23468	-3.69183	-3.2952	-3.26957	-3.3907	-3.41197	-3.5772	NA	-3.13695	-3.21006	-3.27056	-3.3063	-3.65204	-3.48609	-3.38478	-3.2142	-3.44733	-3.2709	22	11	11	PSB2_HUMAN	P49721	22.836	Proteasome subunit beta type-2 (EC 3.4.25.1) (Macropain subunit C7-I) (Multicatalytic endopeptidase complex subunit C7-I) (Proteasome component C7-I)	1	PSMB2	protein level (PE1)	0	1
NX_P50395	-2.73562	-3.02483	-2.84048	-3.0397	-2.83252	-2.98878	-2.80021	-2.77327	-3.08793	-2.82205	-2.86701	-2.67316	NA	-3.03495	-3.04334	-2.93903	-2.76417	-2.83285	-2.97259	-2.79362	-2.8018	-2.7925	-2.79066	22	11	11	GDIB_HUMAN	P50395	50.663	Rab GDP dissociation inhibitor beta (Rab GDI beta) (Guanosine diphosphate dissociation inhibitor 2) (GDI-2)	10	GDI2	protein level (PE1)	0	1
NX_P50552	-3.14416	-3.69661	-2.90858	-3.56743	-3.2277	-3.39732	-3.57048	-3.35791	-3.3088	-3.46317	-3.38753	-2.7746	NA	-3.07111	-3.32528	-3.17608	-3.42799	-3.5862	-3.3947	-3.2556	-3.38434	-3.2468	-3.50473	22	11	11	VASP_HUMAN	P50552	39.83	Vasodilator-stimulated phosphoprotein (VASP)	19	VASP	protein level (PE1)	0	1
NX_P50991	-3.03769	-3.30435	-3.26095	-3.35454	-3.30695	-3.23171	-2.98192	-3.25984	-3.43833	-3.45737	-3.44756	-2.9844	NA	-3.36122	-3.54154	-3.33722	-2.95654	-3.16662	-3.40633	-3.47436	-3.28509	-3.74103	-3.17942	22	11	11	TCPD_HUMAN	P50991	57.924	T-complex protein 1 subunit delta (TCP-1-delta) (CCT-delta) (Stimulator of TAR RNA-binding)	2	CCT4	protein level (PE1)	0	1
NX_P50995	-3.13935	-3.51909	-3.53368	-3.33622	-3.3926	-3.59338	-3.31377	-3.46952	-3.71106	-3.42907	-3.70009	-3.21762	NA	-3.45786	-3.46402	-3.40348	-3.3754	-3.45007	-3.72649	-3.54752	-3.56854	-3.65837	-3.42582	22	11	11	ANX11_HUMAN	P50995	54.39	Annexin A11 (56 kDa autoantigen) (Annexin XI) (Annexin-11) (Calcyclin-associated annexin 50) (CAP-50)	10	ANXA11	protein level (PE1)	0	1
NX_P51570	-3.88467	-3.31217	-3.63927	-3.81829	-3.4375	-4.22374	-4.28295	-3.97347	-4.12393	-3.7777	-3.89112	-3.99223	-3.94984	-3.82498	-3.80118	-3.65756	-3.66334	-3.94213	NA	-3.81318	-3.75957	-3.77881	-3.60841	22	11	11	GALK1_HUMAN	P51570	42.272	Galactokinase (EC 2.7.1.6) (Galactose kinase)	17	GALK1	protein level (PE1)	0	1
NX_P51858	-3.84768	-3.49704	-3.87336	-3.74352	-3.5924	-4.01066	-3.67194	-3.63546	-3.48489	-3.62262	-4.24231	-3.95524	NA	-4.08902	-3.50892	-3.56942	-3.4155	-3.52493	-3.91529	-3.54895	-3.70139	-3.52435	-3.73113	22	11	11	HDGF_HUMAN	P51858	26.788	Hepatoma-derived growth factor (HDGF) (High mobility group protein 1-like 2) (HMG-1L2)	1	HDGF	protein level (PE1)	0	1
NX_P52789	-3.77663	-4.68126	-4.55243	-4.22877	-4.2837	-3.99076	-3.99882	-3.84964	-4.12504	-4.27173	-4.2602	-3.72449	NA	-4.97221	-4.47129	-4.02664	-4.15736	-4.10709	-3.98556	-4.18226	-3.92453	-4.24481	-4.05005	22	11	11	HXK2_HUMAN	P52789	102.38	Hexokinase-2 (EC 2.7.1.1) (Hexokinase type II) (HK II) (Muscle form hexokinase)	2	HK2	protein level (PE1)	0	1
NX_P53004	-3.17909	-3.58812	-3.23204	-3.35748	-3.19056	-4.40277	-3.5589	-3.27424	-2.888	-3.19707	-3.37915	-3.5692	NA	-3.43974	-3.29897	-3.39726	-3.66628	-3.74095	-3.3074	-3.16291	-3.25736	-3.1797	-3.22015	22	11	11	BIEA_HUMAN	P53004	33.428	Biliverdin reductase A (BVR A) (EC 1.3.1.24) (Biliverdin-IX alpha-reductase)	7	BLVRA	protein level (PE1)	0	1
NX_P55160	-3.8427	-4.07184	-4.94301	-5.31832	-4.4402	-4.38135	-4.26447	-4.68738	-5.05969	-4.8384	-5.39115	-4.14983	NA	-4.36279	-4.95878	-4.14422	-4.72404	-4.02055	-4.04293	-4.57284	-3.89598	-4.39235	-4.20327	22	11	11	NCKPL_HUMAN	P55160	128.153	Nck-associated protein 1-like (Hematopoietic protein 1) (Membrane-associated protein HEM-1)	12	NCKAP1L	protein level (PE1)	0	1
NX_P61803	-2.91849	-2.99381	-3.3421	-4.01845	-3.91848	-3.98456	-3.44171	-3.78545	-3.75982	-3.53853	-4.09127	-3.23017	-3.40963	-3.28477	NA	-3.36723	-3.42416	-3.40192	-3.49125	-3.574	-3.37426	-3.19721	-4.00606	22	11	11	DAD1_HUMAN	P61803	12.497	Dolichyl-diphosphooligosaccharide--protein glycosyltransferase subunit DAD1 (Oligosaccharyl transferase subunit DAD1) (Defender against cell death 1) (DAD-1)	14	DAD1	protein level (PE1)	0	1
NX_P62333	-3.51335	-3.83172	-3.93697	-3.77717	-3.50111	-4.04431	-3.27961	-3.72026	-3.69463	-3.83236	-3.88778	-4.46601	NA	-3.75469	-3.79784	-3.77916	-3.43815	-3.31554	-4.02812	-3.71293	-4.05726	-3.82124	-3.62211	22	11	11	PRS10_HUMAN	P62333	44.173	26S proteasome regulatory subunit 10B (26S proteasome AAA-ATPase subunit RPT4) (Proteasome 26S subunit ATPase 6) (Proteasome subunit p42)	14	PSMC6	protein level (PE1)	0	1
NX_Q01546	-3.79517	-3.37758	-3.67472	-3.67328	-3.60952	-2.87298	-3.26404	-3.05289	-2.50084	-3.7462	-3.3447	-3.98191	-3.19133	-3.61054	NA	-3.89712	-3.2913	-3.23985	-2.76012	-2.70769	-2.85053	-3.41057	-3.64386	22	11	11	K22O_HUMAN	Q01546	65.841	Keratin, type II cytoskeletal 2 oral (Cytokeratin-2P) (CK-2P) (K2P) (Keratin-76) (K76) (Type-II keratin Kb9)	12	KRT76	protein level (PE1)	0	1
NX_Q02978	-3.24424	-3.91479	-3.51295	-3.21926	-3.40809	-4.12738	-3.3415	-3.53033	-3.80573	-3.16946	-3.331	-3.25905	-3.42751	NA	-3.30688	-3.53487	-3.56698	-3.5905	-4.15695	-3.61991	-4.06115	-3.1911	-3.67176	22	11	11	M2OM_HUMAN	Q02978	34.062	Mitochondrial 2-oxoglutarate/malate carrier protein (OGCP) (Solute carrier family 25 member 11)	17	SLC25A11	protein level (PE1)	0	1
NX_Q03169	-3.88511	-4.23344	-4.1626	-4.30383	-3.94061	-4.44603	-3.66014	-4.03606	-4.34623	-4.05799	-4.45583	-4.21452	NA	-4.22336	-4.72244	-3.93784	-3.76069	-3.90915	-4.04963	-4.3365	-3.77774	-4.39905	-4.06959	22	11	11	TNAP2_HUMAN	Q03169	72.661	Tumor necrosis factor alpha-induced protein 2 (TNF alpha-induced protein 2) (Primary response gene B94 protein)	14	TNFAIP2	protein level (PE1)	0	1
NX_Q06830	-2.86323	-2.87161	-3.09303	-2.56093	-2.74101	-3.92931	-2.74548	-3.06508	-3.02787	-2.75289	-2.73499	-2.74355	NA	-2.74049	-2.5477	-2.81905	-2.74052	-2.72341	-3.15724	-3.14308	-3.14291	-2.67147	-2.83686	22	11	11	PRDX1_HUMAN	Q06830	22.11	Peroxiredoxin-1 (EC 1.11.1.15) (Natural killer cell-enhancing factor A) (NKEF-A) (Proliferation-associated gene protein) (PAG) (Thioredoxin peroxidase 2) (Thioredoxin-dependent peroxide reductase 2)	1	PRDX1	protein level (PE1)	0	1
NX_Q07021	-3.67468	-3.26605	-3.9434	-4.41562	-3.83853	-3.90461	-3.83888	-3.48365	-3.37884	-3.69266	-3.88638	-3.72425	-3.50577	-4.15906	NA	-4.01967	-3.64524	-3.71991	-3.38327	-3.45928	-3.36126	-3.79068	-4.03525	22	11	11	C1QBP_HUMAN	Q07021	31.362	Complement component 1 Q subcomponent-binding protein, mitochondrial (ASF/SF2-associated protein p32) (Glycoprotein gC1qBP) (C1qBP) (Hyaluronan-binding protein 1) (Mitochondrial matrix protein p32) (gC1q-R protein) (p33)	17	C1QBP	protein level (PE1)	0	1
NX_Q08209	-3.40616	-3.48148	-3.79501	-4.08015	-4.1843	-3.94935	-3.80444	-3.82082	-3.72461	-4.50332	-4.10182	-3.41681	NA	-3.88158	-4.32267	-3.98523	-3.63562	-3.9865	-3.74003	-3.76064	-3.52139	-4.30031	-4.06776	22	11	11	PP2BA_HUMAN	Q08209	58.688	Serine/threonine-protein phosphatase 2B catalytic subunit alpha isoform (EC 3.1.3.16) (CAM-PRP catalytic subunit) (Calmodulin-dependent calcineurin A subunit alpha isoform)	4	PPP3CA	protein level (PE1)	0	1
NX_Q12768	-4.05443	-4.30585	-4.17702	-4.55233	-4.45236	-4.15047	-4.01339	-4.0183	-4.16876	-4.2485	-4.36191	-4.33808	NA	-4.47186	-4.79485	-4.0772	-4.13414	-4.2668	-4.7241	-4.14567	-4.6283	-3.99434	-4.15176	22	11	11	WASC5_HUMAN	Q12768	134.286	WASH complex subunit 5 (Strumpellin) (WASH complex subunit strumpellin)	8	KIAA0196	protein level (PE1)	0	1
NX_Q12906	-3.90692	-3.82513	-3.82123	-4.31465	-3.77534	-4.03772	-3.82809	-3.87079	-4.35705	-5.03884	-4.17662	-3.87316	-4.08604	-4.26221	-4.11783	-3.94097	-3.79954	-3.79503	NA	-4.37535	-4.11762	-4.53481	-3.89008	22	11	11	ILF3_HUMAN	Q12906	95.338	Interleukin enhancer-binding factor 3 (Double-stranded RNA-binding protein 76) (DRBP76) (M-phase phosphoprotein 4) (MPP4) (Nuclear factor associated with dsRNA) (NFAR) (Nuclear factor of activated T-cells 90 kDa) (NF-AT-90) (Translational control protein 80) (TCP80)	19	ILF3	protein level (PE1)	0	1
NX_Q13126	-4.0442	-3.86964	-3.68966	-3.94004	-3.91925	-4.08224	-3.74351	-3.58209	-3.6814	-3.53929	-3.74962	-3.5497	NA	-3.85957	-3.81458	-4.24305	-3.3969	-3.72145	-4.58893	-3.8758	-3.61807	-3.79222	-3.8027	22	11	11	MTAP_HUMAN	Q13126	31.236	S-methyl-5'-thioadenosine phosphorylase (EC 2.4.2.28) (5'-methylthioadenosine phosphorylase) (MTA phosphorylase) (MTAP) (MTAPase)	9	MTAP	protein level (PE1)	0	1
NX_Q13153	-3.55065	-4.45528	-3.64976	-3.88885	-3.90283	-3.82278	-3.52297	-4.11658	-4.14211	-4.34678	-3.99644	-3.3337	NA	-3.96809	-4.09919	-3.85866	-3.68151	-3.88112	-4.87354	-4.25732	-4.12453	-4.01884	-4.08732	22	11	11	PAK1_HUMAN	Q13153	60.647	Serine/threonine-protein kinase PAK 1 (EC 2.7.11.1) (Alpha-PAK) (p21-activated kinase 1) (PAK-1) (p65-PAK)	11	PAK1	protein level (PE1)	0	1
NX_Q13177	-3.42713	-4.43822	-3.49647	-3.64331	-3.65531	-3.57163	-3.19151	-3.67355	-3.77286	-3.96174	-3.66061	-3.14823	NA	-4.0302	-3.75113	-3.6453	-3.40617	-3.72575	-4.55544	-3.88807	-3.73948	-3.75873	-3.59313	22	11	11	PAK2_HUMAN	Q13177	58.043	Serine/threonine-protein kinase PAK 2 (EC 2.7.11.1) (Gamma-PAK) (PAK65) (S6/H4 kinase) (p21-activated kinase 2) (PAK-2) (p58) [Cleaved into: PAK-2p27 (p27); PAK-2p34 (p34) (C-t-PAK2)]	3	PAK2	protein level (PE1)	0	1
NX_Q13185	-3.33198	-3.37928	-3.13235	-3.44967	-3.47464	-3.8929	-3.10702	-3.64264	-3.96919	-3.39572	-3.12455	-3.18427	-3.619	-3.2309	-3.47034	-3.62775	-3.03147	-3.23108	NA	-3.78337	-3.82667	-3.16923	-3.51646	22	11	11	CBX3_HUMAN	Q13185	20.811	Chromobox protein homolog 3 (HECH) (Heterochromatin protein 1 homolog gamma) (HP1 gamma) (Modifier 2 protein)	7	CBX3	protein level (PE1)	0	1
NX_Q13347	-3.58141	-3.62871	-3.59006	-3.87519	-4.20119	-4.44337	-3.80361	-3.41495	-3.26438	-3.82124	-3.77193	NA	-3.86843	-3.61863	-3.71977	-3.63414	-3.38236	-3.86072	-3.28729	-3.35611	-3.23101	-3.65602	-3.42347	22	11	11	EIF3I_HUMAN	Q13347	36.502	Eukaryotic translation initiation factor 3 subunit I (eIF3i) (Eukaryotic translation initiation factor 3 subunit 2) (TGF-beta receptor-interacting protein 1) (TRIP-1) (eIF-3-beta) (eIF3 p36)	1	EIF3I	protein level (PE1)	0	1
NX_Q13492	-3.43662	-3.93108	-3.64464	-4.03925	-3.9015	-3.84264	-3.65881	-3.82646	-4.04387	-3.99867	-3.87472	-3.24315	NA	-3.74491	-4.11905	-3.78161	-3.84954	-3.68597	-4.25242	-4.15908	-3.93914	-3.85365	-3.78195	22	11	11	PICAL_HUMAN	Q13492	70.755	Phosphatidylinositol-binding clathrin assembly protein (Clathrin assembly lymphoid myeloid leukemia protein)	11	PICALM	protein level (PE1)	0	1
NX_Q13561	-3.39392	-3.41894	-3.56481	-3.96645	-3.99142	-3.63154	-3.44771	-4.15942	-4.13379	-3.78756	-3.64134	-3.27509	-3.48257	-3.61298	-3.76964	-3.96844	-3.6732	-3.74787	-4.13822	NA	-4.2923	-3.70949	-3.6353	22	11	11	DCTN2_HUMAN	Q13561	44.231	Dynactin subunit 2 (50 kDa dynein-associated polypeptide) (Dynactin complex 50 kDa subunit) (DCTN-50) (p50 dynamitin)	12	DCTN2	protein level (PE1)	0	1
NX_Q13724	-3.95086	-3.86346	-4.33669	-4.8881	-4.24406	-4.25215	-4.13527	-4.00188	-4.45337	-4.16513	-4.26195	-4.19673	-4.27928	-4.2336	NA	-3.71399	-3.86784	-4.19239	-3.71744	-4.00431	-3.58386	-4.50619	-3.93785	22	11	11	MOGS_HUMAN	Q13724	91.918	Mannosyl-oligosaccharide glucosidase (EC 3.2.1.106) (Processing A-glucosidase I)	2	MOGS	protein level (PE1)	0	1
NX_Q14194	-3.87268	-4.47628	-3.74539	-3.94461	-3.92383	-4.38785	-3.74809	-4.18873	-4.28804	-4.54387	-4.39765	-3.67921	-4.59107	-3.92214	-4.12019	-4.32682	-3.86524	-3.90212	-4.89453	-4.88038	NA	-4.09783	-4.28441	22	11	11	DPYL1_HUMAN	Q14194	62.184	Dihydropyrimidinase-related protein 1 (DRP-1) (Collapsin response mediator protein 1) (CRMP-1) (Unc-33-like phosphoprotein 3) (ULIP-3)	4	CRMP1	protein level (PE1)	0	1
NX_Q15008	-3.27927	-3.60987	-3.74067	-3.95326	-4.15432	-4.2204	-3.88167	-3.38031	-3.64348	-3.77437	-3.97493	-3.68786	NA	-3.82164	-4.01969	-3.55731	-4.26206	-4.16064	-3.6857	-3.59899	-3.52578	-3.43306	-4.06581	22	11	11	PSMD6_HUMAN	Q15008	45.531	26S proteasome non-ATPase regulatory subunit 6 (26S proteasome regulatory subunit RPN7) (26S proteasome regulatory subunit S10) (Breast cancer-associated protein SGA-113M) (Phosphonoformate immuno-associated protein 4) (Proteasome regulatory particle subunit p44S10) (p42A)	3	PSMD6	protein level (PE1)	0	1
NX_Q15019	-3.58565	-4.27639	-3.47087	-4.04576	-3.51982	-3.5859	-3.37211	-3.34787	-3.33483	-3.38974	-3.66628	-3.47933	NA	-3.52596	-4.06643	-3.59545	-3.3088	-3.42923	-3.5807	-3.56654	-3.36206	-3.38131	-3.55624	22	11	11	SEPT2_HUMAN	Q15019	41.487	Septin-2 (Neural precursor cell expressed developmentally down-regulated protein 5) (NEDD-5)	2	SEPT2	protein level (PE1)	0	1
NX_Q15052	-3.68064	-3.8306	-4.23688	-3.98017	-3.85217	-4.52031	-4.18159	-4.11035	-4.29557	-4.19922	-4.1499	-3.81168	-4.24641	-4.20073	-4.14351	-3.74328	NA	-4.33561	-4.07276	-4.41078	-4.35717	-3.99621	-4.11584	22	11	11	ARHG6_HUMAN	Q15052	87.499	Rho guanine nucleotide exchange factor 6 (Alpha-Pix) (COOL-2) (PAK-interacting exchange factor alpha) (Rac/Cdc42 guanine nucleotide exchange factor 6)	X	ARHGEF6	protein level (PE1)	0	1
NX_Q15080	-3.4536	-3.77197	-3.60837	-3.45418	-3.3956	-3.98456	-3.4795	-4.01953	-4.06085	-3.38726	-3.69333	-4.10523	-4.36387	-4.23901	-3.6967	-3.79859	-3.53331	-3.62377	NA	-4.35215	-3.99751	-3.81264	-3.56236	22	11	11	NCF4_HUMAN	Q15080	39.032	Neutrophil cytosol factor 4 (NCF-4) (Neutrophil NADPH oxidase factor 4) (SH3 and PX domain-containing protein 4) (p40-phox) (p40phox)	22	NCF4	protein level (PE1)	0	1
NX_Q15257	-3.92444	-4.27277	-3.96785	-3.64419	-3.72031	-4.00824	-3.76643	-4.11016	-4.08453	-3.56221	-3.81392	-3.82788	NA	-3.86475	-3.53132	-3.78088	-3.55699	-3.82354	-4.08896	-3.89871	-3.87507	-3.59328	-3.70523	22	11	11	PTPA_HUMAN	Q15257	40.668	Serine/threonine-protein phosphatase 2A activator (EC 5.2.1.8) (PP2A, subunit B', PR53 isoform) (Phosphotyrosyl phosphatase activator) (PTPA) (Serine/threonine-protein phosphatase 2A regulatory subunit 4) (Serine/threonine-protein phosphatase 2A regulatory subunit B')	9	PPP2R4	protein level (PE1)	0	1
NX_Q15435	-3.26411	-4.27519	-3.38669	-3.70876	-3.76849	-4.01066	-3.5056	-3.44357	-3.56407	-3.68957	-3.89553	-3.15361	NA	-3.39005	-3.91909	-3.62057	-3.52944	-3.82596	-3.46299	-3.56534	-3.38016	-3.66265	-3.55504	22	11	11	PP1R7_HUMAN	Q15435	41.564	Protein phosphatase 1 regulatory subunit 7 (Protein phosphatase 1 regulatory subunit 22)	2	PPP1R7	protein level (PE1)	0	1
NX_Q16531	-3.40216	-3.57167	-3.9066	-3.63311	-3.96806	-3.73312	-4.26945	-3.85985	-3.8094	-4.03047	-3.94897	-3.65421	NA	-4.1125	-3.67373	-3.4802	-3.79116	-3.7245	-3.38113	-4.03376	-3.52422	-3.57034	-3.73882	22	11	11	DDB1_HUMAN	Q16531	126.968	DNA damage-binding protein 1 (DDB p127 subunit) (DNA damage-binding protein a) (DDBa) (Damage-specific DNA-binding protein 1) (HBV X-associated protein 1) (XAP-1) (UV-damaged DNA-binding factor) (UV-damaged DNA-binding protein 1) (UV-DDB 1) (XPE-binding factor) (XPE-BF) (Xeroderma pigmentosum group E-complementing protein) (XPCe)	11	DDB1	protein level (PE1)	0	1
NX_Q16543	-3.39175	-3.69432	-3.53916	-3.99879	-3.59779	-3.81	-3.6651	-3.79798	-4.10814	-3.8199	-3.96247	-3.30743	NA	-3.4412	-3.74399	-3.84588	-3.88163	-3.92633	-4.01566	-3.85537	-3.96562	-3.85993	-3.68537	22	11	11	CDC37_HUMAN	Q16543	44.468	Hsp90 co-chaperone Cdc37 (Hsp90 chaperone protein kinase-targeting subunit) (p50Cdc37) [Cleaved into: Hsp90 co-chaperone Cdc37, N-terminally processed]	19	CDC37	protein level (PE1)	0	1
NX_Q16851	-3.39518	-3.47051	-3.72189	-3.55729	-3.57126	-3.55817	-3.21944	-3.71807	-4.11157	-3.83913	-3.63011	-3.1048	NA	-3.46043	-3.76763	-3.55928	-3.36374	-3.57758	-3.843	-4.22678	-3.87214	-3.85	-3.55618	22	11	11	UGPA_HUMAN	Q16851	56.94	UTP--glucose-1-phosphate uridylyltransferase (EC 2.7.7.9) (UDP-glucose pyrophosphorylase) (UDPGP) (UGPase)	2	UGP2	protein level (PE1)	0	1
NX_Q2M2I5	-3.8866	-3.4848	-4.13412	-3.87262	-3.80741	-3.27143	-3.27949	-3.4418	-2.97205	-4.02952	-4.21428	-3.69313	-3.4077	-3.77576	-3.92805	-4.08546	-3.37803	-3.27661	-3.13302	-3.12714	-3.31824	-3.90569	NA	22	11	11	K1C24_HUMAN	Q2M2I5	55.087	Keratin, type I cytoskeletal 24 (Cytokeratin-24) (CK-24) (Keratin-24) (K24) (Type I keratin-24)	17	KRT24	protein level (PE1)	0	1
NX_Q58FF6	-3.62669	-4.42218	-3.40405	-3.57175	-3.47178	-3.59338	-3.65259	-3.48142	-3.75682	-4.01265	-3.81207	-3.50017	NA	-3.22177	-3.832	-3.59147	-3.27274	-3.49583	-3.44249	-3.46454	-3.26751	-3.77488	-3.70203	22	11	11	H90B4_HUMAN	Q58FF6	58.264	Putative heat shock protein HSP 90-beta 4	15	HSP90AB4P	uncertain (PE5)	0	1
NX_Q5Y7A7	-3.71626	-3.4448	-4.31597	-3.57734	-3.41522	-3.87924	-3.81352	-3.68013	-3.95553	-3.43321	-3.50883	-3.82382	-3.4804	NA	-3.72968	-3.54714	-3.46017	-3.69454	-3.86305	-3.46868	-3.9891	-3.56902	-3.51256	22	11	11	2B1D_HUMAN	Q5Y7A7	30.008	HLA class II histocompatibility antigen, DRB1-13 beta chain (MHC class II antigen DRB1*13) (DR-13) (DR13)	6	HLA-DRB1	protein level (PE1)	0	1
NX_Q6DD88	-3.32561	-3.49784	-4.02222	-4.39754	-3.99654	-4.36365	-3.6825	-3.42417	-4.26385	-4.04255	-4.11818	-3.43317	-4.08975	-3.7888	NA	-3.88764	-3.76849	-3.93591	-3.36519	-4.01108	-3.34318	-3.91873	-3.54005	22	11	11	ATLA3_HUMAN	Q6DD88	60.542	Atlastin-3 (EC 3.6.5.-)	11	ATL3	protein level (PE1)	0	1
NX_Q6IBS0	-3.57096	-3.65965	-3.41272	-3.6631	-3.32904	-3.99719	-3.49213	-3.254	-3.3745	-3.3293	-3.26926	-3.81683	NA	-3.64958	-3.63677	-3.53246	-3.29412	-3.44451	-3.29975	-3.23444	-3.36668	-3.38593	-3.30083	22	11	11	TWF2_HUMAN	Q6IBS0	39.548	Twinfilin-2 (A6-related protein) (hA6RP) (Protein tyrosine kinase 9-like) (Twinfilin-1-like protein)	3	TWF2	protein level (PE1)	0	1
NX_Q6ZMR3	-3.8917	-3.46187	-3.9351	-3.61145	-3.48345	-3.75365	-3.43265	-3.70944	-3.68381	-3.76355	-4.08221	NA	-4.35481	-3.41704	-3.72903	-3.55908	-3.36934	-3.72385	-3.81318	-3.41367	-3.68742	-4.0077	-3.95124	22	11	11	LDH6A_HUMAN	Q6ZMR3	36.507	L-lactate dehydrogenase A-like 6A (EC 1.1.1.27)	11	LDHAL6A	protein level (PE1)	0	1
NX_Q7KZF4	-3.25772	-3.56399	-3.704	-3.86371	-3.55727	-4.19155	-3.41826	-3.49413	-3.85287	-3.79128	-3.95584	-3.49268	NA	-3.40068	-3.96281	-3.52846	-3.49549	-3.66443	-3.61906	-3.82675	-3.51254	-3.84354	-3.61829	22	11	11	SND1_HUMAN	Q7KZF4	101.997	Staphylococcal nuclease domain-containing protein 1 (100 kDa coactivator) (EBNA2 coactivator p100) (Tudor domain-containing protein 11) (p100 co-activator)	7	SND1	protein level (PE1)	0	1
NX_Q7Z3Y9	-4.13772	-3.48604	-3.78318	-4.63562	-3.63256	-3.04543	-3.43049	-3.7494	-3.0248	-4.15569	-4.00947	-4.24528	-3.24864	-3.63869	NA	-3.79251	-3.43927	-3.35633	-3.57694	-3.34607	-3.51431	-3.62533	-4.19726	22	11	11	K1C26_HUMAN	Q7Z3Y9	51.911	Keratin, type I cytoskeletal 26 (Cytokeratin-26) (CK-26) (Keratin-25B) (K25B) (Keratin-26) (K26) (Type I inner root sheath-specific keratin-K25irs2)	17	KRT26	protein level (PE1)	0	1
NX_Q8TD55	-3.98158	-4.40908	-3.67819	-4.00235	-3.7105	-4.14456	-4.37986	-4.72359	-4.39694	-4.07873	-3.88329	-3.9642	-3.8249	NA	-3.8189	-4.00434	-4.14046	-3.83492	-4.52631	-4.11421	-4.85648	-3.62045	-4.34214	22	11	11	PKHO2_HUMAN	Q8TD55	53.35	Pleckstrin homology domain-containing family O member 2 (PH domain-containing family O member 2) (Pleckstrin homology domain-containing family Q member 1) (PH domain-containing family Q member 1)	15	PLEKHO2	protein level (PE1)	0	1
NX_Q8TDZ2	-3.68272	-4.44602	-4.26604	-4.51641	-4.19459	-4.35759	-3.97747	-5.36259	-4.43387	-4.4167	-4.76533	-3.90423	-4.16287	-4.038	-4.4579	-3.88158	-4.03127	-4.07598	-4.01918	NA	-4.0805	-4.13451	-3.9669	22	11	11	MICA1_HUMAN	Q8TDZ2	117.875	[F-actin]-monooxygenase MICAL1 (EC 1.14.13.225) (Molecule interacting with CasL protein 1) (MICAL-1) (NEDD9-interacting protein with calponin homology and LIM domains)	6	MICAL1	protein level (PE1)	0	1
NX_Q96CX2	-3.16644	-2.85056	-3.28903	-3.13483	-3.09853	-4.14234	-3.0876	-2.90679	-2.93987	-2.90919	-3.2829	-3.1575	NA	-2.90894	-3.35805	-2.96736	-2.88297	-3.28094	-2.85663	-2.93589	-2.81484	-3.19226	-2.88129	22	11	11	KCD12_HUMAN	Q96CX2	35.701	BTB/POZ domain-containing protein KCTD12 (Pfetin) (Predominantly fetal expressed T1 domain)	13	KCTD12	protein level (PE1)	0	1
NX_Q96G03	-3.22281	-4.02852	-3.58093	-3.73093	-3.49078	-3.51411	-3.547	-3.46797	-3.84028	-4.09611	-3.60746	-3.34059	NA	-3.59247	-3.81855	-3.47536	-3.50462	-3.60411	-3.69344	-3.548	-3.40896	-3.52512	-3.51788	22	11	11	PGM2_HUMAN	Q96G03	68.283	Phosphoglucomutase-2 (PGM 2) (EC 5.4.2.2) (Glucose phosphomutase 2) (Phosphodeoxyribomutase) (Phosphopentomutase) (EC 5.4.2.7)	4	PGM2	protein level (PE1)	0	1
NX_Q9BRR6	-3.92079	-3.71627	-4.58744	-4.66173	-4.08463	-4.15072	-3.68705	-3.68836	-3.85903	-4.48283	-3.88945	-3.79427	NA	-4.00723	-4.60322	-3.96475	-3.6695	-4.14211	-3.68737	-3.91625	-3.78346	-3.9788	-3.71148	22	11	11	ADPGK_HUMAN	Q9BRR6	54.089	ADP-dependent glucokinase (ADP-GK) (ADPGK) (EC 2.7.1.147) (RbBP-35)	15	ADPGK	protein level (PE1)	0	1
NX_Q9BWM7	-3.73094	-3.3223	-3.3764	-3.69372	-4.07087	-4.43799	-4.02008	-4.06278	-3.66918	-3.81586	-3.56697	-3.34117	-3.261	-4.03922	-3.71439	-3.99674	-3.75265	NA	-4.64364	-3.72639	-4.37176	-3.91388	-3.79048	22	11	11	SFXN3_HUMAN	Q9BWM7	35.503	Sideroflexin-3	10	SFXN3	protein level (PE1)	0	1
NX_Q9BXP2	-3.9513	-4.67983	-4.45409	-4.38225	-4.42841	-4.5914	-3.9974	-4.69331	-4.66769	-4.00706	-4.45507	-4.05886	-3.94952	-4.36873	NA	-4.32625	-4.26508	-4.10567	-4.79706	-5.08393	-4.8262	-3.91603	-4.48796	22	11	11	S12A9_HUMAN	Q9BXP2	96.11	Solute carrier family 12 member 9 (Cation-chloride cotransporter 6) (hCCC6) (Cation-chloride cotransporter-interacting protein 1) (CCC-interacting protein 1) (hCIP1) (Potassium-chloride transporter 9) (WO3.3)	7	SLC12A9	protein level (PE1)	0	1
NX_Q9BZZ5	-3.42713	-3.83616	-3.91145	-3.80964	-3.84437	-4.17369	-4.2329	-3.84964	-3.882	-4.20478	-3.69683	-3.36494	NA	-3.68778	-4.14907	-3.84159	-4.16959	-4.06817	-3.74253	-4.06416	-3.84422	-3.72877	-3.64428	22	11	11	API5_HUMAN	Q9BZZ5	59.005	Apoptosis inhibitor 5 (API-5) (Antiapoptosis clone 11 protein) (AAC-11) (Cell migration-inducing gene 8 protein) (Fibroblast growth factor 2-interacting factor) (FIF) (Protein XAGL)	11	API5	protein level (PE1)	0	1
NX_Q9H0C2	-3.96578	-3.74008	-3.84533	-3.2462	-3.24977	-3.82773	-3.28489	-3.55398	-3.60299	-3.28479	-3.43959	-3.89725	-3.15589	NA	-3.21484	-3.7667	-3.64754	-3.342	-4.15833	-3.5799	-4.06253	-3.2859	-4.15026	22	11	11	ADT4_HUMAN	Q9H0C2	35.022	ADP/ATP translocase 4 (ADP,ATP carrier protein 4) (Adenine nucleotide translocator 4) (ANT 4) (Solute carrier family 25 member 31) (Sperm flagellar energy carrier protein)	4	SLC25A31	protein level (PE1)	0	1
NX_Q9H2U2	-3.81513	-3.39754	-3.81277	-3.53487	-3.84508	-3.97811	-3.51444	-3.77899	-3.92946	-3.49731	-3.48276	NA	-3.75536	-3.83462	-3.47636	-3.41192	-3.31125	-3.61732	-3.88273	-3.86857	-3.61085	-3.454	-3.40978	22	11	11	IPYR2_HUMAN	Q9H2U2	37.92	Inorganic pyrophosphatase 2, mitochondrial (EC 3.6.1.1) (Pyrophosphatase SID6-306) (Pyrophosphate phospho-hydrolase 2) (PPase 2)	4	PPA2	protein level (PE1)	0	1
NX_Q9H853	-3.27546	-3.40193	-2.72903	-3.1713	-3.22623	-3.61453	-3.67374	-2.75266	-2.97481	-2.85674	-2.60067	-3.1789	NA	-2.48877	-3.41382	-3.18801	-3.35516	-3.58473	-2.62706	-2.69882	-2.59891	-3.04903	-2.53566	22	11	11	TBA4B_HUMAN	Q9H853	27.551	Putative tubulin-like protein alpha-4B (Alpha-tubulin 4B)	2	TUBA4B	uncertain (PE5)	0	1
NX_Q9NQR4	-3.60735	-3.85877	-3.78793	-3.70731	-3.6531	-3.59424	-3.65345	-3.73394	-3.74971	-3.62533	-3.70095	-3.83985	NA	-3.49651	-4.04674	-3.8642	-3.59014	-3.71057	-3.73295	-3.86492	-3.52801	-4.02438	-3.75707	22	11	11	NIT2_HUMAN	Q9NQR4	30.608	Omega-amidase NIT2 (EC 3.5.1.3) (Nitrilase homolog 2)	3	NIT2	protein level (PE1)	0	1
NX_Q9NY33	-3.63597	-3.9843	-3.82913	-3.85511	-3.71168	-4.32183	-3.77898	-3.75474	-3.97215	-3.80885	-3.68818	-3.4425	NA	-3.83592	-4.03396	-3.77413	-3.63649	-3.73919	-3.57324	-3.76	-3.69133	-3.56163	-3.83517	22	11	11	DPP3_HUMAN	Q9NY33	82.589	Dipeptidyl peptidase 3 (EC 3.4.14.4) (Dipeptidyl aminopeptidase III) (Dipeptidyl arylamidase III) (Dipeptidyl peptidase III) (DPP III) (Enkephalinase B)	11	DPP3	protein level (PE1)	0	1
NX_Q9P258	-3.7872	-3.95944	-3.7337	-3.64165	-3.46913	-3.95018	-3.86327	-3.35313	-3.52132	-4.32806	-3.73467	-3.81558	NA	-3.61357	-4.02247	-3.44199	-3.45193	-3.72409	-3.36345	-3.66456	-3.36544	-4.20423	-3.40741	22	11	11	RCC2_HUMAN	Q9P258	56.085	Protein RCC2 (RCC1-like protein TD-60) (Telophase disk protein of 60 kDa)	1	RCC2	protein level (PE1)	0	1
NX_Q9UIA9	-3.90164	-4.15306	-3.94959	-4.22345	-4.6006	-4.06462	-4.72589	-4.16654	-5.044	-4.22065	-4.5973	-3.70817	NA	-4.20097	-4.39902	-3.81326	-4.40731	-4.23894	-4.32827	-4.46024	-4.35741	-4.14258	-4.76736	22	11	11	XPO7_HUMAN	Q9UIA9	123.907	Exportin-7 (Exp7) (Ran-binding protein 16)	8	XPO7	protein level (PE1)	0	1
NX_Q9UQ80	-3.66503	-3.53623	-3.29625	-3.71577	-3.64798	-3.74883	-3.80804	-3.5875	-4.00121	-3.98403	-4.15657	-3.51731	NA	-3.65109	-3.7242	-3.46595	-3.74473	-3.86516	-3.88754	-4.01951	-3.91668	-4.08206	-3.68317	22	11	11	PA2G4_HUMAN	Q9UQ80	43.787	Proliferation-associated protein 2G4 (Cell cycle protein p38-2G4 homolog) (hG4-1) (ErbB3-binding protein 1)	12	PA2G4	protein level (PE1)	0	1
NX_Q9Y5X3	-3.49982	-4.02424	-3.9534	-4.27072	-3.77281	-3.9358	-3.75198	-4.16266	-4.13703	-3.7908	-3.86642	-3.25199	NA	-4.01416	-4.03612	-4.02967	-3.80137	-3.87604	-4.2664	-4.25224	-4.77266	-4.01376	-4.13339	22	11	11	SNX5_HUMAN	Q9Y5X3	46.816	Sorting nexin-5	20	SNX5	protein level (PE1)	0	1
NX_O14880	-3.25137	-3.20176	-3.89684	-4.14721	-4.04724	-4.11333	-3.69542	-3.56203	-4.18961	-3.26935	-3.8221	NA	-4.01551	-3.34659	NA	-3.60513	-3.72902	-3.38456	-3.36474	-4.00379	-3.202	-3.58922	-3.40782	21	11	10	MGST3_HUMAN	O14880	16.516	Microsomal glutathione S-transferase 3 (Microsomal GST-3) (EC 2.5.1.18) (Microsomal GST-III)	1	MGST3	protein level (PE1)	0	1
NX_O15127	-3.54533	-3.39099	-4.01034	-4.08463	-3.98466	-4.14765	-3.90583	-3.94853	-3.74681	-3.90573	-4.25436	-4.09223	-3.74881	-3.92498	NA	-4.08662	-4.66643	NA	-3.65433	-4.16305	-3.78039	-3.85763	-3.9059	21	11	10	SCAM2_HUMAN	O15127	36.649	Secretory carrier-associated membrane protein 2 (Secretory carrier membrane protein 2)	15	SCAMP2	protein level (PE1)	0	1
NX_O43396	-3.75228	-3.87876	-3.87486	-3.61335	-4.02527	-4.39238	-3.97447	-4.01717	-4.46867	-3.84944	-3.68618	-4.03593	NA	-4.16971	-3.55484	-3.65011	-3.76503	-4.20768	NA	-4.10676	-4.15006	-3.80133	-3.74487	21	11	10	TXNL1_HUMAN	O43396	32.251	Thioredoxin-like protein 1 (32 kDa thioredoxin-related protein)	18	TXNL1	protein level (PE1)	0	1
NX_O75223	-3.64472	-3.69202	-3.7673	-3.19814	-3.66244	-3.90461	-3.4867	-3.83043	-3.80481	-3.40742	-3.38293	-3.84919	NA	-3.32976	-3.2516	-4.06543	-3.64524	NA	-3.71233	-3.79508	-3.74147	-3.68154	-3.66286	21	11	10	GGCT_HUMAN	O75223	21.008	Gamma-glutamylcyclotransferase (EC 4.3.2.9) (Cytochrome c-releasing factor 21)	7	GGCT	protein level (PE1)	0	1
NX_O75830	-3.72274	-4.32634	-3.79957	-4.02876	-4.07491	-3.45976	-3.82	-3.71143	-4.01316	-3.65357	-3.94668	-3.63842	NA	NA	-4.11637	-3.97275	-4.27957	-4.05321	-3.44356	-4.03146	-3.99558	-3.75159	-4.03755	21	11	10	SPI2_HUMAN	O75830	46.145	Serpin I2 (Myoepithelium-derived serine protease inhibitor) (Pancpin) (Pancreas-specific protein TSA2004) (Peptidase inhibitor 14) (PI-14)	3	SERPINI2	protein level (PE1)	0	1
NX_P04229	-3.64931	-3.06459	-4.13988	-3.48716	-3.33604	-3.65739	-3.37418	-3.75931	-3.47841	-3.3363	-3.36616	NA	-3.21716	NA	-3.55359	-3.54714	-3.61987	-3.24224	-3.60778	-3.70276	-3.63692	-3.56902	-3.28678	21	11	10	2B11_HUMAN	P04229	29.914	HLA class II histocompatibility antigen, DRB1-1 beta chain (MHC class II antigen DRB1*1) (DR-1) (DR1)	6	HLA-DRB1	protein level (PE1)	0	1
NX_P09110	-4.09484	-3.86913	-3.77809	-4.04867	-3.6177	-4.25782	-3.53888	-4.1167	-3.93617	-3.63569	-3.73614	-3.60034	-3.76207	NA	-3.72131	-3.89576	-3.87351	-3.72093	NA	-4.05138	-4.79365	-3.47047	-3.85335	21	11	10	THIK_HUMAN	P09110	44.292	3-ketoacyl-CoA thiolase, peroxisomal (EC 2.3.1.16) (Acetyl-CoA acyltransferase) (Beta-ketothiolase) (Peroxisomal 3-oxoacyl-CoA thiolase)	3	ACAA1	protein level (PE1)	0	1
NX_P12035	-3.9644	-3.5626	-3.81398	-3.83391	-3.81826	-2.95129	-3.40844	-3.11535	-2.56022	-4.04037	-3.39682	-4.67402	-3.30941	-3.9627	NA	NA	-3.35613	-3.36865	-2.81783	-2.76865	-2.91116	-3.53633	-3.70955	21	11	10	K2C3_HUMAN	P12035	64.417	Keratin, type II cytoskeletal 3 (65 kDa cytokeratin) (Cytokeratin-3) (CK-3) (Keratin-3) (K3) (Type-II keratin Kb3)	12	KRT3	protein level (PE1)	0	1
NX_P13760	-3.64931	-3.10238	-4.13988	-3.41253	-3.51213	-3.87924	-3.26945	-3.91421	-3.58755	-3.66729	-4.06513	NA	-3.25855	NA	-3.35402	-3.73903	-3.87514	-3.19394	-3.60778	-3.84889	-3.74606	-3.83226	-3.81359	21	11	10	2B14_HUMAN	P13760	30.112	HLA class II histocompatibility antigen, DRB1-4 beta chain (MHC class II antigen DRB1*4) (DR-4) (DR4)	6	HLA-DRB1	protein level (PE1)	0	1
NX_P20039	-3.89235	-3.66665	-3.7719	-3.64989	-3.47737	-3.87924	-3.93846	-3.80507	-3.73368	-3.28194	-3.50883	-3.99991	-3.35546	NA	-3.72968	-3.61409	-3.61987	-3.77372	NA	-3.70276	-3.9891	-3.37996	-3.51256	21	11	10	2B1B_HUMAN	P20039	30.16	HLA class II histocompatibility antigen, DRB1-11 beta chain (DR-5) (DR5) (DRw11) (MHC class II antigen DRB1*11)	6	HLA-DRB1	protein level (PE1)	0	1
NX_P27708	-4.18641	-4.46416	-4.53945	-4.35846	-4.81479	-5.27881	-4.08275	-4.47764	-4.51	-4.58974	-4.60737	-4.37829	-4.40285	NA	-5.0781	-4.11057	-4.29244	-4.2812	-4.40529	-4.62521	-4.23486	NA	-4.77743	21	11	10	PYR1_HUMAN	P27708	242.984	CAD protein [Includes: Glutamine-dependent carbamoyl-phosphate synthase (EC 6.3.5.5); Aspartate carbamoyltransferase (EC 2.1.3.2); Dihydroorotase (EC 3.5.2.3)]	2	CAD	protein level (PE1)	0	1
NX_P30536	-3.51927	-3.46965	-3.81794	-3.89223	-3.61617	-4.15937	-3.61652	-3.26128	-3.19426	-3.23621	-3.33666	NA	NA	-4.23773	-4.13475	-3.49628	-3.29794	-3.49755	-3.2189	-3.17477	-3.07195	-3.23732	-3.13947	21	11	10	TSPO_HUMAN	P30536	18.828	Translocator protein (Mitochondrial benzodiazepine receptor) (PKBS) (Peripheral-type benzodiazepine receptor) (PBR)	22	TSPO	protein level (PE1)	0	1
NX_P30613	-3.98334	-3.87574	-4.10593	-3.68289	-3.9711	-3.7873	-3.51916	-4.31519	-4.46565	-3.73248	-4.14389	-3.73188	NA	NA	-4.06371	-3.98591	-3.65287	-3.76533	-4.59502	-4.88189	-4.62416	-3.94444	-4.34391	21	11	10	KPYR_HUMAN	P30613	61.83	Pyruvate kinase PKLR (EC 2.7.1.40) (Pyruvate kinase 1) (Pyruvate kinase isozymes L/R) (R-type/L-type pyruvate kinase) (Red cell/liver pyruvate kinase)	1	PKLR	protein level (PE1)	0	1
NX_P42785	-4.16295	-3.41437	-4.18863	-3.92049	-4.16294	-4.32593	-3.607	-3.82579	-3.9251	-3.82875	-3.88858	-3.79339	NA	NA	-4.00028	-3.96387	-3.80332	-4.26617	-3.92953	-4.11949	-3.65764	-3.92677	-3.71061	21	11	10	PCP_HUMAN	P42785	55.8	Lysosomal Pro-X carboxypeptidase (EC 3.4.16.2) (Angiotensinase C) (Lysosomal carboxypeptidase C) (Proline carboxypeptidase) (Prolylcarboxypeptidase) (PRCP)	11	PRCP	protein level (PE1)	0	1
NX_P43405	-3.57127	-3.9196	-3.8188	-3.98999	-3.76508	-4.25714	-3.56302	-3.6748	-4.50951	-3.89028	-3.6796	-4.37781	NA	-4.21055	-4.53354	-3.65619	-3.59028	-4.07243	NA	-4.44863	-4.01481	-4.51118	-3.40036	21	11	10	KSYK_HUMAN	P43405	72.066	Tyrosine-protein kinase SYK (EC 2.7.10.2) (Spleen tyrosine kinase) (p72-Syk)	9	SYK	protein level (PE1)	0	1
NX_P46976	-3.53442	-3.96193	-3.78194	-4.1115	-4.23338	-3.99843	-3.83579	-3.92425	-3.94978	-4.15445	-3.9802	-3.72116	NA	NA	-4.1499	-4.2104	-3.91515	-3.89291	-4.20409	-3.96808	-3.71035	-4.12754	-3.93278	21	11	10	GLYG_HUMAN	P46976	39.384	Glycogenin-1 (GN-1) (GN1) (EC 2.4.1.186)	3	GYG1	protein level (PE1)	0	1
NX_P48637	-3.70392	-3.79261	-3.86789	-3.863	-3.80082	-3.65302	-3.82137	-4.10712	-3.78046	-3.98513	-3.97361	-3.22962	NA	NA	-3.98058	-3.83022	-3.82501	-4.24647	-4.81292	-4.32164	-4.06391	-4.08316	-4.0267	21	11	10	GSHB_HUMAN	P48637	52.385	Glutathione synthetase (GSH synthetase) (GSH-S) (EC 6.3.2.3) (Glutathione synthase)	20	GSS	protein level (PE1)	0	1
NX_P51665	-3.80192	-3.62737	-3.92451	-3.87385	-3.89882	-4.44203	-3.65614	-3.61452	-3.61522	-3.48411	-3.89553	-3.78455	NA	NA	-3.71843	-3.82469	-3.81468	-4.08123	-3.94871	-3.73043	-3.83173	-3.74183	-3.61843	21	11	10	PSMD7_HUMAN	P51665	37.025	26S proteasome non-ATPase regulatory subunit 7 (26S proteasome regulatory subunit RPN8) (26S proteasome regulatory subunit S12) (Mov34 protein homolog) (Proteasome subunit p40)	16	PSMD7	protein level (PE1)	0	1
NX_P55809	-4.30841	-3.83283	-4.30606	-3.9824	-4.10428	-4.64749	-3.8616	-3.97125	-4.72377	-4.32639	-4.27708	-3.47812	-4.24864	-4.42481	-4.44677	-4.0813	-3.78606	NA	-4.85314	-4.83898	-4.40516	NA	-4.24301	21	11	10	SCOT1_HUMAN	P55809	56.158	Succinyl-CoA:3-ketoacid coenzyme A transferase 1, mitochondrial (EC 2.8.3.5) (3-oxoacid CoA-transferase 1) (Somatic-type succinyl-CoA:3-oxoacid CoA-transferase) (SCOT-s)	5	OXCT1	protein level (PE1)	0	1
NX_P68431	-2.92432	-3.15346	-3.5475	-2.88142	-2.62787	-2.26568	-2.60572	-3.18921	-3.09992	-3.2668	-2.83929	NA	-2.79112	NA	-2.83628	-2.60259	-2.7387	-2.27826	-3.01541	-2.9141	-3.18588	-3.01804	-2.84764	21	11	10	H31_HUMAN	P68431	15.404	Histone H3.1 (Histone H3/a) (Histone H3/b) (Histone H3/c) (Histone H3/d) (Histone H3/f) (Histone H3/h) (Histone H3/i) (Histone H3/j) (Histone H3/k) (Histone H3/l)	6	HIST1H3H	protein level (PE1)	0	1
NX_P84243	-2.92432	-3.15346	-3.5475	-2.88142	-2.62787	-2.30159	-2.61908	-3.26385	-3.14131	-3.2668	-2.8707	NA	-2.79112	NA	-2.83628	-2.60259	-2.7387	-2.27826	-3.01541	-2.9343	-3.18588	-3.01804	-2.86467	21	11	10	H33_HUMAN	P84243	15.328	Histone H3.3	1	H3F3A	protein level (PE1)	0	1
NX_Q04760	-3.73229	-3.68268	-3.41554	-3.3271	-3.477	-4.1963	-3.95448	-3.75415	-3.79547	-3.44924	-3.24231	-3.66376	NA	-3.6726	-3.17168	-3.75506	-3.51096	NA	-3.92484	-3.91068	-3.65295	-3.60525	-3.51883	21	11	10	LGUL_HUMAN	Q04760	20.778	Lactoylglutathione lyase (EC 4.4.1.5) (Aldoketomutase) (Glyoxalase I) (Glx I) (Ketone-aldehyde mutase) (Methylglyoxalase) (S-D-lactoylglutathione methylglyoxal lyase)	6	GLO1	protein level (PE1)	0	1
NX_Q15046	-3.61506	-4.19383	-3.76397	-4.26422	-3.90101	-3.75321	-3.72528	-3.83165	-4.30662	-4.16451	-4.03602	-3.95307	NA	-4.00766	NA	-3.76561	-3.81126	-3.78239	-3.73702	-4.1208	-3.79613	-4.26253	-3.84435	21	11	10	SYK_HUMAN	Q15046	68.048	Lysine--tRNA ligase (EC 2.7.7.-) (EC 6.1.1.6) (Lysyl-tRNA synthetase) (LysRS)	16	KARS	protein level (PE1)	0	1
NX_Q16563	-3.52859	-3.43322	-3.70233	-3.6797	-3.97767	-4.34478	-3.62584	-4.27061	-4.42107	-4.02369	-4.15046	-3.6873	NA	-3.94602	-3.62119	-3.68169	-3.96047	-3.68296	-4.07332	NA	-4.27855	-3.75373	-4.54237	21	11	10	SYPL1_HUMAN	Q16563	28.565	Synaptophysin-like protein 1 (Pantophysin)	7	SYPL1	protein level (PE1)	0	1
NX_Q16695	-2.97262	-3.15346	-3.5475	-2.88142	-2.62787	-2.30159	-2.61908	-3.29187	-3.14131	-3.2668	-2.95425	NA	-2.79112	NA	-2.83628	-2.62378	-2.7387	-2.27826	-3.01541	-2.9343	-3.18588	-3.01804	-2.89154	21	11	10	H31T_HUMAN	Q16695	15.508	Histone H3.1t (H3/t) (H3t) (H3/g)	1	HIST3H3	protein level (PE1)	0	1
NX_Q29974	-3.64931	-3.18953	-4.13988	-3.46083	-3.29028	-3.65739	-3.37418	-3.55519	-3.52956	-3.36626	-3.53366	NA	-3.25855	NA	-3.48664	-3.438	-3.61987	-3.24224	-3.60778	-3.54786	-3.68807	-3.61041	-3.44001	21	11	10	2B1G_HUMAN	Q29974	30.03	HLA class II histocompatibility antigen, DRB1-16 beta chain (MHC class II antigen DRB1*16) (DR-16) (DR16)	6	HLA-DRB1	protein level (PE1)	0	1
NX_Q30154	-3.64931	-3.24068	-4.13988	-3.54515	-3.51213	-4.05533	-3.71661	-3.68013	-3.58755	-3.66729	-3.86101	NA	-3.25855	NA	-3.59138	-3.79018	-3.87514	-3.39351	-3.60778	-3.59362	-3.68807	-3.83226	-3.67889	21	11	10	DRB5_HUMAN	Q30154	30.056	HLA class II histocompatibility antigen, DR beta 5 chain (DR beta-5) (DR2-beta-2) (Dw2) (MHC class II antigen DRB5)	6	HLA-DRB5	protein level (PE1)	0	1
NX_Q53EL6	-3.78646	-4.08903	-3.8219	-3.76148	-3.8376	-4.0006	-3.70763	-4.05136	-4.67894	-4.15662	-4.0104	-3.50584	NA	NA	-4.18009	-3.98532	-3.74122	-4.11692	-4.80831	-4.79415	-4.36033	-4.25464	-3.87082	21	11	10	PDCD4_HUMAN	Q53EL6	51.735	Programmed cell death protein 4 (Neoplastic transformation inhibitor protein) (Nuclear antigen H731-like) (Protein 197/15a)	10	PDCD4	protein level (PE1)	0	1
NX_Q5T2N8	-4.68337	-4.33273	-4.2039	-4.03514	-4.78027	-4.54532	-4.12742	-4.04518	-4.32058	-4.09929	-4.47594	-4.18887	-3.97039	NA	-4.12276	-4.10408	-4.16102	NA	-4.05201	-4.43579	-4.00197	-4.49834	-4.26579	21	11	10	ATD3C_HUMAN	Q5T2N8	46.38	ATPase family AAA domain-containing protein 3C	1	ATAD3C	protein level (PE1)	0	1
NX_Q70J99	-3.64456	-3.58022	-4.18815	-4.45873	-4.4257	-4.36685	-4.07388	-4.52676	-4.74417	-4.52287	-4.89953	-4.0104	-3.91686	-3.81682	-4.94429	-3.9256	-3.90791	-4.38627	-4.57251	-5.16041	NA	NA	-3.97616	21	11	10	UN13D_HUMAN	Q70J99	123.282	Protein unc-13 homolog D (Munc13-4)	17	UNC13D	protein level (PE1)	0	1
NX_Q71DI3	-2.92432	-3.15346	-3.5475	-2.88142	-2.62787	-2.29417	-2.61908	-3.21269	-3.14131	-3.2668	-2.8817	NA	-2.79112	NA	-2.83628	-2.60259	-2.7387	-2.27826	-3.01541	-2.9141	-3.18588	-3.01804	-2.84764	21	11	10	H32_HUMAN	Q71DI3	15.388	Histone H3.2 (Histone H3/m) (Histone H3/o)	1	HIST2H3A	protein level (PE1)	0	1
NX_Q7RTS7	-4.31587	-3.74337	-4.07047	-3.87591	-3.77594	-2.92254	-3.26699	-3.43463	-3.02366	-3.90787	-3.41923	NA	-4.08001	-4.25617	NA	-4.14675	-3.38133	-3.27991	-3.25853	-3.21297	-3.27695	-3.41762	-3.63504	21	11	10	K2C74_HUMAN	Q7RTS7	57.865	Keratin, type II cytoskeletal 74 (Cytokeratin-74) (CK-74) (Keratin-5c) (K5C) (Keratin-74) (K74) (Type II inner root sheath-specific keratin-K6irs4) (Type-II keratin Kb37)	12	KRT74	protein level (PE1)	0	1
NX_Q86Y46	-4.3248	-3.75231	-4.22554	-3.88485	-3.78488	-2.93148	-3.27593	-3.44357	-3.01589	-3.8199	-3.50342	NA	-4.08894	-4.4412	NA	-4.15569	-3.39027	-3.27505	-3.27847	-3.2219	-3.28589	-3.42656	-3.71534	21	11	10	K2C73_HUMAN	Q86Y46	58.923	Keratin, type II cytoskeletal 73 (Cytokeratin-73) (CK-73) (Keratin-73) (K73) (Type II inner root sheath-specific keratin-K6irs3) (Type-II keratin Kb36)	12	KRT73	protein level (PE1)	0	1
NX_Q8NBS9	-4.00604	-4.05334	-4.04945	-3.90188	-3.80191	-4.08985	-3.67194	-3.62749	-4.34222	-3.6816	-3.89553	-3.90949	NA	-4.1682	NA	-3.56145	-3.67077	-3.90514	-3.65868	-3.85537	-3.65564	-4.04286	-3.57422	21	11	10	TXND5_HUMAN	Q8NBS9	47.629	Thioredoxin domain-containing protein 5 (Endoplasmic reticulum resident protein 46) (ER protein 46) (ERp46) (Thioredoxin-like protein p46)	6	TXNDC5	protein level (PE1)	0	1
NX_Q92499	-3.93876	-4.111	-4.06135	-4.43666	-3.92172	-4.32359	-4.16096	-3.7565	-4.0319	-4.47962	-3.95318	-3.96714	-3.85781	-4.57804	NA	-3.88235	-4.24031	-4.61601	-3.80225	-4.14711	-4.13242	NA	-4.18539	21	11	10	DDX1_HUMAN	Q92499	82.432	ATP-dependent RNA helicase DDX1 (EC 3.6.4.13) (DEAD box protein 1) (DEAD box protein retinoblastoma) (DBP-RB)	2	DDX1	protein level (PE1)	0	1
NX_Q93009	-3.69674	-3.85798	-3.87257	-4.02983	-4.30552	-3.93227	-4.18778	-4.01488	-4.14686	-3.92557	-4.30222	-3.61721	NA	NA	-4.47192	-3.98835	-4.11223	-3.83472	-3.94887	-4.01903	-3.95319	-3.86598	-3.78209	21	11	10	UBP7_HUMAN	Q93009	128.302	Ubiquitin carboxyl-terminal hydrolase 7 (EC 3.4.19.12) (Deubiquitinating enzyme 7) (Herpesvirus-associated ubiquitin-specific protease) (Ubiquitin thioesterase 7) (Ubiquitin-specific-processing protease 7)	16	USP7	protein level (PE1)	0	1
NX_Q95IE3	-4.49441	-3.66665	-3.83885	-3.69128	-3.47737	-3.87924	-3.93846	-4.06034	-4.13162	-3.43321	-3.30171	-3.82382	-3.78143	NA	-3.78767	-3.57933	-3.61987	-3.77372	NA	-3.76971	-4.29013	-3.61041	-3.28678	21	11	10	2B1C_HUMAN	Q95IE3	29.878	HLA class II histocompatibility antigen, DRB1-12 beta chain (MHC class II antigen DRB1*12) (DR-12) (DR12)	6	HLA-DRB1	protein level (PE1)	0	1
NX_Q9NVI7	-4.57059	-4.04386	-4.09112	-4.11425	-4.26955	-4.73357	-4.01463	-4.02257	-4.33274	-4.11145	-4.44234	-4.07609	-4.0337	NA	-4.10689	-4.02909	-4.17317	NA	-4.16108	-4.32301	-4.01413	-4.20947	-4.27795	21	11	10	ATD3A_HUMAN	Q9NVI7	71.369	ATPase family AAA domain-containing protein 3A	1	ATAD3A	protein level (PE1)	0	1
NX_Q9NZT2	-4.12197	-4.54948	-3.94352	-4.25189	-4.5199	-3.98392	-4.52025	-4.31992	-4.2363	-4.21913	-4.47084	-3.86155	-4.18714	NA	-4.43642	-4.49692	-4.67879	-4.0333	-4.96773	-4.05048	NA	-3.97472	-4.56172	21	11	10	OGFR_HUMAN	Q9NZT2	73.325	Opioid growth factor receptor (OGFr) (Protein 7-60) (Zeta-type opioid receptor)	20	OGFR	protein level (PE1)	0	1
NX_Q9Y281	-3.21046	-2.98475	-3.2661	-3.05514	-3.04411	-2.80917	-2.47841	-2.38135	-2.68381	-3.00659	-2.96827	NA	NA	-3.32686	-3.08558	-3.28438	-2.82527	-2.55192	-2.95931	-2.66185	-2.89503	-2.92852	-3.32799	21	11	10	COF2_HUMAN	Q9Y281	18.737	Cofilin-2 (Cofilin, muscle isoform)	14	CFL2	protein level (PE1)	0	1
NX_O14979	-3.91463	-3.74008	-3.58492	-3.44249	-3.55923	-4.2537	-4.01188	-3.75356	-4.32999	-3.45548	-3.84853	-3.65421	NA	-4.33206	-3.50892	-3.71555	NA	-3.67106	-4.06142	-3.84314	NA	-3.50775	-3.84923	20	11	9	HNRDL_HUMAN	O14979	46.438	Heterogeneous nuclear ribonucleoprotein D-like (hnRNP D-like) (hnRNP DL) (AU-rich element RNA-binding factor) (JKT41-binding protein) (Protein laAUF1)	4	HNRNPDL	protein level (PE1)	0	1
NX_O15372	-4.13895	-3.56646	-3.83557	-3.96784	-3.71297	-3.77906	-3.83827	-3.80179	-4.07719	-4.33302	-3.93152	-3.46836	NA	-3.51499	-3.97628	-3.63884	-3.91762	NA	NA	-4.36849	-4.01385	-4.13001	-3.69789	20	11	9	EIF3H_HUMAN	O15372	39.93	Eukaryotic translation initiation factor 3 subunit H (eIF3h) (Eukaryotic translation initiation factor 3 subunit 3) (eIF-3-gamma) (eIF3 p40 subunit)	8	EIF3H	protein level (PE1)	0	1
NX_P01912	-3.71626	-3.84274	-4.31597	-3.73704	-3.51213	-3.87924	-4.41558	-3.68013	-4.13162	-3.51239	-3.53366	-3.82382	NA	NA	-4.03071	-3.61409	-3.46017	NA	-3.86305	-3.46868	-3.9891	-3.61041	-3.55395	20	11	9	2B13_HUMAN	P01912	30.12	HLA class II histocompatibility antigen, DRB1-3 chain (Clone P2-beta-3) (MHC class II antigen DRB1*3)	6	HLA-DRB1	protein level (PE1)	0	1
NX_P20839	-3.66655	-3.73088	-3.99999	-3.97736	-3.64694	-3.6882	-3.85656	-4.04539	-3.87363	-3.89538	-3.79491	-3.88805	NA	NA	-4.07375	-4.13425	-3.95711	-4.0598	-4.8481	-4.13497	NA	-3.78255	-4.09967	20	11	9	IMDH1_HUMAN	P20839	55.406	Inosine-5'-monophosphate dehydrogenase 1 (IMP dehydrogenase 1) (IMPD 1) (IMPDH 1) (EC 1.1.1.205) (IMPDH-I)	7	IMPDH1	protein level (PE1)	0	1
NX_Q01082	-3.45641	-3.54847	-4.11861	-4.1349	-4.76193	-4.82801	-3.65677	-3.7838	-4.77936	-4.46115	-4.56674	-4.24971	NA	-3.6353	NA	-3.79078	-3.95468	-4.64331	-3.69787	-4.32054	-3.53993	NA	-3.85926	20	11	9	SPTB2_HUMAN	Q01082	274.609	Spectrin beta chain, non-erythrocytic 1 (Beta-II spectrin) (Fodrin beta chain) (Spectrin, non-erythroid beta chain 1)	2	SPTBN1	protein level (PE1)	0	1
NX_Q30167	-3.79544	-3.4448	-4.31597	-3.69128	-3.63707	-4.05533	-3.81352	-3.98116	-3.83059	-3.81342	-4.28698	NA	-3.30431	NA	-3.78767	-3.79018	-3.97205	-3.87063	NA	-4.24683	-4.11404	-4.00835	-3.95189	20	11	9	2B1A_HUMAN	Q30167	30.002	HLA class II histocompatibility antigen, DRB1-10 beta chain (DRw10) (MHC class II antigen DRB1*10)	6	HLA-DRB1	protein level (PE1)	0	1
NX_Q9Y371	-3.93285	-4.28118	-3.85132	-4.12972	-3.88362	-4.49378	-3.85402	-3.99363	-3.968	-4.34877	-3.78757	-3.6602	NA	NA	-3.81594	-4.35356	-4.01256	-4.00804	NA	-4.20815	-4.72857	-3.70643	-4.14729	20	11	9	SHLB1_HUMAN	Q9Y371	40.796	Endophilin-B1 (Bax-interacting factor 1) (Bif-1) (SH3 domain-containing GRB2-like protein B1)	1	SH3GLB1	protein level (PE1)	0	1
NX_P08236	-4.40599	-3.62938	-4.22755	-3.87586	-3.93862	-4.74506	-4.32715	-3.7678	-4.34423	-4.05599	-3.89753	-4.21252	NA	-4.3463	-4.02147	-3.90588	NA	NA	-3.77463	-4.3345	-3.74941	NA	-3.67548	19	11	8	BGLR_HUMAN	P08236	74.732	Beta-glucuronidase (EC 3.2.1.31) (Beta-G1)	7	GUSB	protein level (PE1)	0	1
NX_P11217	-4.39278	-4.6442	-4.51537	-4.28862	-4.39277	-3.6807	-4.13786	-4.1458	-4.23411	-5.01282	-4.26454	NA	NA	NA	-4.23011	-4.23946	-3.99536	-3.85918	NA	-4.44623	-4.39262	-4.50878	-4.17932	19	11	8	PYGM_HUMAN	P11217	97.092	Glycogen phosphorylase, muscle form (EC 2.4.1.1) (Myophosphorylase)	11	PYGM	protein level (PE1)	0	1
NX_P36542	-3.5895	-3.71598	-3.58715	-3.62667	-3.49452	-3.80364	-3.76594	-3.76725	-4.00486	-3.4156	-3.24524	-4.04925	-3.4048	NA	-3.45166	-3.62866	-3.50951	-3.26675	NA	NA	NA	-3.58056	-3.34801	19	11	8	ATPG_HUMAN	P36542	32.996	ATP synthase subunit gamma, mitochondrial (F-ATPase gamma subunit)	10	ATP5C1	protein level (PE1)	0	1
NX_Q3SY84	-4.31091	-3.83533	-4.00753	-3.9849	-3.88493	-2.94241	-3.29422	-3.56157	-3.19479	-3.96091	-3.47794	NA	-4.07505	NA	NA	NA	-3.43637	-3.33495	-3.40848	-3.33633	-3.37963	-3.42691	-3.64345	19	11	8	K2C71_HUMAN	Q3SY84	57.292	Keratin, type II cytoskeletal 71 (Cytokeratin-71) (CK-71) (Keratin-71) (K71) (Type II inner root sheath-specific keratin-K6irs1) (Keratin 6 irs) (hK6irs) (hK6irs1) (Type-II keratin Kb34)	12	KRT71	protein level (PE1)	0	1
NX_Q01085	-4.0415	-4.29292	-4.28903	-4.5394	-4.43943	-4.50551	-4.2637	-4.3064	-4.5818	-4.36051	-4.91325	-3.97297	NA	-4.28284	NA	NA	-4.24614	-4.62184	NA	-4.39598	NA	NA	-4.52701	17	11	6	TIAR_HUMAN	Q01085	41.591	Nucleolysin TIAR (TIA-1-related protein)	10	TIAL1	protein level (PE1)	0	1
NX_A0AVT1	-3.94542	-4.04193	-4.068	-4.33417	-4.34335	-4.05041	-4.31374	-4.18035	NA	-4.80849	-4.66227	-4.11993	-4.85569	-4.4298	-4.38481	-4.14428	-4.05731	-4.59271	-4.381	-4.54293	-4.1469	-4.50857	-4.54903	22	10	12	UBA6_HUMAN	A0AVT1	117.97	Ubiquitin-like modifier-activating enzyme 6 (Ubiquitin-activating enzyme 6) (EC 6.2.1.45) (Monocyte protein 4) (MOP-4) (Ubiquitin-activating enzyme E1-like protein 2) (E1-L2)	4	UBA6	protein level (PE1)	0	1
NX_A6NEC2	-3.57287	NA	-3.66742	-3.7997	-4.00076	-3.91194	-3.97115	-4.01386	-4.08514	-4.06797	-4.01865	-3.44155	-4.21207	-3.78618	-3.77337	-3.66906	-3.92557	-3.68585	-4.03842	-4.10344	-3.64159	-3.78578	-3.7478	22	10	12	PSAL_HUMAN	A6NEC2	53.747	Puromycin-sensitive aminopeptidase-like protein (EC 3.4.11.-)	17	NPEPPSL1	transcript level (PE2)	1	1
NX_A6NIZ1	-3.07908	-3.50658	-2.82347	-3.16949	-2.9261	NA	-2.97676	-3.0941	-3.3695	-2.97211	-3.14164	-3.29578	-2.79746	-3.37157	-3.26859	-2.95342	-2.82299	-3.1665	-3.22587	-3.24167	-3.20065	-3.05241	-3.27994	22	10	12	RP1BL_HUMAN	A6NIZ1	20.925	Ras-related protein Rap-1b-like protein	5	-	transcript level (PE2)	1	1
NX_O00764	-3.6606	-3.73592	-3.90812	-3.71916	-3.88243	NA	-3.7067	-3.2488	-3.3558	-3.50248	-3.34202	-3.67125	-3.62886	-3.504	-3.79895	-3.68336	-3.56421	-3.76381	-3.63129	-3.29491	-3.18331	-3.44923	-3.56253	22	10	12	PDXK_HUMAN	O00764	35.102	Pyridoxal kinase (EC 2.7.1.35) (Pyridoxine kinase)	21	PDXK	protein level (PE1)	0	1
NX_O15400	-3.70802	-4.13553	-3.40464	-3.98407	-3.62883	NA	-3.93021	-3.84798	-3.94729	-3.90209	-3.80162	-3.33846	-3.55134	-3.3473	-3.84638	-3.83993	-4.26484	-4.46445	-3.85481	-3.76147	-3.88395	-3.42608	-3.70061	22	10	12	STX7_HUMAN	O15400	29.816	Syntaxin-7	6	STX7	protein level (PE1)	0	1
NX_O15523	-4.04398	-3.63534	-3.71063	-3.83067	-3.66375	NA	-3.81024	-3.54119	-3.59686	-3.76092	-3.98268	-3.51951	-3.87506	-3.71544	-4.02743	-3.97399	-3.58857	-4.16839	-3.45153	-3.76643	-3.42952	-4.22692	-3.86943	22	10	12	DDX3Y_HUMAN	O15523	73.154	ATP-dependent RNA helicase DDX3Y (EC 3.6.4.13) (DEAD box protein 3, Y-chromosomal)	Y	DDX3Y	protein level (PE1)	0	1
NX_O43684	-3.80725	NA	-3.42924	-3.63615	-3.53618	-3.66921	-3.90451	-3.57155	-3.62055	-3.64914	-3.8137	-3.78988	-4.04852	-3.92365	-3.60982	-3.74287	-3.66511	-3.71859	-4.17589	-3.49273	-3.64076	-3.74716	-3.99173	22	10	12	BUB3_HUMAN	O43684	37.155	Mitotic checkpoint protein BUB3	10	BUB3	protein level (PE1)	0	1
NX_O43809	-3.94844	-4.07491	-3.54814	-3.39198	-3.48106	NA	-3.64775	-3.4117	-3.58564	-3.26744	-3.35283	-3.38699	-3.58764	-3.88875	-3.26289	-3.44832	-3.35913	-3.62569	-3.71501	-3.43761	-3.31819	-3.33743	-3.4244	22	10	12	CPSF5_HUMAN	O43809	26.227	Cleavage and polyadenylation specificity factor subunit 5 (Cleavage and polyadenylation specificity factor 25 kDa subunit) (CFIm25) (CPSF 25 kDa subunit) (Nucleoside diphosphate-linked moiety X motif 21) (Nudix motif 21) (Pre-mRNA cleavage factor Im 25 kDa subunit)	16	NUDT21	protein level (PE1)	0	1
NX_O60568	-3.89619	-3.6327	-4.10593	-3.90401	-4.03449	-4.10057	-4.25669	-4.20248	-4.27377	NA	-4.1281	-3.63017	-3.5556	-4.57687	-3.8455	-3.96035	-4.06305	-3.91587	-3.92601	-4.14594	-4.03434	-3.9744	-4.15203	22	10	12	PLOD3_HUMAN	O60568	84.785	Procollagen-lysine,2-oxoglutarate 5-dioxygenase 3 (EC 1.14.11.4) (Lysyl hydroxylase 3) (LH3)	7	PLOD3	protein level (PE1)	0	1
NX_O75396	-2.8579	NA	-3.04743	-3.42275	-3.41969	-4.26392	-4.0221	-3.55292	-3.86309	-3.21583	-3.32924	-2.88628	-3.05217	-2.99986	-3.49894	-3.15367	-3.52743	-3.68128	-3.62448	-3.67727	-3.45733	-3.07081	-3.18275	22	10	12	SC22B_HUMAN	O75396	24.593	Vesicle-trafficking protein SEC22b (ER-Golgi SNARE of 24 kDa) (ERS-24) (ERS24) (SEC22 vesicle-trafficking protein homolog B) (SEC22 vesicle-trafficking protein-like 1)	1	SEC22B	protein level (PE1)	0	1
NX_O75436	-3.80593	-3.38834	-3.53057	-3.667	-3.72673	-4.44603	-4.20421	-3.73503	-4.0452	NA	-4.1548	-3.61246	-3.8711	-3.41044	-3.60849	-3.78294	-3.81868	-3.78421	-3.80659	-3.79243	-3.77774	-3.58613	-3.94465	22	10	12	VP26A_HUMAN	O75436	38.17	Vacuolar protein sorting-associated protein 26A (Vesicle protein sorting 26A) (hVPS26)	10	VPS26A	protein level (PE1)	0	1
NX_O75563	-3.44853	NA	-3.60108	-3.47907	-3.87643	-4.48658	-3.94373	-4.19055	-4.56286	-3.73951	-3.89432	-3.38976	-3.6898	-3.66184	-3.6838	-3.92039	-3.80124	-4.30188	-4.09017	-3.83298	-3.81828	-3.66144	-3.90601	22	10	12	SKAP2_HUMAN	O75563	41.217	Src kinase-associated phosphoprotein 2 (Pyk2/RAFTK-associated protein) (Retinoic acid-induced protein 70) (SKAP55 homolog) (SKAP-55HOM) (SKAP-HOM) (Src family-associated phosphoprotein 2) (Src kinase-associated phosphoprotein 55-related protein) (Src-associated adapter protein with PH and SH3 domains)	7	SKAP2	protein level (PE1)	0	1
NX_O75694	-4.00874	-4.01712	-4.10499	-4.29578	NA	-4.03342	-4.35587	-4.39857	-4.54904	-4.62877	-4.33642	-3.71836	-4.27803	-4.25008	-4.50612	-4.2076	-4.59359	-4.2369	-4.97944	-4.03586	-4.07916	-4.28746	-4.36931	22	10	12	NU155_HUMAN	O75694	155.199	Nuclear pore complex protein Nup155 (155 kDa nucleoporin) (Nucleoporin Nup155)	5	NUP155	protein level (PE1)	0	1
NX_O94804	-3.80013	-3.92661	-4.0019	-5.25228	-3.73733	-4.07226	-4.2776	-4.04155	-4.14855	NA	-4.37086	-3.82054	-3.91646	-4.04147	-4.23952	-3.87405	-4.23202	-3.95451	-4.16877	-4.15461	-3.8734	-4.05746	-4.33679	22	10	12	STK10_HUMAN	O94804	112.135	Serine/threonine-protein kinase 10 (EC 2.7.11.1) (Lymphocyte-oriented kinase)	5	STK10	protein level (PE1)	0	1
NX_O95782	-3.44664	NA	-3.59095	-3.66523	-3.63781	-3.77525	-3.70184	-3.94411	-4.29869	-3.90131	-3.56569	-3.34744	-4.52254	-3.92055	-3.72066	-3.62482	-3.69197	-3.71549	-3.76531	-3.88242	-3.72481	-3.8532	-3.55076	22	10	12	AP2A1_HUMAN	O95782	107.546	AP-2 complex subunit alpha-1 (100 kDa coated vesicle protein A) (Adaptor protein complex AP-2 subunit alpha-1) (Adaptor-related protein complex 2 subunit alpha-1) (Alpha-adaptin A) (Alpha1-adaptin) (Clathrin assembly protein complex 2 alpha-A large chain) (Plasma membrane adaptor HA2/AP2 adaptin alpha A subunit)	19	AP2A1	protein level (PE1)	0	1
NX_O96019	-3.62281	-4.35135	-4.04642	-4.2968	-3.8958	-3.96188	-3.66891	-4.01264	-4.3392	NA	-4.67065	-3.55428	-3.86407	-3.86415	-4.14138	-3.7869	-3.82745	-3.90212	-3.86651	-4.05647	-3.8445	-4.21593	-4.10831	22	10	12	ACL6A_HUMAN	O96019	47.461	Actin-like protein 6A (53 kDa BRG1-associated factor A) (Actin-related protein Baf53a) (ArpNbeta) (BRG1-associated factor 53A) (BAF53A) (INO80 complex subunit K)	3	ACTL6A	protein level (PE1)	0	1
NX_P00918	-3.16228	NA	-3.65285	-3.17622	-3.30265	-3.5683	-3.7067	-3.54528	-3.94562	-3.24721	-3.64025	-3.33679	-3.94761	-3.94769	-3.24265	-3.34094	-3.28545	-3.76381	-3.95005	-3.69285	-3.88228	-3.23877	-3.76589	22	10	12	CAH2_HUMAN	P00918	29.246	Carbonic anhydrase 2 (EC 4.2.1.1) (Carbonate dehydratase II) (Carbonic anhydrase C) (CAC) (Carbonic anhydrase II) (CA-II)	8	CA2	protein level (PE1)	0	1
NX_P01834	-3.79788	NA	-2.92047	-3.69372	-3.35072	-3.18272	-3.17498	-3.40957	-2.99576	-3.33874	-2.80041	-3.06035	-2.90881	-4.03922	-3.5383	-3.45268	-2.9745	-2.79844	-3.6894	-3.30726	-3.49669	-3.13573	-3.34554	22	10	12	IGKC_HUMAN	P01834	11.765	Immunoglobulin kappa constant (Ig kappa chain C region) (Ig kappa chain C region AG) (Ig kappa chain C region CUM) (Ig kappa chain C region EU) (Ig kappa chain C region OU) (Ig kappa chain C region ROY) (Ig kappa chain C region TI)	2	IGKC	protein level (PE1)	0	1
NX_P01903	-3.47436	-2.97759	-3.29592	-3.59205	-3.45732	NA	-3.61738	-3.59313	-3.63445	-3.49234	-3.44303	-3.58192	-3.28426	-3.81261	-3.61272	-3.4691	-3.65098	-3.41125	-3.46279	-3.62472	-3.72602	-3.35991	-3.49251	22	10	12	DRA_HUMAN	P01903	28.607	HLA class II histocompatibility antigen, DR alpha chain (MHC class II antigen DRA)	6	HLA-DRA	protein level (PE1)	0	1
NX_P02792	-3.35833	-3.11683	-2.70276	-3.20841	-3.17902	NA	-3.27949	-3.07232	-3.17163	-3.15445	-2.93881	-3.07771	-3.59959	-3.40778	-3.27484	-3.33534	-3.35088	-3.29085	-3.1249	-3.13557	-3.2052	-2.93721	-3.16799	22	10	12	FRIL_HUMAN	P02792	20.02	Ferritin light chain (Ferritin L subunit)	19	FTL	protein level (PE1)	0	1
NX_P04908	-3.22923	NA	-3.07561	-2.61692	-2.67831	-2.7444	-2.99069	-3.16962	-2.50893	-2.971	-2.67502	-2.99	-2.31415	-3.16954	-2.50892	-2.71957	-3.05906	-2.69936	-3.1719	-2.70544	-2.97919	-2.82235	-2.90059	22	10	12	H2A1B_HUMAN	P04908	14.135	Histone H2A type 1-B/E (Histone H2A.2) (Histone H2A/a) (Histone H2A/m)	6	HIST1H2AE	protein level (PE1)	0	1
NX_P06748	-3.83891	NA	-3.28025	-3.37302	-3.59338	-3.07761	-3.20377	-3.68883	-3.22084	-3.17564	-3.42736	-3.23047	-3.8249	-4.47819	-3.37521	-3.59061	-3.25585	-3.21513	-3.7024	-3.4452	-3.73154	-3.27366	-3.64317	22	10	12	NPM_HUMAN	P06748	32.575	Nucleophosmin (NPM) (Nucleolar phosphoprotein B23) (Nucleolar protein NO38) (Numatrin)	5	NPM1	protein level (PE1)	0	1
NX_P07602	-4.01071	NA	-3.65617	-3.64331	-3.65531	-4.34978	-3.75578	-3.77501	-4.42607	-3.6929	-3.54004	-3.6923	-4.07588	-4.42814	-3.49586	-3.60751	-3.69247	-4.16508	-3.55544	-3.84231	-3.80643	-3.60383	-3.35009	22	10	12	SAP_HUMAN	P07602	58.113	Prosaposin (Proactivator polypeptide) [Cleaved into: Saposin-A (Protein A); Saposin-B-Val; Saposin-B (Cerebroside sulfate activator) (CSAct) (Dispersin) (Sphingolipid activator protein 1) (SAP-1) (Sulfatide/GM1 activator); Saposin-C (A1 activator) (Co-beta-glucosidase) (Glucosylceramidase activator) (Sphingolipid activator protein 2) (SAP-2); Saposin-D (Component C) (Protein C)]	10	PSAP	protein level (PE1)	0	1
NX_P07814	-4.04496	NA	-3.86652	-4.04801	-3.93101	-4.50897	-3.9398	-3.94578	-4.7102	-4.48891	-4.12083	-3.87952	-3.6515	-4.2863	-4.48435	-4.06773	-4.07351	-4.27312	-4.53854	-4.22335	-4.39159	-4.36508	-4.14725	22	10	12	SYEP_HUMAN	P07814	170.591	Bifunctional glutamate/proline--tRNA ligase (Bifunctional aminoacyl-tRNA synthetase) (Cell proliferation-inducing gene 32 protein) (Glutamatyl-prolyl-tRNA synthetase) [Includes: Glutamate--tRNA ligase (EC 6.1.1.17) (Glutamyl-tRNA synthetase) (GluRS); Proline--tRNA ligase (EC 6.1.1.15) (Prolyl-tRNA synthetase)]	1	EPRS	protein level (PE1)	0	1
NX_P09769	-3.45056	-3.59725	-3.57315	-3.51273	-3.38474	-3.65494	-3.51003	-3.40467	-3.40901	NA	-3.68247	-3.29849	-3.27837	-3.58717	-3.4262	-3.40078	-3.45772	-3.40954	-3.42923	-3.52422	-3.22698	-3.63023	-3.5515	22	10	12	FGR_HUMAN	P09769	59.479	Tyrosine-protein kinase Fgr (EC 2.7.10.2) (Gardner-Rasheed feline sarcoma viral (v-fgr) oncogene homolog) (Proto-oncogene c-Fgr) (p55-Fgr) (p58-Fgr) (p58c-Fgr)	1	FGR	protein level (PE1)	0	1
NX_P0C0S8	-3.14208	NA	-3.05079	-2.581	-2.66759	-2.7444	-2.99069	-3.16962	-2.50893	-2.90042	-2.62709	-2.99	-2.41614	-3.82275	-2.49576	-2.63414	-3.05906	-2.64324	-3.1719	-2.70544	-2.97919	-2.73127	-2.79586	22	10	12	H2A1_HUMAN	P0C0S8	14.091	Histone H2A type 1 (H2A.1) (Histone H2A/ptl)	6	HIST1H2AI	protein level (PE1)	0	1
NX_P0DMM9	-3.63626	NA	-3.33972	-3.45747	-3.43213	-3.92418	-3.46052	-3.38928	-3.4362	-3.2563	-3.29053	-3.64691	-3.4004	-3.27554	-3.37668	-3.45946	-3.44296	-3.81866	-3.28474	-3.27058	-3.48997	-3.25741	-3.36844	22	10	12	ST1A3_HUMAN	P0DMM9	34.196	Sulfotransferase 1A3 (ST1A3) (EC 2.8.2.1) (Aryl sulfotransferase 1A3/1A4) (Catecholamine-sulfating phenol sulfotransferase) (HAST3) (M-PST) (Monoamine-sulfating phenol sulfotransferase) (Placental estrogen sulfotransferase) (Sulfotransferase 1A3/1A4) (Sulfotransferase, monoamine-preferring) (Thermolabile phenol sulfotransferase) (TL-PST)	16	SULT1A3	protein level (PE1)	0	1
NX_P0DMN0	-3.63626	NA	-3.33972	-3.45747	-3.43213	-3.92418	-3.46052	-3.38928	-3.4362	-3.2563	-3.29053	-3.64691	-3.4004	-3.27554	-3.37668	-3.45946	-3.44296	-3.81866	-3.28474	-3.27058	-3.48997	-3.25741	-3.36844	22	10	12	ST1A4_HUMAN	P0DMN0	34.196	Sulfotransferase 1A4 (ST1A4) (EC 2.8.2.1) (Aryl sulfotransferase 1A3/1A4) (Sulfotransferase 1A3/1A4)	16	SULT1A4	protein level (PE1)	0	1
NX_P10599	-3.18763	NA	-3.73618	-3.68553	-3.58556	-3.35061	-3.31291	-3.65665	-3.72793	-3.50664	-3.45732	-3.19828	-3.85486	-3.73	-3.38398	-3.81246	-3.56836	-3.29085	-3.38018	-3.66705	-3.4885	-3.30363	-3.49705	22	10	12	THIO_HUMAN	P10599	11.737	Thioredoxin (Trx) (ATL-derived factor) (ADF) (Surface-associated sulphydryl protein) (SASP)	9	TXN	protein level (PE1)	0	1
NX_P13224	NA	-3.2546	-3.66089	-3.67718	-3.6352	-4.24535	-3.7025	-4.04623	-3.62267	-3.49828	-3.95412	-3.8889	-3.67042	-3.28232	-3.61867	-3.43613	-3.12068	-3.75962	-3.49676	-4.13582	-3.702	-3.6543	-3.84088	22	10	12	GP1BB_HUMAN	P13224	21.718	Platelet glycoprotein Ib beta chain (GP-Ib beta) (GPIb-beta) (GPIbB) (Antigen CD42b-beta) (CD antigen CD42c)	22	GP1BB	protein level (PE1)	0	1
NX_P14317	-3.29377	NA	-3.05921	-3.29028	-3.25101	-3.57673	-3.3156	-3.84497	-3.35198	-3.73275	-3.34462	-3.05755	-3.52031	-3.4412	-3.1092	-3.4779	-3.33072	-3.24309	-3.52275	-3.27814	-3.67683	-3.19092	-3.59822	22	10	12	HCLS1_HUMAN	P14317	54.014	Hematopoietic lineage cell-specific protein (Hematopoietic cell-specific LYN substrate 1) (LckBP1) (p75)	3	HCLS1	protein level (PE1)	0	1
NX_P16435	-3.696	NA	-3.90876	-4.01781	-3.85089	-3.98392	-3.82128	-4.01889	-4.2363	-4.31604	-3.82739	-3.53056	-3.66426	-4.36331	-4.08424	-3.82022	-4.02558	-4.0333	-3.92633	-3.91218	-4.09378	-3.97472	-3.82932	22	10	12	NCPR_HUMAN	P16435	76.69	NADPH--cytochrome P450 reductase (CPR) (P450R) (EC 1.6.2.4)	7	POR	protein level (PE1)	0	1
NX_P17693	NA	-3.64574	-3.94288	-4.09635	-3.9172	-4.4604	-3.82064	-3.7494	-4.53669	-4.1393	-4.39102	-3.70601	-3.4595	-3.76061	-4.25969	-3.75591	-4.07609	-4.09961	-3.76297	-3.87374	-3.61602	-4.41342	-4.05593	22	10	12	HLAG_HUMAN	P17693	38.224	HLA class I histocompatibility antigen, alpha chain G (HLA G antigen) (MHC class I antigen G)	6	HLA-G	protein level (PE1)	0	1
NX_P20338	-3.45374	-3.35837	-3.41663	-3.30383	-3.32879	NA	-3.72709	-3.35066	-3.17013	-3.31202	-3.50159	-3.7374	-3.32703	-3.06954	-3.34223	-3.43075	-3.23242	-3.54117	-3.17457	-3.20616	-3.12453	-3.37786	-3.42613	22	10	12	RAB4A_HUMAN	P20338	24.39	Ras-related protein Rab-4A	1	RAB4A	protein level (PE1)	0	1
NX_P20340	-3.30841	-3.03695	-3.18796	-3.06595	-3.14207	NA	-3.16263	-3.14734	-3.07056	-3.00763	-3.10098	-3.29103	-2.94761	-2.85078	-3.00744	-3.15509	-2.93582	-3.28669	-2.95005	-3.0431	-3.06937	-3.08862	-3.19186	22	10	12	RAB6A_HUMAN	P20340	23.593	Ras-related protein Rab-6A (Rab-6)	11	RAB6A	protein level (PE1)	0	1
NX_P20618	-3.02018	-3.79987	-3.23171	-3.26821	-3.24742	NA	-3.33132	-3.16014	-3.02806	-3.16849	-3.22988	-3.30384	-3.73857	-3.69289	-3.35946	-3.69616	-3.32713	-3.38844	-3.56491	-3.12479	-3.31785	-3.31227	-3.53336	22	10	12	PSB1_HUMAN	P20618	26.489	Proteasome subunit beta type-1 (EC 3.4.25.1) (Macropain subunit C5) (Multicatalytic endopeptidase complex subunit C5) (Proteasome component C5) (Proteasome gamma chain)	6	PSMB1	protein level (PE1)	0	1
NX_P20671	-3.14208	NA	-3.05079	-2.581	-2.66759	-2.7444	-2.99069	-3.16962	-2.50893	-2.9227	-2.62709	-2.99	-2.4291	-3.82275	-2.49576	-2.63414	-3.05906	-2.64324	-3.1719	-2.70544	-2.97919	-2.7554	-2.79586	22	10	12	H2A1D_HUMAN	P20671	14.107	Histone H2A type 1-D (Histone H2A.3) (Histone H2A/g)	6	HIST1H2AD	protein level (PE1)	0	1
NX_P22061	-3.31161	NA	-3.34402	-3.41831	-3.67736	-3.81039	-3.44363	-3.64906	-3.76174	-3.32959	-3.15118	-3.329	-3.58764	-3.36587	-3.48473	-3.62442	-3.22651	-3.70487	-4.19213	-3.70085	-3.52231	-3.33743	-3.40591	22	10	12	PIMT_HUMAN	P22061	24.636	Protein-L-isoaspartate(D-aspartate) O-methyltransferase (PIMT) (EC 2.1.1.77) (L-isoaspartyl protein carboxyl methyltransferase) (Protein L-isoaspartyl/D-aspartyl methyltransferase) (Protein-beta-aspartate methyltransferase)	6	PCMT1	protein level (PE1)	0	1
NX_P24844	-3.26367	-3.47729	-3.3137	-3.22317	-3.36057	-4.16701	-3.52725	-3.7918	NA	-3.54488	-3.7966	-3.15735	-3.29105	-4.24537	-3.08169	-3.46253	-3.68579	-3.80622	-3.89555	-3.65954	-3.55671	-3.34188	-4.3646	22	10	12	MYL9_HUMAN	P24844	19.827	Myosin regulatory light polypeptide 9 (20 kDa myosin light chain) (LC20) (MLC-2C) (Myosin RLC) (Myosin regulatory light chain 2, smooth muscle isoform) (Myosin regulatory light chain 9) (Myosin regulatory light chain MRLC1)	20	MYL9	protein level (PE1)	0	1
NX_P26440	-3.9969	-3.44214	-3.91537	-4.04764	-4.01462	NA	-4.01498	-3.78468	-3.73102	-4.23673	-4.06247	-3.90034	-3.98289	-3.59479	-3.98913	-3.89473	-4.29845	-4.07209	-4.06451	-3.79508	-3.79262	-3.81187	-3.75541	22	10	12	IVD_HUMAN	P26440	46.319	Isovaleryl-CoA dehydrogenase, mitochondrial (IVD) (EC 1.3.8.4)	15	IVD	protein level (PE1)	0	1
NX_P26640	-4.26819	-4.04248	-4.21468	-4.36815	-4.09209	-4.25508	-4.05105	-4.15742	NA	-4.4111	-4.32703	-4.13271	-4.4583	-4.2085	-4.70758	-3.89302	-3.87077	-4.10817	-4.39379	-4.62267	-4.03758	-4.68522	-3.98778	22	10	12	SYVC_HUMAN	P26640	140.476	Valine--tRNA ligase (EC 6.1.1.9) (Protein G7a) (Valyl-tRNA synthetase) (ValRS)	6	VARS	protein level (PE1)	0	1
NX_P28062	-3.66534	-3.55774	-3.37775	-3.45204	-3.60734	NA	-3.95448	-3.43291	-3.33474	-3.48702	-3.17807	-3.71491	-4.27458	-3.49651	-3.37005	-3.50518	-3.4762	-3.88666	-3.62381	-3.5225	-3.40307	-3.32541	-3.40861	22	10	12	PSB8_HUMAN	P28062	30.354	Proteasome subunit beta type-8 (EC 3.4.25.1) (Low molecular mass protein 7) (Macropain subunit C13) (Multicatalytic endopeptidase complex subunit C13) (Proteasome component C13) (Proteasome subunit beta-5i) (Really interesting new gene 10 protein)	6	PSMB8	protein level (PE1)	0	1
NX_P30043	-3.26945	-3.43069	-2.73513	-3.0362	-2.97515	NA	-2.98234	-2.98554	-3.04288	-2.74816	-2.84018	-2.95948	-3.30244	-3.32371	-3.243	-3.07711	-2.91903	-3.01926	-3.67285	-3.05664	-3.11842	-2.88661	-3.12072	22	10	12	BLVRB_HUMAN	P30043	22.119	Flavin reductase (NADPH) (FR) (EC 1.5.1.30) (Biliverdin reductase B) (BVR-B) (EC 1.3.1.24) (Biliverdin-IX beta-reductase) (Green heme-binding protein) (GHBP) (NADPH-dependent diaphorase) (NADPH-flavin reductase) (FLR)	19	BLVRB	protein level (PE1)	0	1
NX_P30520	-3.61455	NA	-4.00598	-4.08027	-4.22333	-3.68736	-3.50353	-3.84726	-4.3657	-3.90137	-3.74292	-3.58078	-4.01551	-3.71456	-3.91261	-3.6486	-3.63211	-3.86168	-3.84186	-3.78194	-4.12628	-3.8031	-3.5977	22	10	12	PURA2_HUMAN	P30520	50.097	Adenylosuccinate synthetase isozyme 2 (AMPSase 2) (AdSS 2) (EC 6.3.4.4) (Adenylosuccinate synthetase, acidic isozyme) (Adenylosuccinate synthetase, liver isozyme) (L-type adenylosuccinate synthetase) (IMP--aspartate ligase 2)	1	ADSS	protein level (PE1)	0	1
NX_P34932	-3.63208	NA	-3.31022	-3.74352	-3.69277	-3.35061	-3.42361	-3.64592	-3.72793	-3.8357	-3.77214	-3.25627	-4.28083	-3.75803	-3.66977	-3.79473	-3.45026	-3.33862	-3.98224	-3.96808	-3.83529	-3.53002	-3.72091	22	10	12	HSP74_HUMAN	P34932	94.331	Heat shock 70 kDa protein 4 (HSP70RY) (Heat shock 70-related protein APG-2)	5	HSPA4	protein level (PE1)	0	1
NX_P35914	-3.97935	-3.23077	-3.74976	-3.60219	-3.59913	NA	-3.4234	-4.54528	-4.04253	-3.52021	-3.67502	-3.78588	-3.74349	-3.61863	-3.67838	-3.57615	-3.66112	-3.55969	-4.34799	-4.63486	-4.20104	-3.61823	-3.8628	22	10	12	HMGCL_HUMAN	P35914	34.36	Hydroxymethylglutaryl-CoA lyase, mitochondrial (HL) (HMG-CoA lyase) (EC 4.1.3.4) (3-hydroxy-3-methylglutarate-CoA lyase)	1	HMGCL	protein level (PE1)	0	1
NX_P40925	-3.31452	NA	-3.2845	-3.18809	-3.32845	-3.50099	-3.36831	-3.25611	-3.45233	-3.31022	-3.26091	-3.55471	-4.05639	-3.75544	-3.20016	-3.56169	-3.39423	-3.39547	-4.05883	-3.44261	-3.73578	-3.31134	-3.63163	22	10	12	MDHC_HUMAN	P40925	36.426	Malate dehydrogenase, cytoplasmic (EC 1.1.1.37) (Cytosolic malate dehydrogenase) (Diiodophenylpyruvate reductase) (EC 1.1.1.96)	2	MDH1	protein level (PE1)	0	1
NX_P41226	-3.81944	-4.72407	-4.02121	-4.49343	-4.69449	-4.09157	-4.21772	-4.86249	-4.05871	NA	-4.39016	-3.60249	-3.72491	-4.31605	-4.61101	-4.23218	-4.04047	-4.1499	-4.44335	-4.17392	-4.17146	-5.19071	-4.43528	22	10	12	UBA7_HUMAN	P41226	111.694	Ubiquitin-like modifier-activating enzyme 7 (Ubiquitin-activating enzyme 7) (D8) (Ubiquitin-activating enzyme E1 homolog)	3	UBA7	protein level (PE1)	0	1
NX_P41250	-3.6829	NA	-4.01937	-3.95895	-3.92113	-3.72095	-3.49761	-3.68456	-4.03132	-4.00191	-3.74547	-3.56861	-4.22519	-3.7993	-3.93041	-3.61852	-3.55548	-3.80251	-3.55863	-3.87768	-3.57253	-3.87808	-3.74244	22	10	12	GARS_HUMAN	P41250	83.166	Glycine--tRNA ligase (EC 3.6.1.17) (EC 6.1.1.14) (Diadenosine tetraphosphate synthetase) (AP-4-A synthetase) (Glycyl-tRNA synthetase) (GlyRS)	7	GARS	protein level (PE1)	0	1
NX_P41252	-3.89184	-3.91686	-4.51502	-4.11219	-4.79037	-4.73151	-4.18866	-3.97309	-4.63171	NA	-4.83822	-3.97712	-4.15658	-4.80987	-4.26756	-4.29027	-4.2089	-4.54681	-4.12425	-4.62198	-4.01207	-4.44149	-4.16943	22	10	12	SYIC_HUMAN	P41252	144.498	Isoleucine--tRNA ligase, cytoplasmic (EC 6.1.1.5) (Isoleucyl-tRNA synthetase) (IRS) (IleRS)	9	IARS	protein level (PE1)	0	1
NX_P46939	-3.95199	-4.17538	-4.25067	-4.68813	-5.10004	NA	-4.24761	-4.63965	-5.24241	-4.77808	-4.44353	-4.26561	-4.36935	-4.34139	-4.96541	-4.34167	-4.53878	-4.6804	-4.76972	-5.18153	-4.70195	-4.57507	-4.29368	22	10	12	UTRO_HUMAN	P46939	394.466	Utrophin (Dystrophin-related protein 1) (DRP-1)	6	UTRN	protein level (PE1)	0	1
NX_P48444	-3.28659	-3.82525	-3.52033	-3.54346	-3.47691	NA	-3.55299	-3.43006	-3.63701	-3.84169	-4.04764	-3.22275	-3.5007	-3.67687	-3.68586	-3.57887	-3.55662	-3.97808	-3.69943	-3.55265	-3.55248	-3.71786	-3.59445	22	10	12	COPD_HUMAN	P48444	57.21	Coatomer subunit delta (Archain) (Delta-coat protein) (Delta-COP)	11	ARCN1	protein level (PE1)	0	1
NX_P49327	-4.07144	-4.00479	-4.21175	-4.49016	-4.56628	NA	-4.31136	-4.55818	-4.9305	-4.2086	-4.46032	-4.09982	-4.38842	-4.20557	-4.90877	-3.92787	-4.27033	-4.54457	-4.58274	-4.82386	-4.18592	-4.74028	-4.25016	22	10	12	FAS_HUMAN	P49327	273.427	Fatty acid synthase (EC 2.3.1.85) [Includes: [Acyl-carrier-protein] S-acetyltransferase (EC 2.3.1.38); [Acyl-carrier-protein] S-malonyltransferase (EC 2.3.1.39); 3-oxoacyl-[acyl-carrier-protein] synthase (EC 2.3.1.41); 3-oxoacyl-[acyl-carrier-protein] reductase (EC 1.1.1.100); 3-hydroxyacyl-[acyl-carrier-protein] dehydratase (EC 4.2.1.59); Enoyl-[acyl-carrier-protein] reductase (EC 1.3.1.39); Ole…	17	FASN	protein level (PE1)	0	1
NX_P50225	-3.58511	NA	-3.58276	-3.27382	-3.3575	-3.92418	-3.41912	-3.42404	-3.63249	-3.17712	-3.25274	-3.64691	-3.4584	-3.40048	-3.24635	-3.39579	-3.61906	-3.73948	-3.22675	-3.36235	-3.52216	-3.16399	-3.26645	22	10	12	ST1A1_HUMAN	P50225	34.165	Sulfotransferase 1A1 (ST1A1) (EC 2.8.2.1) (Aryl sulfotransferase 1) (HAST1/HAST2) (Phenol sulfotransferase 1) (Phenol-sulfating phenol sulfotransferase 1) (P-PST 1) (ST1A3) (Thermostable phenol sulfotransferase) (Ts-PST)	16	SULT1A1	protein level (PE1)	0	1
NX_P50226	-3.63626	NA	-3.66194	-3.43519	-3.49012	-4.10027	-3.68237	-3.54898	-3.87553	-3.21491	-3.42883	-3.64691	-3.52534	-3.43827	-3.37668	-3.48294	-3.61906	-3.73948	-3.30593	-3.41671	-3.68186	-3.24038	-3.39477	22	10	12	ST1A2_HUMAN	P50226	34.31	Sulfotransferase 1A2 (ST1A2) (EC 2.8.2.1) (Aryl sulfotransferase 2) (Phenol sulfotransferase 2) (Phenol-sulfating phenol sulfotransferase 2) (P-PST 2)	16	SULT1A2	protein level (PE1)	0	1
NX_P51991	-3.3248	-3.59741	-3.27825	-3.28759	-3.17572	NA	-3.52679	-2.92965	-3.08011	-3.48891	-3.63796	-3.75458	-3.56607	-3.47339	-3.30826	-3.41452	-3.23536	-3.34655	-3.23751	-3.10941	-3.16399	-3.36508	-3.60965	22	10	12	ROA3_HUMAN	P51991	39.595	Heterogeneous nuclear ribonucleoprotein A3 (hnRNP A3)	2	HNRNPA3	protein level (PE1)	0	1
NX_P53992	-4.10855	NA	-3.9301	-3.92521	-3.975	-4.19235	-4.12662	-4.47035	-4.26864	-4.04734	-4.2643	-3.65981	-4.09454	-4.20376	-4.20551	-3.77593	-4.10907	-4.04544	-4.5741	-4.162	-4.09135	-3.94579	-3.91281	22	10	12	SC24C_HUMAN	P53992	118.325	Protein transport protein Sec24C (SEC24-related protein C)	10	SEC24C	protein level (PE1)	0	1
NX_P54577	-3.32977	-3.74255	-3.636	-3.66681	-3.77512	NA	-3.43458	-3.77831	-4.12834	-3.96504	-4.02046	-3.39458	-4.07918	-3.43144	-3.88913	-3.49966	-3.69578	-4.07148	-3.81838	-4.00052	-3.93467	-4.20919	-4.00661	22	10	12	SYYC_HUMAN	P54577	59.143	Tyrosine--tRNA ligase, cytoplasmic (EC 6.1.1.1) (Tyrosyl-tRNA synthetase) (TyrRS) [Cleaved into: Tyrosine--tRNA ligase, cytoplasmic, N-terminally processed]	1	YARS	protein level (PE1)	0	1
NX_P57740	-4.43361	-3.90688	-4.25517	-4.2783	-4.53051	-4.19865	NA	-4.22139	-4.12881	-4.57653	-4.7033	-3.9971	-3.89672	-4.37392	-4.21979	-4.53556	-4.51332	-4.11086	-3.89916	-4.18603	-3.95633	-4.37352	-4.2823	22	10	12	NU107_HUMAN	P57740	106.374	Nuclear pore complex protein Nup107 (107 kDa nucleoporin) (Nucleoporin Nup107)	12	NUP107	protein level (PE1)	0	1
NX_P60763	-4.0518	-3.40013	-3.63032	-2.80934	-3.088	NA	-3.06988	-3.29551	-3.38798	-3.16669	-3.17537	-4.15936	-3.11697	-3.14701	-2.84774	-3.15375	-3.17726	-3.10066	-3.42044	-3.12753	-3.12736	-3.19008	-3.22204	22	10	12	RAC3_HUMAN	P60763	21.379	Ras-related C3 botulinum toxin substrate 3 (p21-Rac3)	17	RAC3	protein level (PE1)	0	1
NX_P60983	-4.22182	NA	-3.64543	-3.30474	-3.41563	-3.78274	-3.44401	-3.53247	-4.16006	-3.28555	-3.45012	-3.72732	-3.98596	-3.56007	-3.45709	-3.72171	-3.52337	-3.355	-3.59046	-3.97424	-3.71651	-3.33782	-3.541	22	10	12	GMFB_HUMAN	P60983	16.713	Glia maturation factor beta (GMF-beta)	14	GMFB	protein level (PE1)	0	1
NX_P61018	-3.31873	-3.3483	-3.37437	-3.17981	-3.26436	NA	-3.54092	-3.38405	-3.13203	-3.26976	-3.25263	-3.42629	-3.31695	-3.03719	-3.25752	-3.27455	-3.17658	-3.37619	-3.10379	-3.15033	-3.09672	-3.17149	-3.26712	22	10	12	RAB4B_HUMAN	P61018	23.587	Ras-related protein Rab-4B	19	RAB4B	protein level (PE1)	0	1
NX_P61019	-3.24974	-3.00383	-3.288	-3.16137	-3.28865	NA	-3.14094	-3.1167	-3.07883	-3.09162	-3.13408	-3.3573	-3.20576	-3.0809	-3.25547	-3.19679	-3.09536	-3.4199	-3.0485	-3.0691	-2.93631	-3.16944	-3.09368	22	10	12	RAB2A_HUMAN	P61019	23.546	Ras-related protein Rab-2A	8	RAB2A	protein level (PE1)	0	1
NX_P61225	-3.55383	-3.68031	-3.34062	-3.2984	-3.47464	NA	-3.1392	-3.36643	-3.96919	-3.17387	-3.52249	-4.13851	-3.39715	-3.2309	-3.5161	-3.75269	-3.03147	-3.16413	-3.70062	-3.90831	-3.72976	-3.60288	-3.61337	22	10	12	RAP2B_HUMAN	P61225	20.504	Ras-related protein Rap-2b	3	RAP2B	protein level (PE1)	0	1
NX_P61421	-3.6606	-3.3611	-4.13536	-3.55643	-3.41071	NA	-3.42206	-3.62446	-3.77493	-3.55363	-3.56231	-3.94425	-3.68001	-3.51375	-3.47444	-3.51267	-3.43927	-3.74802	-3.47833	-3.66829	-3.63241	-3.40862	-3.44393	22	10	12	VA0D1_HUMAN	P61421	40.329	V-type proton ATPase subunit d 1 (V-ATPase subunit d 1) (32 kDa accessory protein) (V-ATPase 40 kDa accessory protein) (V-ATPase AC39 subunit) (p39) (Vacuolar proton pump subunit d 1)	16	ATP6V0D1	protein level (PE1)	0	1
NX_P61586	-3.50999	NA	-3.01528	-2.99565	-2.8392	-3.43889	-2.87831	-2.69571	-3.03805	-2.9417	-2.87659	-3.55956	-3.34108	-3.59643	-3.04629	-2.98574	-2.90331	-2.85625	-3.21858	-2.96138	-2.96048	-3.07315	-2.84643	22	10	12	RHOA_HUMAN	P61586	21.768	Transforming protein RhoA (Rho cDNA clone 12) (h12)	3	RHOA	protein level (PE1)	0	1
NX_P61923	-3.61853	-3.18871	-3.44009	-3.66928	-3.71543	NA	-3.39357	-3.37828	-3.35265	-3.2563	-3.44107	-3.52197	-3.60452	-3.41272	-3.67771	-3.61327	-3.55211	-3.34154	-3.34372	-3.32956	-3.37286	-3.4335	-3.67807	22	10	12	COPZ1_HUMAN	P61923	20.198	Coatomer subunit zeta-1 (Zeta-1-coat protein) (Zeta-1 COP)	12	COPZ1	protein level (PE1)	0	1
NX_P62714	-3.86052	-3.90782	-3.72783	-4.05739	-3.7533	NA	-3.78168	-3.52336	-3.65263	-3.8785	-3.92609	-3.66705	-4.0226	-4.02268	-3.9197	-3.67917	-3.68495	-3.63468	-4.02504	-3.76784	-3.61485	-3.7724	-3.80611	22	10	12	PP2AB_HUMAN	P62714	35.575	Serine/threonine-protein phosphatase 2A catalytic subunit beta isoform (PP2A-beta) (EC 3.1.3.16)	8	PPP2CB	protein level (PE1)	0	1
NX_P62826	-3.12523	NA	-3.8276	-3.10949	-3.03849	-3.48779	-3.37091	-3.34666	-3.11177	-2.95956	-2.87434	-3.60846	-3.691	-3.34429	-3.01086	-3.32409	-3.48369	-3.17814	-3.39241	-3.07722	-3.35461	-3.10501	-3.3174	22	10	12	RAN_HUMAN	P62826	24.423	GTP-binding nuclear protein Ran (Androgen receptor-associated protein 24) (GTPase Ran) (Ras-like protein TC4) (Ras-related nuclear protein)	12	RAN	protein level (PE1)	0	1
NX_P62942	-3.14871	NA	-3.32245	-3.60085	-3.4217	-2.88573	-3.32515	-3.5897	-3.1961	-3.16669	-3.19656	-3.06439	-3.8671	-3.08902	-3.46316	-3.52366	-3.40451	-3.03984	-3.32546	-3.04246	-3.15831	-3.04286	-3.61843	22	10	12	FKB1A_HUMAN	P62942	11.951	Peptidyl-prolyl cis-trans isomerase FKBP1A (PPIase FKBP1A) (EC 5.2.1.8) (12 kDa FK506-binding protein) (12 kDa FKBP) (FKBP-12) (Calstabin-1) (FK506-binding protein 1A) (FKBP-1A) (Immunophilin FKBP12) (Rotamase)	20	FKBP1A	protein level (PE1)	0	1
NX_P67775	-3.86052	-3.90782	-3.68207	-4.05739	-3.7533	NA	-3.78168	-3.50217	-3.65263	-3.8785	-3.78779	-3.66705	-4.0226	-3.89774	-3.9197	-3.67917	-3.63919	-3.63468	-4.02504	-3.76784	-3.61485	-3.7724	-3.77393	22	10	12	PP2AA_HUMAN	P67775	35.594	Serine/threonine-protein phosphatase 2A catalytic subunit alpha isoform (PP2A-alpha) (EC 3.1.3.16) (Replication protein C) (RP-C)	5	PPP2CA	protein level (PE1)	0	1
NX_Q07065	-2.91971	-2.72033	-3.74126	-3.54085	-3.5843	NA	-3.44807	-3.54582	-4.00921	-3.56607	-3.61367	-3.40039	-3.40915	-3.04125	-3.98749	-3.13417	-3.51386	-3.57214	-3.26352	-4.12442	-3.31241	-3.58491	-3.2097	22	10	12	CKAP4_HUMAN	Q07065	66.022	Cytoskeleton-associated protein 4 (63-kDa cytoskeleton-linking membrane protein) (Climp-63) (p63)	12	CKAP4	protein level (PE1)	0	1
NX_Q07812	-2.9911	-2.92301	-3.09521	-3.34558	-3.27364	NA	-3.31975	-3.41361	-3.29107	-3.22468	-3.32149	-2.85833	-2.702	-2.81602	-3.4498	-3.43775	-3.28641	-3.42802	-3.16517	-3.36489	-3.27349	-3.1678	-3.53731	22	10	12	BAX_HUMAN	Q07812	21.184	Apoptosis regulator BAX (Bcl-2-like protein 4) (Bcl2-L-4)	19	BAX	protein level (PE1)	0	1
NX_Q07954	-3.94164	-3.85781	-4.26977	-4.39236	-4.40889	NA	-4.3471	-4.2515	-4.40994	-4.38322	-4.30647	-4.21128	-4.12938	-4.43683	-4.43396	-4.08698	-4.48445	-4.4265	-4.16111	-4.38248	-4.08336	-4.1354	-4.17905	22	10	12	LRP1_HUMAN	Q07954	504.606	Prolow-density lipoprotein receptor-related protein 1 (LRP-1) (Alpha-2-macroglobulin receptor) (A2MR) (Apolipoprotein E receptor) (APOER) (CD antigen CD91) [Cleaved into: Low-density lipoprotein receptor-related protein 1 85 kDa subunit (LRP-85); Low-density lipoprotein receptor-related protein 1 515 kDa subunit (LRP-515); Low-density lipoprotein receptor-related protein 1 intracellular domain (L…	12	LRP1	protein level (PE1)	0	1
[truncated: 4,975 more rows]

## Sheet: Table S3
LAB	LAB1	LAB1	LAB1	LAB2	LAB2	LAB3	LAB3	LAB4	LAB4	LAB5	LAB5	LAB1	LAB1	LAB1	LAB2	LAB2	LAB3	LAB3	LAB4	LAB4	LAB4	LAB5	LAB5		log(NSAF/med)
Patient	P1	P2	P3	P4	P5	P6	P7	P9	P10	P11	P12	P1	P2	P3	P4	P5	P6	P7	P8	P9	P10	P11	P12
[truncated: 2,600 more rows]

## Sheet: Table S4
	LAB1_P1_CD14	LAB1_P2_CD14	LAB1_P3_CD14	LAB2_P4_CD14	LAB2_P5_CD14	LAB3_P6_CD14	LAB3_P7_CD14	LAB4_P9_CD14	LAB4_P10_CD14	LAB5_P11_CD14	LAB5_P12_CD14	LAB1_P1_CD16	LAB1_P2_CD16	LAB1_P3_CD16	LAB2_P4_CD16	LAB2_P5_CD16	LAB3_P6_CD16	LAB3_P7_CD16	LAB4_P8_CD16	LAB4_P9_CD16	LAB4_P10_CD16	LAB5_P11_CD16	LAB5_P12_CD16
[truncated: 47 more rows]

[truncated: 3 more sheets: Table S5, Table S6, Table S7]
